# Supplementary material for: Footprint of the host restriction factors APOBEC3 on the genome of human viruses
Source: PLoS Pathog. 2020 Aug 14;16(8):e1008718. doi: 10.1371/journal.ppat.1008718 (PMC7449416; doi:10.1371/journal.ppat.1008718)
Supplement: S1 Table — Observed/expected K-mer ratios for each genomic human viral sequence (available for download at https://doi.org/10.5061/dryad.n8pk0p2sd). (TXT) [file ppat.1008718.s013.txt]

X.ID	WRC	NNWRCN	NWRCNN	NGYWNN	NNGYWN	GYW	NNWCWN	WCW	NWCWNN	NNWGWN	WGW	NWGWNN	CCN	NCC	NNCCNN	NCT	NCG	NCA	NGG	GGN	NNGGNN	TCN	NTC	NNTCNN	NTT	NGA	GAN	NNGANN	NGT	NGC	NAC	NAT	NAA	NAG	Group	Specie
AB010289.1	-0.37145968073724	-0.0218043703183484	-0.207561069935362	-0.136061549576028	-0.281035664240461	-0.0694518807521452	0.289244285156642	0.374065718222538	0.298658315564515	0.126972856257766	-0.168122758808327	-0.0785636691937021	0.270229907237998	0.0922074380970889	-0.249822294406943	0.418999465431266	-0.982790709967777	0.292781749227846	0.603121869839996	0.407080775450501	0.539034702970754	0.0908534304511135	-0.00868224309980088	0.388465097283154	0.0172092900322231	-0.136061549576028	0.136191386287144	-0.356605546520108	-0.267079617891743	-0.520769438793664	-0.0130430374755989	-0.172993990361023	0.215367972203479	-0.454031630894707	RNA-RT	Hepatitis B virus
AB010290.1	-0.364013496254377	-0.0908029370083126	-0.132894270497345	-0.144010302691519	-0.347398782403481	-0.0528949484321255	0.31150311546827	0.325386414659773	0.340277404766254	0.154453592679872	-0.192645077942396	-0.114035243246029	0.233888060174277	0.0799753767205959	-0.190997225060914	0.393965275660243	-0.897006006676674	0.255802836602718	0.54399071966485	0.429749850800216	0.565597175854225	0.113700499164728	0.0384361816561079	0.361768359419153	-0.0409717810563062	-0.147202107181229	0.12300395405482	-0.321928094887362	-0.291592016516404	-0.554273296650016	0.0482361856528476	-0.0740005814437769	0.186500557644495	-0.415037499278844	RNA-RT	Hepatitis B virus
AB010291.1	-0.362157939675895	0.0157829972409275	-0.220950447162541	-0.128156351490682	-0.281035664240461	-0.0694518807521452	0.298658315564515	0.40381306161659	0.341416524478722	0.153156788061421	-0.110915901401851	0.0214797274104514	0.242450073677701	0.0662614422687213	-0.22431729826094	0.449957483628003	-0.873027143742234	0.253384235800074	0.552868871011303	0.391767719955997	0.516015147003665	0.101650076094435	0.0621217119077975	0.391767719955997	-0.045431429247006	-0.126580496565143	0.0962618530584035	-0.314732593483158	-0.248107861595691	-0.552156355637915	-0.00868224309980088	-0.232768962976124	0.178873958169795	-0.405451450449646	RNA-RT	Hepatitis B virus
AB010292.1	-0.409278229990159	0.0271540515037266	-0.207561069935362	-0.148800661406706	-0.282789700980404	-0.0800879113226919	0.286881147788162	0.396159489073155	0.316145742293356	0.126972856257766	-0.15521264992094	-0.0188780102056894	0.232660756790275	0.0676387168753633	-0.261880711217424	0.411426245726465	-0.846843211938579	0.2904244038653	0.570462931026041	0.410341104614087	0.519038609600059	0.111031312388744	0.0621217119077975	0.370722275148167	-0.00578235259400611	-0.128156351490682	0.108357178090419	-0.212567535483132	-0.281035664240461	-0.49817873457909	-0.0619024389259069	-0.197599959885161	0.232660756790275	-0.41888982477445	RNA-RT	Hepatitis B virus
AB021506.1	-0.0755200076409777	-0.0724827538015237	-0.114035243246029	-0.101598140007807	-0.50635266602479	-0.0513991525066443	0.0172092900322231	-0.045431429247006	0.15704371014558	0.358396261956654	-0.678071905112638	0.121678556588252	-0.0543922968186278	0.190298791626595	-0.373327247394007	0.10969486482593	0.205392512989685	-0.312939311660108	-0.416962376203336	-0.0709665213541436	0.34255474547732	0.034215715337913	0.190298791626595	0.0962618530584035	0.279768421593595	-0.703689439291908	0.725959234509188	0.094911647025467	-0.388355456626338	-0.244685095954902	0.175045486110914	0.155749232677945	0.166072675946706	-0.164884384741782	dsDNA	Human betaherpesvirus 6B
AB023804.1	-0.496142467422571	0.250961573533219	0	-0.305788392232109	-0.380821783940931	0.61541629726287	0.323081789503733	-0.00433459026389113	0.112366523072563	0.60502015306241	-0.320125852253377	-0.516635639286651	0.77568270173906	-0.00578235259400611	0.175045486110914	0.377401430785794	-2.21759143507263	0.658097205351372	0.192825403552391	0.36289064266586	0.316145742293356	-0.852042118612899	-0.0409717810563062	0.190298791626595	0.236339539168374	-0.181149439104566	0.356143810225275	-0.392137097168765	-0.533242384273829	-0.392137097168765	-0.305788392232109	0.146655222119465	-0.0877333719335504	-0.272297327162762	RNA-RT	Human immunodeficiency virus 1
AB025946.2	0.120351940365222	-0.646112163715093	-0.325539348439741	-0.0513991525066443	0.0328061450832415	-0.0603972796439563	-0.0709665213541436	-0.352915787371046	0.7982579326445	0.497740088609093	-0.205896101440252	-0.0159575739029762	0.0454429707611671	0.250961573533219	0.0593552776164212	0.101650076094435	-1.28630418515664	-0.448114896528275	0.155749232677945	0.308011314552178	0.263034405833794	-0.736965594166206	0.141432790929296	-0.244685095954902	0.329984649758421	0.0648828515848544	0.476122419880152	-0.79836613883035	-0.496142467422571	-0.0588936890535686	0.681674141792833	-0.459972730742493	-0.142417044615852	0.12565110166152	ssDNA	Torque teno virus 19
AB026811.1	-0.434402824145775	0.00144197417390632	-0.00868224309980088	-0.38458370273713	-0.212567535483132	-0.0276749584428483	0.353887836284907	0.265436896049098	0.197865391353738	0.0579700686373299	-0.210896782498619	-0.179514657013621	0.0827025893302493	0.175045486110914	-0.172993990361023	0.367371065648529	-0.915935735211525	0.0745054363636298	0.517023672064581	0.35501626421955	0.594548549550354	0.124328135002202	-0.0543922968186278	0.271425676092934	0.180147861158429	-0.148800661406706	0.243669080966863	-0.232768962976124	-0.325539348439741	-0.394031641158542	0.0745054363636298	-0.0394882898809755	0.341416524478722	-0.362157939675895	RNA-RT	Hepatitis B virus
AB026812.1	-0.461958546666336	-0.0130430374755989	0.0328061450832415	-0.369594528517677	-0.195946441032647	-0.0664273617389761	0.301002256032814	0.280956313831056	0.200378797984026	0.0593552776164212	-0.190997225060914	-0.182786075741673	0.0607391578576785	0.159629185821228	-0.171368418311981	0.372952097911829	-0.926865295369785	0.0662614422687213	0.52707033551266	0.377401430785794	0.637842060324105	0.136191386287144	-0.0499049058263139	0.259423152281415	0.158337027167101	-0.150400988848548	0.221567788538409	-0.220950447162541	-0.330973234490369	-0.397828209246621	0.0621217119077975	-0.0350469470992008	0.326537348139952	-0.340075441597622	RNA-RT	Hepatitis B virus
AB026813.1	-0.440263475567017	-0.0409717810563062	-0.00868224309980088	-0.358453970912476	-0.190997225060914	-0.036525876025114	0.332278283056929	0.278579550458423	0.22404027421793	0.070389327891398	-0.15521264992094	-0.219269963523624	0.070389327891398	0.159629185821228	-0.172993990361023	0.372952097911829	-0.924125133024872	0.0468402542029724	0.51500591643373	0.359521170427595	0.625738061908648	0.142740172116082	-0.0528949484321255	0.272620454662992	0.16349873228288	-0.128156351490682	0.270229907237998	-0.222632890549587	-0.32373259173411	-0.377069649079823	0.0813396274519388	-0.0320936297098533	0.314986485468515	-0.343732465205711	RNA-RT	Hepatitis B virus
AB026814.1	-0.440263475567017	-0.0528949484321255	0.0100636833446975	-0.373327247394007	-0.194294815161489	-0.0558912008920451	0.343692069179019	0.26663664251399	0.225274929869569	0.0813396274519388	-0.195946441032647	-0.202571917847687	0.0538064436957938	0.177598929327733	-0.176250639691727	0.345964030342872	-0.946193556304206	0.0676387168753633	0.524063675777211	0.366252263699564	0.596458139558986	0.151858816727005	-0.0528949484321255	0.258217389536018	0.160920188181103	-0.163267919540864	0.279768421593595	-0.22431729826094	-0.332789087519129	-0.394031641158542	0.0854246562526777	-0.0499049058263139	0.326537348139952	-0.330973234490369	RNA-RT	Hepatitis B virus
AB026815.1	-0.407363571393423	-0.0276749584428483	-0.0247366783215064	-0.362157939675895	-0.24297675349254	-0.0499049058263139	0.318461465167583	0.233888060174277	0.186500557644495	0.0935601761623378	-0.189351252217354	-0.200912693925996	0.0799753767205959	0.16349873228288	-0.176250639691727	0.366252263699564	-0.979942347658747	0.0867837661420667	0.534061602421118	0.396159489073155	0.594548549550354	0.153156788061421	-0.0232697793228472	0.235114320376357	0.15704371014558	-0.22431729826094	0.278579550458423	-0.209227962138	-0.369594528517677	-0.351074440546879	0.0229004021100788	-0.036525876025114	0.421155960662223	-0.37894449670026	RNA-RT	Hepatitis B virus
AB026929.1	0.0468402542029724	0.124328135002202	0.0229004021100788	-0.407363571393423	0.105678077894537	0.0426443374084937	0.0579700686373299	0.306845500314283	-0.140825544133565	0.644317778337577	-0.358453970912476	-0.971430847803229	0.387362540835996	-0.500217879852688	0.291603558030565	0.461528559472877	-1.88896868761126	0.341416524478722	0.293958979028694	0.902266569083071	-0.207561069935362	-0.168122758808327	-0.783389931257558	0.0676387168753633	0.529071299829111	0.0976107966264223	0.635986503745623	-0.592919224549499	-0.227692025041597	0.105678077894537	0.276198865032242	-0.291592016516404	0.0894981508391026	-0.727379545337008	ssDNA	Torque teno mini virus 6
AB026931.1	0.219091058246197	0.0648828515848544	0.0496307677246004	-0.62148837674627	-0.0247366783215064	0.0772429989324604	-0.0588936890535686	0.265436896049098	0.0328061450832415	0.74416109557041	-0.166502663140165	-1.08008791132269	0.276198865032242	-0.45205668870965	0.420078115979374	-0.526992432083826	-1.38458370273713	0.640620928035698	0.565597175854225	0.709290635723358	-0.142417044615852	-0.0101343771337132	-0.632628934351471	-1.18442457113743	0.654435540845399	0.14535138557262	0.662661255475094	-0.543719518489275	-0.550042516371997	0.0854246562526777	0.385154896884344	-0.83650126771712	-0.00288827932482651	-0.86775220170156	ssDNA	Torque teno mini virus 1
AB027020.1	-0.687334826441606	0.7982579326445	0.260627908126699	-0.327348370671615	0.070389327891398	0.452068230223811	-0.100051013810328	0.490570130446201	-0.878321443411748	0.635986503745623	-0.13764780046798	-0.736965594166206	0.836732080459136	0.217851096811131	-0.22431729826094	0.697773819555186	-1.44222232860507	0.797428082152313	-0.204233052217608	0.367371065648529	0.352758525040637	-0.293358942690592	-3.12029423371771	-0.373327247394007	0.0976107966264223	-0.924125133024872	0.596458139558986	-1.399730246491	0.444667066841908	-0.210896782498619	-0.229382353343797	0.222804561045261	0.0676387168753633	-0.603840510926845	dsDNA	Human papillomavirus type 69
AB027021.1	-0.508403405589552	0.716332480287987	0.14535138557262	-0.246395463720005	0.136191386287144	0.442545456105304	-0.147202107181229	0.418999465431266	-0.664288089679538	0.585923976958601	-0.3040061868901	-0.831357964441161	0.723340120251171	0.314986485468515	-0.360304766600418	0.607862902831235	-1.08008791132269	0.704871964456353	-0.204233052217608	0.289244285156642	0.607862902831235	-0.336427664582477	-3.35107444054688	-0.44418384493836	0.318461465167583	-1.11091590140185	0.62105550329974	-1.62593428177746	0.267835392097615	-0.103146927103293	-0.0724827538015237	0.279768421593595	0.0593552776164212	-0.45205668870965	dsDNA	Human papillomavirus type 82
AB030907.1	0.16478627814334	-0.0380063225797449	-0.307572801910292	-0.338250400189295	-0.539519529959989	0.0827025893302493	-0.275786313242642	0.12565110166152	0.830255324167683	0.422233000683048	-1.09234017214671	0.263034405833794	-0.334607228958109	0.386259141133346	0.0962618530584035	0.228972569760161	-0.988504361162171	-0.0558912008920451	-0.0144995696951151	0.12300395405482	0.62854031926276	-0.215914857265243	0.601221085584946	-0.550042516371997	-0.0174170530774094	-0.805912947883698	0.495695162624069	0.0214797274104514	-0.907792561902911	-0.209227962138	0.402722176845605	-0.0985055449524251	-0.531156057025363	0.24000896473507	ssRNA+	Hepatitis C virus
AB031663.1	-0.0247366783215064	0.202887833470143	-0.282789700980404	-0.176250639691727	-0.31114825613412	0.233888060174277	-0.161653263478769	-0.0115879742752118	0.733788168625182	0.359521170427595	-0.878321443411748	0.194087052116302	-0.263611599296539	0.31150311546827	-0.00723156923107586	0.324234562270531	-0.610433188237274	-0.0247366783215064	-0.0424567992428948	0.180147861158429	0.545968369105293	-0.186064929518683	0.570462931026041	-0.488026018218199	-0.163267919540864	-0.897006006676674	0.489542935642474	-0.00288827932482651	-0.708396441969435	-0.160040412510468	0.151858816727005	0.0690146779151805	-0.205896101440252	0.141432790929296	ssRNA+	Hepatitis C virus
AB032740.1	-0.586405917590825	0.232660756790275	-0.045431429247006	-0.329159664118438	-0.531156057025363	0.632268215499513	0.263034405833794	0.0662614422687213	-0.0938790470029001	0.619178216059069	-0.41119543298445	-0.465938397578882	0.740711733399101	0.119024103142275	0.324234562270531	0.418999465431266	-2.02326977932285	0.612588406698718	0.155749232677945	0.350497247084133	0.356143810225275	-0.554273296650016	0.0565835283663675	0.0935601761623378	0.18269229751619	-0.160040412510468	0.280956313831056	-0.377069649079823	-0.632628934351471	-0.432454552356253	-0.524915117051217	0.16349873228288	-0.0816137655536521	-0.156820109742826	RNA-RT	Human immunodeficiency virus 1
AB032741.1	-0.494109070270043	0.257010618206024	-0.077041035763828	-0.382701517159154	-0.518701058452435	0.613531652917927	0.209141397838592	0.0114956388378294	-0.00433459026389113	0.591679416935737	-0.467932447710969	-0.401634794676355	0.745882688902259	0.144046369616707	0.357270475679559	0.490570130446201	-2.19099722506091	0.565597175854225	0.190298791626595	0.36513259345253	0.364012053558615	-0.641603738043346	0.0157829972409275	0.0565835283663675	0.172487515510134	-0.177881725270655	0.31150311546827	-0.336427664582477	-0.685013514531485	-0.377069649079823	-0.459972730742493	0.140124223909071	-0.0923401721467106	-0.215914857265243	RNA-RT	Human immunodeficiency virus 1
AB033550.1	-0.446148031818874	0.018634174139051	-0.110915901401851	-0.380821783940931	-0.354759487354735	-0.0724827538015237	0.326537348139952	0.309176187478515	0.199122642013601	0.0690146779151805	-0.202571917847687	-0.279283757478869	0.14535138557262	0.15704371014558	-0.22431729826094	0.42867840994823	-1.01741705307741	0.173767067736706	0.584000383285773	0.453122446595813	0.61635769699669	0.176322772640463	-0.0694518807521452	0.339137384919585	0.167357927738514	-0.132894270497345	0.242450073677701	-0.204233052217608	-0.401634794676355	-0.45205668870965	0.0935601761623378	-0.0115879742752118	0.243669080966863	-0.270555993166337	RNA-RT	Hepatitis B virus
AB033551.1	-0.422752464406849	0.0621217119077975	-0.107803289534515	-0.395928676331139	-0.305788392232109	-0.0603972796439563	0.313826296390398	0.271425676092934	0.200378797984026	0.105678077894537	-0.251538766995965	-0.399730246490995	0.183962834842595	0.18269229751619	-0.200912693925996	0.404903122145131	-0.974262438586392	0.190298791626595	0.568518597792544	0.466757615726171	0.62854031926276	0.150559676575381	-0.0862010350493039	0.321928094887362	0.173767067736706	-0.176250639691727	0.219091058246197	-0.318325858207167	-0.345564459154601	-0.486004020632987	0.0717626693000913	-0.0130430374755989	0.291603558030565	-0.349235440883098	RNA-RT	Hepatitis B virus
AB033552.1	-0.390245037827557	0.102993993323326	-0.0969617298870879	-0.41119543298445	-0.312939311660108	-0.0469210473874926	0.293958979028694	0.291603558030565	0.181420640280142	0.0989584800881688	-0.234465253637023	-0.380821783940931	0.158337027167101	0.154453592679872	-0.210896782498619	0.402722176845605	-1.01449956969512	0.199122642013601	0.595503660502742	0.488515008957812	0.620117165028684	0.149259365499623	-0.0969617298870879	0.29983076182237	0.171206827418142	-0.236163541109049	0.220329954879556	-0.281035664240461	-0.343732465205711	-0.454031630894707	0.0524158941511385	-0.0424567992428948	0.279768421593595	-0.380821783940931	RNA-RT	Hepatitis B virus
AB033553.1	-0.457989644463391	0.00288250853312137	-0.0908029370083126	-0.407363571393423	-0.314732593483158	-0.0831412353002459	0.317304068361915	0.254594043033141	0.185232254230161	0.0854246562526777	-0.263611599296539	-0.356605546520108	0.158337027167101	0.160920188181103	-0.186064929518683	0.380729448503549	-0.907792561902911	0.196607044094818	0.58014548442338	0.470927257475127	0.61541629726287	0.124328135002202	-0.0513991525066443	0.314986485468515	0.176322772640463	-0.222632890549587	0.27500704749987	-0.263611599296539	-0.369594528517677	-0.471928835421265	0.0621217119077975	-0.0247366783215064	0.270229907237998	-0.343732465205711	RNA-RT	Hepatitis B virus
AB033554.1	-0.531156057025363	-0.0709665213541436	-0.045431429247006	-0.241270431542137	-0.37145968073724	-0.0694518807521452	0.375178479589612	0.214124805352847	0.219091058246197	0.177598929327733	-0.307572801910292	-0.169744675832317	0.199122642013601	0.167357927738514	-0.168122758808327	0.429749850800216	-0.816037165157405	0.0827025893302493	0.513995979367013	0.454175893185802	0.554834395894193	0.144046369616707	-0.0424567992428948	0.366252263699564	0.138814468902282	-0.164884384741782	0.214124805352847	-0.202571917847687	-0.380821783940931	-0.573466861883327	0.0854246562526777	0.0114956388378294	0.40381306161659	-0.459972730742493	RNA-RT	Hepatitis B virus
AB033555.1	-0.395928676331139	-0.0985055449524251	-0.15521264992094	-0.222632890549587	-0.332789087519129	-0.0603972796439563	0.35501626421955	0.206643223983395	0.177598929327733	0.13224779829844	-0.318325858207167	-0.181149439104566	0.197865391353738	0.171206827418142	-0.136061549576028	0.352758525040637	-0.883635243308215	0.0717626693000913	0.495695162624069	0.434027674663597	0.596458139558986	0.142740172116082	-0.0709665213541436	0.377401430785794	0.186500557644495	-0.0954195650786824	0.178873958169795	-0.199255376063222	-0.341902794648628	-0.590744853315162	0.104336659814736	-0.0188780102056894	0.353887836284907	-0.454031630894707	RNA-RT	Hepatitis B virus
AB033556.1	-0.413115187147815	0.0426443374084937	-0.0923401721467106	-0.401634794676355	-0.329159664118438	-0.0785636691937021	0.306845500314283	0.252173413202027	0.172487515510134	0.0690146779151805	-0.279283757478869	-0.338250400189295	0.169925001442312	0.166072675946706	-0.212567535483132	0.399444564589458	-0.979942347658747	0.205392512989685	0.584962500721156	0.482332020747376	0.625738061908648	0.130930869826449	-0.077041035763828	0.305678743242287	0.144046369616707	-0.214240225572989	0.236339539168374	-0.274040765490812	-0.354759487354735	-0.473931188332412	0.0676387168753633	-0.0320936297098533	0.235114320376357	-0.356605546520108	RNA-RT	Hepatitis B virus
AB033557.1	-0.422752464406849	-0.00433459026389113	-0.0724827538015237	-0.416962376203336	-0.281035664240461	-0.0528949484321255	0.340277404766254	0.244887059123534	0.248534836138679	0.12565110166152	-0.202571917847687	-0.289827251720338	0.166072675946706	0.212880566344385	-0.249822294406943	0.411426245726465	-0.982790709967777	0.094911647025467	0.539034702970754	0.446785562143122	0.602171790753379	0.159629185821228	0.018634174139051	0.339137384919585	0.0867837661420667	-0.187707155126729	0.2904244038653	-0.189351252217354	-0.354759487354735	-0.488026018218199	0.0172092900322231	0.0229004021100788	0.332278283056929	-0.390245037827557	RNA-RT	Hepatitis B virus
AB033558.1	-0.312939311660108	0.0745054363636298	-0.210896782498619	-0.194294815161489	-0.347398782403481	0.0922074380970889	0.312665173558394	0.134878054343112	0.187767747046025	0.175045486110914	-0.244685095954902	-0.101598140007807	0.124328135002202	0.0731347046302154	-0.110915901401851	0.420078115979374	-0.793356776016605	0.10701824988212	0.49364733397521	0.422233000683048	0.58207422139633	0.063502942306158	-0.0877333719335504	0.358396261956654	0.0854246562526777	-0.104697378666693	0.228972569760161	-0.13764780046798	-0.454031630894707	-0.424687669312563	0.149259365499623	0.070389327891398	0.112366523072563	-0.217591435072627	RNA-RT	Hepatitis B virus
AB033559.1	-0.336427664582477	0.105678077894537	-0.131313234677865	-0.212567535483132	-0.354759487354735	0.0676387168753633	0.2904244038653	0.155749232677945	0.194087052116302	0.138814468902282	-0.181149439104566	-0.0985055449524251	0.144046369616707	0.12961273813047	-0.0862010350493039	0.435095151620097	-0.833927324053294	0.0426443374084937	0.481298941547565	0.371837617330421	0.557777671394926	0.0468402542029724	-0.0320936297098533	0.259423152281415	0.0799753767205959	-0.0469210473874926	0.227741075839128	-0.232768962976124	-0.500217879852688	-0.492078535042672	0.0745054363636298	0.140124223909071	0.175045486110914	-0.281035664240461	RNA-RT	Hepatitis B virus
AB036905.1	-0.457989644463391	-0.0543922968186278	-0.0892673380970874	-0.184424571137427	-0.136061549576028	-0.026205070347394	0.237563718317676	0.204140716780225	0.154453592679872	0.0214797274104514	-0.186064929518683	0.0299828662157143	0.214124805352847	0.265436896049098	-0.172993990361023	0.317304068361915	-0.971430847803229	0.20163386116965	0.552868871011303	0.452068230223811	0.562669826102702	0.0717626693000913	-0.0969617298870879	0.24731993497982	0.0538064436957938	-0.182786075741673	0.155749232677945	-0.181149439104566	-0.261880711217424	-0.436353730515936	-0.144010302691519	-0.026205070347394	0.219091058246197	-0.341902794648628	RNA-RT	Hepatitis B virus
AB036906.1	-0.388355456626338	-0.0831412353002459	-0.110915901401851	-0.171368418311981	-0.128156351490682	-0.0484122051852459	0.264236151043547	0.190298791626595	0.169925001442312	0.0538064436957938	-0.189351252217354	0	0.228972569760161	0.259423152281415	-0.156820109742826	0.336854639125465	-0.951763814347152	0.158337027167101	0.569491091958716	0.452068230223811	0.544979883255804	0.0648828515848544	-0.0892673380970874	0.272620454662992	0.0384361816561079	-0.244685095954902	0.171206827418142	-0.197599959885161	-0.267079617891743	-0.424687669312563	-0.125006361067033	-0.0232697793228472	0.206643223983395	-0.351074440546879	RNA-RT	Hepatitis B virus
AB036907.1	-0.399730246490995	-0.0558912008920451	-0.114035243246029	-0.161653263478769	-0.121863233373052	-0.0130430374755989	0.269033146455237	0.20163386116965	0.177598929327733	0.0496307677246004	-0.199255376063222	0.00288250853312137	0.243669080966863	0.246104009883917	-0.145605322246899	0.356143810225275	-0.948975996975533	0.181420640280142	0.577247535593151	0.426533138116673	0.537047519404657	0.0799753767205959	-0.0892673380970874	0.258217389536018	0.0243196791954129	-0.219269963523624	0.177598929327733	-0.210896782498619	-0.260151897300673	-0.413115187147815	-0.110915901401851	-0.0188780102056894	0.216610068742442	-0.330973234490369	RNA-RT	Hepatitis B virus
AB036908.1	-0.390245037827557	-0.0740005814437769	-0.107803289534515	-0.163267919540864	-0.134477040860036	-0.036525876025114	0.236339539168374	0.20163386116965	0.168642035558839	0.0412429822318813	-0.227692025041597	0.0398402645317911	0.253384235800074	0.258217389536018	-0.160040412510468	0.351628329102782	-0.902389203373578	0.18269229751619	0.558757430373762	0.440420720756767	0.561692721398309	0.0426443374084937	-0.0877333719335504	0.267835392097615	0.0384361816561079	-0.236163541109049	0.171206827418142	-0.177881725270655	-0.260151897300673	-0.413115187147815	-0.101598140007807	-0.0320936297098533	0.217851096811131	-0.365871442474959	RNA-RT	Hepatitis B virus
AB036909.1	-0.428565884123491	-0.0800879113226919	-0.0877333719335504	-0.15521264992094	-0.128156351490682	-0.0232697793228472	0.241230035515445	0.219091058246197	0.147957881387101	0.0412429822318813	-0.199255376063222	0.00575926928868495	0.220329954879556	0.267835392097615	-0.176250639691727	0.339137384919585	-0.951763814347152	0.183962834842595	0.553851968181126	0.455228571117139	0.565597175854225	0.0676387168753633	-0.103146927103293	0.248534836138679	0.0468402542029724	-0.179514657013621	0.167357927738514	-0.204233052217608	-0.248107861595691	-0.436353730515936	-0.145605322246899	-0.0350469470992008	0.216610068742442	-0.362157939675895	RNA-RT	Hepatitis B virus
AB036910.1	-0.388355456626338	-0.0144995696951151	-0.101598140007807	-0.145605322246899	-0.158429362604483	-0.0291463456595165	0.227741075839128	0.197865391353738	0.186500557644495	-0.0335695326937018	-0.222632890549587	0.0731347046302154	0.18269229751619	0.265436896049098	-0.144010302691519	0.324234562270531	-0.937878288092203	0.126972856257766	0.551885103471725	0.469885976274464	0.578214165472454	0.063502942306158	-0.0740005814437769	0.259423152281415	-0.00723156923107586	-0.15200309344505	0.180147861158429	-0.15360697914764	-0.254977850962736	-0.450084446378045	-0.0724827538015237	-0.077041035763828	0.209141397838592	-0.362157939675895	RNA-RT	Hepatitis B virus
AB036911.1	-0.395928676331139	-0.0320936297098533	-0.115597447016313	-0.172993990361023	-0.13764780046798	-0.0335695326937018	0.22650852980868	0.187767747046025	0.151858816727005	0.0524158941511385	-0.207561069935362	0.0229004021100788	0.219091058246197	0.270229907237998	-0.163267919540864	0.306845500314283	-0.962969269055033	0.185232254230161	0.584962500721156	0.458382004156013	0.565597175854225	0.0607391578576785	-0.0862010350493039	0.271425676092934	0.0398402645317911	-0.200912693925996	0.153156788061421	-0.207561069935362	-0.246395463720005	-0.422752464406849	-0.134477040860036	-0.0159575739029762	0.186500557644495	-0.343732465205711	RNA-RT	Hepatitis B virus
AB036912.1	-0.41888982477445	-0.0755200076409777	-0.110915901401851	-0.158429362604483	-0.123433941248279	-0.0469210473874926	0.24731993497982	0.211635253327149	0.153156788061421	0.0200576523412535	-0.204233052217608	0.018634174139051	0.243669080966863	0.273814244587037	-0.172993990361023	0.324234562270531	-0.954557029238833	0.190298791626595	0.546956178141411	0.448900951145128	0.559736524432983	0.0607391578576785	-0.077041035763828	0.260627908126699	0.034215715337913	-0.209227962138	0.149259365499623	-0.199255376063222	-0.251538766995965	-0.430508908041284	-0.129733929604017	-0.0394882898809755	0.185232254230161	-0.360304766600418	RNA-RT	Hepatitis B virus
AB036913.1	-0.424687669312563	-0.0679388286565756	-0.0892673380970874	-0.15521264992094	-0.131313234677865	-0.026205070347394	0.225274929869569	0.207892851641333	0.16478627814334	0.0799753767205959	-0.172993990361023	0.0229004021100788	0.233888060174277	0.261831658752137	-0.15521264992094	0.31034012061215	-0.924125133024872	0.166072675946706	0.533064921869638	0.427606172781899	0.546956178141411	0.0731347046302154	-0.0694518807521452	0.248534836138679	0.0412429822318813	-0.121863233373052	0.133563525741106	-0.186064929518683	-0.251538766995965	-0.424687669312563	-0.150400988848548	-0.0439433475875971	0.194087052116302	-0.347398782403481	RNA-RT	Hepatitis B virus
AB036914.1	-0.436353730515936	-0.0588936890535686	-0.0877333719335504	-0.156820109742826	-0.139235797371172	-0.036525876025114	0.246104009883917	0.206643223983395	0.175045486110914	0.0565835283663675	-0.192645077942396	0.0172092900322231	0.225274929869569	0.254594043033141	-0.169744675832317	0.32077347694587	-0.946193556304206	0.180147861158429	0.54794331129035	0.460480470040011	0.55581615506164	0.0662614422687213	-0.0923401721467106	0.264236151043547	0.0214797274104514	-0.192645077942396	0.183962834842595	-0.190997225060914	-0.249822294406943	-0.45205668870965	-0.15521264992094	-0.0130430374755989	0.158337027167101	-0.305788392232109	RNA-RT	Hepatitis B virus
AB036915.1	-0.415037499278844	-0.0634091701760615	-0.0740005814437769	-0.184424571137427	-0.13764780046798	-0.0588936890535686	0.249748715083569	0.183962834842595	0.15704371014558	0.0538064436957938	-0.179514657013621	0.00719550140420377	0.230203013366421	0.260627908126699	-0.163267919540864	0.340277404766254	-0.937878288092203	0.180147861158429	0.568518597792544	0.455228571117139	0.542010355536609	0.0717626693000913	-0.0954195650786824	0.261831658752137	0.0426443374084937	-0.200912693925996	0.171206827418142	-0.168122758808327	-0.248107861595691	-0.467932447710969	-0.156820109742826	-0.0528949484321255	0.185232254230161	-0.334607228958109	RNA-RT	Hepatitis B virus
AB036916.1	-0.42081985187285	-0.0846703239869906	-0.0923401721467106	-0.181149439104566	-0.121863233373052	-0.0469210473874926	0.222804561045261	0.22650852980868	0.162210036314307	0.0313951962755343	-0.202571917847687	0.0257375614136083	0.216610068742442	0.249748715083569	-0.150400988848548	0.321928094887362	-0.946193556304206	0.190298791626595	0.573374526445944	0.43616183931445	0.560714954474479	0.0621217119077975	-0.0969617298870879	0.258217389536018	0.0271540515037266	-0.176250639691727	0.16349873228288	-0.187707155126729	-0.237863830098888	-0.432454552356253	-0.144010302691519	-0.045431429247006	0.18269229751619	-0.332789087519129	RNA-RT	Hepatitis B virus
AB036917.1	-0.422752464406849	-0.0877333719335504	-0.0923401721467106	-0.15360697914764	-0.123433941248279	-0.0159575739029762	0.22404027421793	0.212880566344385	0.12565110166152	0.0356239097307212	-0.215914857265243	-0.0101343771337132	0.220329954879556	0.272620454662992	-0.161653263478769	0.34255474547732	-0.937878288092203	0.180147861158429	0.569491091958716	0.444667066841908	0.571434115876509	0.0676387168753633	-0.0724827538015237	0.257010618206024	0.0510240030244669	-0.186064929518683	0.159629185821228	-0.187707155126729	-0.270555993166337	-0.448114896528275	-0.126580496565143	-0.045431429247006	0.172487515510134	-0.341902794648628	RNA-RT	Hepatitis B virus
AB036918.1	-0.267079617891743	-0.169744675832317	0.0257375614136083	-0.117161344232749	-0.0634091701760615	-0.118726938570751	0.244887059123534	0.194087052116302	0.26663664251399	-0.0800879113226919	-0.330973234490369	0.00863030514344006	0.169925001442312	0.277389698810864	-0.199255376063222	0.26663664251399	-0.962969269055033	0.186500557644495	0.60502015306241	0.503857532577429	0.60502015306241	0.0551956542421246	-0.0144995696951151	0.194087052116302	-0.0409717810563062	-0.520769438793664	0.190298791626595	-0.0831412353002459	-0.199255376063222	-0.448114896528275	-0.00578235259400611	-0.0528949484321255	0.169925001442312	-0.209227962138	RNA-RT	Hepatitis B virus
AB036919.1	-0.434402824145775	-0.0603972796439563	-0.0923401721467106	-0.158429362604483	-0.126580496565143	-0.0484122051852459	0.241230035515445	0.202887833470143	0.146655222119465	0.0328061450832415	-0.192645077942396	0.0143552929770701	0.22650852980868	0.26663664251399	-0.166502663140165	0.35501626421955	-0.935117148415146	0.181420640280142	0.544979883255804	0.452068230223811	0.563646269484064	0.0813396274519388	-0.0831412353002459	0.261831658752137	0.0356239097307212	-0.184424571137427	0.158337027167101	-0.199255376063222	-0.251538766995965	-0.428565884123491	-0.144010302691519	-0.0439433475875971	0.202887833470143	-0.329159664118438	RNA-RT	Hepatitis B virus
AB036920.1	-0.446148031818874	-0.0908029370083126	-0.112474729258412	-0.174621396107069	-0.15200309344505	-0.0499049058263139	0.252173413202027	0.197865391353738	0.160920188181103	0.0229004021100788	-0.187707155126729	0.0482361856528476	0.214124805352847	0.265436896049098	-0.158429362604483	0.327687364176047	-0.965784284662087	0.180147861158429	0.572404647390332	0.465713319595964	0.551885103471725	0.0717626693000913	-0.0985055449524251	0.264236151043547	0.0426443374084937	-0.220950447162541	0.169925001442312	-0.179514657013621	-0.253257284222264	-0.415037499278844	-0.15200309344505	-0.036525876025114	0.231432408447965	-0.362157939675895	RNA-RT	Hepatitis B virus
AB037927.1	-0.397828209246621	-0.0513991525066443	-0.260151897300673	-0.128156351490682	-0.332789087519129	0	0.180147861158429	0.0881415968690176	0.364012053558615	-0.0409717810563062	-0.2688167584278	-0.0985055449524251	0.252173413202027	0.169925001442312	-0.246395463720005	0.228972569760161	-0.56277226108709	0.214124805352847	0.610700062134764	0.488515008957812	0.556797246592743	0.0524158941511385	0.0922074380970889	0.291603558030565	0.0510240030244669	-0.168122758808327	0.0662614422687213	-0.129733929604017	-0.263611599296539	-0.533242384273829	0.00288250853312137	-0.0499049058263139	0.271425676092934	-0.63710935733414	RNA-RT	Hepatitis B virus
AB037928.1	-0.397828209246621	-0.0439433475875971	-0.312939311660108	-0.114035243246029	-0.256700472111743	0.0200576523412535	0.173767067736706	0.116364756691785	0.301002256032814	0	-0.237863830098888	-0.00723156923107586	0.259423152281415	0.175045486110914	-0.236163541109049	0.220329954879556	-0.617056130431009	0.283329168051641	0.61635769699669	0.484395962502666	0.520045024039818	0.0607391578576785	0.0328061450832415	0.282143228781498	0.0621217119077975	-0.254977850962736	0.120351940365222	-0.0816137655536521	-0.293358942690592	-0.547931769776189	0.00288250853312137	-0.0394882898809755	0.232660756790275	-0.569179503480228	RNA-RT	Hepatitis B virus
AB038249.1	-0.362157939675895	0.635986503745623	-0.338250400189295	-0.281035664240461	-0.529072742524873	0.677169938818245	-0.00868224309980088	0.283329168051641	-0.197599959885161	0.786596361890807	-0.327348370671615	-0.588573754273535	0.840765337323874	0.499782120147312	0.233888060174277	0.933572638261024	-5.21089678249862	0.460480470040011	0.0271540515037266	0.31150311546827	0.464668267003444	-0.0938790470029001	-2.07704103576383	0.159629185821228	0.58014548442338	-0.44418384493836	0.753604536279995	-0.732164607902385	-0.405451450449646	-0.496142467422571	0.0772429989324604	0.120351940365222	0.173767067736706	-0.166502663140165	dsDNA	JC polyomavirus
AB038250.1	-0.45205668870965	0.654435540845399	-0.316528107144772	-0.330973234490369	-0.56277226108709	0.648925559453121	-0.0291463456595165	0.344828496997441	-0.222632890549587	0.756169328139299	-0.394031641158542	-0.650634722405787	0.810648747782646	0.505890929729957	0.249748715083569	1.00288250853312	-5.15842936260448	0.495695162624069	0.0717626693000913	0.313826296390398	0.481298941547565	-0.139235797371172	-1.86775220170156	0.177598929327733	0.568518597792544	-0.438307278601691	0.726831217032493	-0.703689439291908	-0.432454552356253	-0.50635266602479	0.0271540515037266	0.140124223909071	0.190298791626595	-0.236163541109049	dsDNA	JC polyomavirus
AB038251.1	-0.394031641158542	0.6535186707536	-0.365871442474959	-0.320125852253377	-0.467932447710969	0.620117165028684	-0.0543922968186278	0.279768421593595	-0.182786075741673	0.790772037862	-0.424687669312563	-0.675765437729469	0.788268082866837	0.55581615506164	0.204140716780225	0.909197062991687	-4.18442457113743	0.474046599319306	0.185232254230161	0.296310560708092	0.381837083906047	-0.161653263478769	-1.85725982788392	0.13224779829844	0.566571640626761	-0.57132159005177	0.759581973233555	-0.614845103115656	-0.448114896528275	-0.490050853695689	0.0496307677246004	0.153156788061421	0.220329954879556	-0.309359421384307	dsDNA	JC polyomavirus
AB038252.1	-0.494109070270043	0.656267534794289	-0.321928094887362	-0.334607228958109	-0.526992432083826	0.633198686374004	-0.0188780102056894	0.270229907237998	-0.343732465205711	0.773996325111173	-0.407363571393423	-0.659722595233746	0.874206785877799	0.53605290024021	0.259423152281415	0.916858764699754	-3.85725982788392	0.483364360713349	0.0440443327060212	0.31034012061215	0.426533138116673	-0.0877333719335504	-2.2584251525812	0.159629185821228	0.612588406698718	-0.516635639286651	0.743299527888257	-0.610433188237274	-0.465938397578882	-0.459972730742493	-0.0174170530774094	0.142740172116082	0.217851096811131	-0.249822294406943	dsDNA	JC polyomavirus
AB038253.1	-0.504304837375931	0.639695233399582	-0.327348370671615	-0.3040061868901	-0.584241333477502	0.646162657157894	-0.0484122051852459	0.279768421593595	-0.281035664240461	0.792438930064638	-0.386468347082073	-0.648371670897218	0.801572569463598	0.584000383285773	0.292781749227846	0.902266569083071	-3.89969509420431	0.475084882948783	0.10701824988212	0.313826296390398	0.434027674663597	-0.115597447016313	-2.20423305221761	0.169925001442312	0.593592805864596	-0.545824106814198	0.760433874670112	-0.590744853315162	-0.450084446378045	-0.522840788813359	-0.0101343771337132	0.153156788061421	0.220329954879556	-0.246395463720005	dsDNA	JC polyomavirus
AB038254.1	-0.440263475567017	0.650764559116902	-0.295128035543647	-0.293358942690592	-0.586405917590825	0.625738061908648	-0.00288827932482651	0.302172799740752	-0.22431729826094	0.767231037023876	-0.380821783940931	-0.659722595233746	0.820485342986379	0.427606172781899	0.244887059123534	0.964953052900799	-5.15842936260448	0.491596594410448	0.0772429989324604	0.333423733725192	0.474046599319306	-0.120294233717712	-1.81096617560998	0.181420640280142	0.562669826102702	-0.440263475567017	0.75702324650746	-0.706041020971305	-0.459972730742493	-0.477944250839036	0.037030730944967	0.155749232677945	0.209141397838592	-0.2688167584278	dsDNA	JC polyomavirus
AB038255.1	-0.403541860441014	0.611644543373662	-0.327348370671615	-0.286304185156641	-0.539519529959989	0.635057829725214	-0.0188780102056894	0.324234562270531	-0.192645077942396	0.765534746362977	-0.341902794648628	-0.582079992188035	0.839959587489532	0.462575888042204	0.241230035515445	0.955312803444705	-5.15842936260448	0.465713319595964	0.0440443327060212	0.272620454662992	0.43189034828618	-0.0954195650786824	-2	0.18269229751619	0.553851968181126	-0.469929257774916	0.764685852522134	-0.691988685447822	-0.382701517159154	-0.504304837375931	0.0551956542421246	0.113700499164728	0.162210036314307	-0.15521264992094	dsDNA	JC polyomavirus
AB040456.1	-0.496142467422571	0.839959587489532	0.283329168051641	0.333423733725192	-0.172993990361023	0.55581615506164	-0.0144995696951151	0.0299828662157143	-0.390245037827557	0.496717987935177	-0.522840788813359	-0.974262438586392	0.598365205323645	0.217851096811131	-0.15360697914764	-0.0649174766813385	-0.823677227359537	0.991317756900199	-0.0115879742752118	0.0412429822318813	0.601221085584946	-0.77595972578207	-3.68038206579984	-0.813499442355505	-0.0573916638883367	-0.739372091873301	0.642470537315822	-2.33642766458248	-0.158429362604483	-0.144010302691519	0.108357178090419	0.43722773891291	-0.190997225060914	-0.37894449670026	dsDNA	Human papillomavirus type 71
AB041962.1	0.471967787661516	0.00863030514344006	0.0524158941511385	-0.220950447162541	0.371837617330421	-0.0424567992428948	-0.0276749584428483	0.273814244587037	0.094911647025467	0.693319678811575	-0.0908029370083126	-0.481968507397831	0.405992359675837	-0.655171503002559	0.309176187478515	0.0662614422687213	-2.2584251525812	0.511973981781801	0.565597175854225	0.708407983483596	-0.508403405589552	-0.277533975528909	-0.841662972832899	-0.413115187147815	0.488515008957812	-0.045431429247006	0.655351828612554	-0.746615764199926	-0.190997225060914	0.202887833470143	0.449957483628003	-0.526992432083826	0.0468402542029724	-0.623709616662948	ssDNA	Torque teno mini virus 5
AB042282.1	-0.144010302691519	-0.338250400189295	0.0676387168753633	0.12961273813047	0.0786098346963665	-0.246395463720005	0.0935601761623378	0.356143810225275	0.22650852980868	-0.982790709967777	0.36513259345253	0.537047519404657	0.372952097911829	0.102993993323326	-0.461958546666336	-0.161653263478769	-0.86775220170156	0.992043276171657	0.91456452349394	0.447843644362086	0.444667066841908	-0.104697378666693	0.142740172116082	0.242450073677701	-0.13764780046798	0.0157829972409275	-0.897006006676674	0.126972856257766	0.144046369616707	-0.41888982477445	-0.471928835421265	-1.49005085369569	-1.08314123530025	-0.428565884123491	RNA-RT	Hepatitis B virus
AB042283.1	-0.186064929518683	-0.395928676331139	0.00863030514344006	0.11503324294624	0.102993993323326	-0.222632890549587	-0.00723156923107586	0.303342394487331	0.263034405833794	-1.02034044828418	0.371837617330421	0.497740088609093	0.455228571117139	0.063502942306158	-0.42081985187285	-0.164884384741782	-0.960159735468209	1.04334450487717	0.935836873684025	0.455228571117139	0.441483479582645	-0.120294233717712	0.150559676575381	0.228972569760161	-0.134477040860036	0.094911647025467	-0.816037165157405	0.0976107966264223	0.0621217119077975	-0.349235440883098	-0.504304837375931	-1.44222232860507	-1.13289427049735	-0.351074440546879	RNA-RT	Hepatitis B virus
AB042284.1	-0.305788392232109	-0.512513650651464	0.00432160595009347	0.159629185821228	-0.0892673380970874	-0.330973234490369	0.037030730944967	0.313826296390398	0.217851096811131	-1.01449956969512	0.24731993497982	0.503857532577429	0.414676780426886	0.211635253327149	-0.475936324222789	-0.0846703239869906	-0.905088352974533	0.823749360308273	0.913032999952141	0.528071164578735	0.417920007811965	-0.0424567992428948	0.20163386116965	0.221567788538409	-0.256700472111743	0.0257375614136083	-0.844250767322055	0.138814468902282	0.0989584800881688	-0.50635266602479	-0.469929257774916	-1.23107466443625	-0.803392955905182	-0.422752464406849	RNA-RT	Hepatitis B virus
AB042285.1	-0.145605322246899	-0.369594528517677	-0.0588936890535686	0.270229907237998	-0.0350469470992008	-0.416962376203336	-0.00578235259400611	0.283329168051641	0.206643223983395	-1.05289494843213	0.414676780426886	0.434027674663597	0.520045024039818	0.0524158941511385	-0.352915787371046	-0.234465253637023	-0.862496476250065	1.01720929003222	0.92523990548741	0.553851968181126	0.37851162325373	-0.145605322246899	0.162210036314307	0.235114320376357	-0.179514657013621	0.00144197417390632	-0.859875776090929	0.0894981508391026	0.13224779829844	-0.547931769776189	-0.413115187147815	-1.27928375747887	-1.13289427049735	-0.46394709975979	RNA-RT	Hepatitis B virus
AB047639.1	0.228972569760161	-0.258425152581204	-0.312939311660108	-0.0969617298870879	-0.373327247394007	-0.161653263478769	-0.490050853695689	-0.0101343771337132	0.958285900923258	0.263034405833794	-0.926865295369785	0.517023672064581	-0.338250400189295	0.421155960662223	0.0398402645317911	-0.0115879742752118	-0.619270551496451	-0.305788392232109	-0.104697378666693	0.112366523072563	0.607862902831235	-0.277533975528909	0.67626740826589	-0.761213140412883	-0.205896101440252	-0.929610672108602	0.454175893185802	0.0717626693000913	-1.06793882865658	-0.0755200076409777	0.377401430785794	-0.104697378666693	-0.512513650651464	0.375178479589612	ssRNA+	Hepatitis C virus JFH-1
AB048545.1	-0.494109070270043	0.62854031926276	-0.289827251720338	-0.362157939675895	-0.508403405589552	0.630405471482323	-0.026205070347394	0.257010618206024	-0.358453970912476	0.792438930064638	-0.405451450449646	-0.694321256757713	0.836732080459136	0.538041453333664	0.237563718317676	0.91456452349394	-3.83650126771712	0.458382004156013	0.0731347046302154	0.314986485468515	0.438292851579147	-0.103146927103293	-2.35107444054688	0.186500557644495	0.623866861852698	-0.475936324222789	0.756169328139299	-0.623709616662948	-0.454031630894707	-0.486004020632987	-0.0218043703183484	0.153156788061421	0.20163386116965	-0.251538766995965	dsDNA	JC polyomavirus
AB048546.1	-0.454031630894707	0.641546029087524	-0.267079617891743	-0.286304185156641	-0.524915117051217	0.635057829725214	-0.0424567992428948	0.308011314552178	-0.341902794648628	0.789937868980195	-0.446148031818874	-0.643856189774725	0.832687516439532	0.57918014812715	0.232660756790275	0.927517246198476	-3.85725982788392	0.49364733397521	0.0621217119077975	0.280956313831056	0.410341104614087	-0.103146927103293	-2.29335894269059	0.178873958169795	0.593592805864596	-0.512513650651464	0.757876659747896	-0.623709616662948	-0.415037499278844	-0.486004020632987	-0.0276749584428483	0.149259365499623	0.211635253327149	-0.24297675349254	dsDNA	JC polyomavirus
AB048547.1	-0.522840788813359	0.648925559453121	-0.286304185156641	-0.282789700980404	-0.481968507397831	0.642470537315822	-0.0394882898809755	0.269033146455237	-0.267079617891743	0.789937868980195	-0.356605546520108	-0.741782610463982	0.815575428862573	0.542010355536609	0.205392512989685	0.902266569083071	-4.53951952995999	0.492622328574446	0.0662614422687213	0.303342394487331	0.422233000683048	-0.128156351490682	-1.99424073071132	0.126972856257766	0.58111017522555	-0.479954975960182	0.734655433479005	-0.756330919033137	-0.347398782403481	-0.510457064357526	-0.0380063225797449	0.154453592679872	0.186500557644495	-0.22431729826094	dsDNA	JC polyomavirus
AB048548.1	-0.477944250839036	0.630405471482323	-0.270555993166337	-0.343732465205711	-0.608232280044003	0.652601217596519	0.0440443327060212	0.304511041809953	-0.309359421384307	0.784085142734757	-0.392137097168765	-0.643856189774725	0.822934048028371	0.530070742225084	0.241230035515445	0.94335876267781	-5.21089678249862	0.469885976274464	0.0384361816561079	0.31034012061215	0.43616183931445	-0.129733929604017	-2.26534456652099	0.191562650700756	0.589763486984977	-0.45600928033515	0.763836458890951	-0.689659879387849	-0.422752464406849	-0.473931188332412	-0.00144341686966872	0.151858816727005	0.212880566344385	-0.249822294406943	dsDNA	JC polyomavirus
AB048549.1	-0.479954975960182	0.660837367696284	-0.288064643021079	-0.320125852253377	-0.584241333477502	0.658097205351372	0.0299828662157143	0.31034012061215	-0.309359421384307	0.788268082866837	-0.37894449670026	-0.664288089679538	0.813935070481317	0.49364733397521	0.204140716780225	0.918386234446348	-5.15842936260448	0.507921464957328	0.0690146779151805	0.308011314552178	0.446785562143122	-0.120294233717712	-2.34373246520571	0.220329954879556	0.621993231666123	-0.436353730515936	0.762986564880576	-0.694321256757713	-0.41119543298445	-0.479954975960182	0.00432160595009347	0.155749232677945	0.22404027421793	-0.254977850962736	dsDNA	JC polyomavirus
AB048550.1	-0.446148031818874	0.610700062134764	-0.312939311660108	-0.354759487354735	-0.599462070416271	0.675364312749146	0.0538064436957938	0.319617934200161	-0.241270431542137	0.800744623936777	-0.388355456626338	-0.646112163715093	0.854394677753101	0.518031492602169	0.211635253327149	0.958285900923258	-5.15842936260448	0.465713319595964	0.0412429822318813	0.317304068361915	0.443606651475615	-0.0969617298870879	-2.13923579737117	0.220329954879556	0.602171790753379	-0.46394709975979	0.766383141001298	-0.685013514531485	-0.424687669312563	-0.446148031818874	-0.0144995696951151	0.146655222119465	0.22650852980868	-0.2688167584278	dsDNA	JC polyomavirus
AB048551.1	-0.483984852996335	0.60502015306241	-0.289827251720338	-0.358453970912476	-0.552156355637915	0.664482840364683	0	0.252173413202027	-0.261880711217424	0.784922701562861	-0.37894449670026	-0.641603738043346	0.845590408847855	0.53605290024021	0.222804561045261	0.92523990548741	-5.15842936260448	0.466757615726171	0.0496307677246004	0.305678743242287	0.476122419880152	-0.0908029370083126	-1.92139016530363	0.149259365499623	0.578214165472454	-0.465938397578882	0.748461233004035	-0.650634722405787	-0.424687669312563	-0.459972730742493	-0.00578235259400611	0.149259365499623	0.190298791626595	-0.212567535483132	dsDNA	JC polyomavirus
AB048552.1	-0.514573172829758	0.604071323668861	-0.295128035543647	-0.38458370273713	-0.537424111957796	0.655351828612554	0.0114956388378294	0.273814244587037	-0.265344566520995	0.768925335563751	-0.345564459154601	-0.614845103115656	0.804053558967353	0.532067552289031	0.216610068742442	0.950095094173686	-5.15842936260448	0.496717987935177	0.0482361856528476	0.31034012061215	0.444667066841908	-0.0923401721467106	-1.92686529536978	0.150559676575381	0.553851968181126	-0.428565884123491	0.748461233004035	-0.63710935733414	-0.390245037827557	-0.50635266602479	0	0.16478627814334	0.20163386116965	-0.210896782498619	dsDNA	JC polyomavirus
AB048553.1	-0.494109070270043	0.666302128173095	-0.298672742587059	-0.300448367476911	-0.606034724339757	0.67626740826589	-0.0218043703183484	0.280956313831056	-0.204233052217608	0.799087306074004	-0.375197234747053	-0.675765437729469	0.848798181244189	0.524063675777211	0.197865391353738	0.935082523318661	-5.15842936260448	0.51500591643373	0.0454429707611671	0.279768421593595	0.460480470040011	-0.126580496565143	-2.01158797427521	0.189033824390017	0.577247535593151	-0.461958546666336	0.75702324650746	-0.685013514531485	-0.38458370273713	-0.510457064357526	0.034215715337913	0.150559676575381	0.204140716780225	-0.205896101440252	dsDNA	JC polyomavirus
AB048554.1	-0.481968507397831	0.630405471482323	-0.349235440883098	-0.336427664582477	-0.543719518489275	0.648005179810493	-0.0203404482841755	0.249748715083569	-0.263611599296539	0.799087306074004	-0.362157939675895	-0.67116353577046	0.845590408847855	0.526068811667588	0.207892851641333	0.923719678749389	-5.21089678249862	0.480265122054463	0.0257375614136083	0.29983076182237	0.456280481510725	-0.106249498279434	-2.09541956507868	0.169925001442312	0.608809242675524	-0.42081985187285	0.764685852522134	-0.698997743967186	-0.438307278601691	-0.479954975960182	-0.00144341686966872	0.150559676575381	0.200378797984026	-0.248107861595691	dsDNA	JC polyomavirus
AB048555.1	-0.459972730742493	0.61635769699669	-0.32373259173411	-0.329159664118438	-0.543719518489275	0.643394453479892	0.0454429707611671	0.323081789503733	-0.265344566520995	0.800744623936777	-0.37145968073724	-0.57132159005177	0.813114191346289	0.481298941547565	0.215367972203479	0.971589535530062	-5.21089678249862	0.509949146304311	0.0482361856528476	0.316145742293356	0.423309237242387	-0.115597447016313	-2.11403524324603	0.189033824390017	0.58111017522555	-0.457989644463391	0.75702324650746	-0.614845103115656	-0.428565884123491	-0.446148031818874	-0.0144995696951151	0.130930869826449	0.204140716780225	-0.237863830098888	dsDNA	JC polyomavirus
AB048556.1	-0.481968507397831	0.648005179810493	-0.31114825613412	-0.3040061868901	-0.558516520417355	0.61635769699669	0	0.29983076182237	-0.24297675349254	0.787432464516868	-0.364013496254377	-0.564904848379903	0.853596506202512	0.50182126542091	0.204140716780225	0.922958964236172	-5.15842936260448	0.498761465671852	0.070389327891398	0.319617934200161	0.438292851579147	-0.103146927103293	-2.13923579737117	0.189033824390017	0.584962500721156	-0.479954975960182	0.762986564880576	-0.612637459164004	-0.44418384493836	-0.49817873457909	0.0172092900322231	0.141432790929296	0.204140716780225	-0.227692025041597	dsDNA	JC polyomavirus
AB048557.1	-0.41888982477445	0.62760683812965	-0.307572801910292	-0.365871442474959	-0.558516520417355	0.664482840364683	-0.0291463456595165	0.305678743242287	-0.217591435072627	0.788268082866837	-0.354759487354735	-0.625934281777462	0.840765337323874	0.487486349348536	0.297484915710575	0.941106310946431	-5.15842936260448	0.490570130446201	0.00863030514344006	0.298658315564515	0.482332020747376	-0.126580496565143	-1.97143084780323	0.120351940365222	0.592636428606577	-0.430508908041284	0.760433874670112	-0.664288089679538	-0.424687669312563	-0.469929257774916	0.0100636833446975	0.121678556588252	0.195347598322219	-0.179514657013621	dsDNA	JC polyomavirus
AB048558.1	-0.465938397578882	0.606915941825205	-0.309359421384307	-0.343732465205711	-0.550042516371997	0.648005179810493	0	0.314986485468515	-0.237863830098888	0.803227036434928	-0.365871442474959	-0.623709616662948	0.829443681366591	0.482332020747376	0.24731993497982	0.953823953941167	-5.15842936260448	0.492622328574446	0.0313951962755343	0.316145742293356	0.443606651475615	-0.114035243246029	-2	0.134878054343112	0.584000383285773	-0.436353730515936	0.750177705593057	-0.698997743967186	-0.434402824145775	-0.529072742524873	0.0299828662157143	0.159629185821228	0.192825403552391	-0.200912693925996	dsDNA	JC polyomavirus
AB048559.1	-0.454031630894707	0.600269753509005	-0.289827251720338	-0.345564459154601	-0.541617995843987	0.637842060324105	0.0243196791954129	0.303342394487331	-0.215914857265243	0.787432464516868	-0.356605546520108	-0.608232280044003	0.82130203988953	0.483364360713349	0.244887059123534	0.929790997718597	-5.15842936260448	0.499782120147312	0.037030730944967	0.298658315564515	0.456280481510725	-0.112474729258412	-1.9105018491609	0.137503523749935	0.561692721398309	-0.415037499278844	0.746742715777736	-0.678071905112638	-0.430508908041284	-0.496142467422571	0.00719550140420377	0.150559676575381	0.178873958169795	-0.229382353343797	dsDNA	JC polyomavirus
AB048560.1	-0.465938397578882	0.652601217596519	-0.343732465205711	-0.293358942690592	-0.535331732996556	0.651683180632109	0.00432160595009347	0.301002256032814	-0.214240225572989	0.781569544815974	-0.362157939675895	-0.617056130431009	0.848798181244189	0.425459304765355	0.217851096811131	0.995665409736109	-5.15842936260448	0.487486349348536	0.0200576523412535	0.301002256032814	0.477159211186641	-0.131313234677865	-1.98279070996778	0.195347598322219	0.561692721398309	-0.473931188332412	0.747602230274943	-0.666576266274808	-0.422752464406849	-0.496142467422571	0.0271540515037266	0.147957881387101	0.159629185821228	-0.15360697914764	dsDNA	JC polyomavirus
AB048561.1	-0.454031630894707	0.609754962172443	-0.338250400189295	-0.272297327162762	-0.500217879852688	0.684369929013007	0	0.319617934200161	-0.202571917847687	0.77568270173906	-0.367731784500487	-0.630393929968162	0.839959587489532	0.497740088609093	0.209141397838592	0.987684677566761	-5.21089678249862	0.50182126542091	0.0200576523412535	0.309176187478515	0.466757615726171	-0.106249498279434	-1.9105018491609	0.177598929327733	0.563646269484064	-0.465938397578882	0.763836458890951	-0.763660460831626	-0.388355456626338	-0.504304837375931	0.0271540515037266	0.142740172116082	0.171206827418142	-0.190997225060914	dsDNA	JC polyomavirus
AB048562.1	-0.473931188332412	0.602171790753379	-0.305788392232109	-0.272297327162762	-0.522840788813359	0.658097205351372	0.00719550140420377	0.334568275666133	-0.22431729826094	0.780730036476377	-0.336427664582477	-0.597277823154395	0.814755482809874	0.511973981781801	0.155749232677945	0.94335876267781	-5.15842936260448	0.481298941547565	0.037030730944967	0.313826296390398	0.473007567916174	-0.0816137655536521	-1.92139016530363	0.195347598322219	0.54794331129035	-0.457989644463391	0.73725410432433	-0.703689439291908	-0.392137097168765	-0.500217879852688	0.0271540515037266	0.16349873228288	0.168642035558839	-0.163267919540864	dsDNA	JC polyomavirus
AB048563.1	-0.45205668870965	0.674460651560259	-0.367731784500487	-0.352915787371046	-0.543719518489275	0.657182660128423	-0.036525876025114	0.260627908126699	-0.260151897300673	0.7982579326445	-0.465938397578882	-0.63710935733414	0.814755482809874	0.590721770009841	0.187767747046025	0.964213777946939	-3.85725982788392	0.468843942974637	0.0976107966264223	0.284514133244245	0.409255146684838	-0.150400988848548	-1.98279070996778	0.153156788061421	0.578214165472454	-0.518701058452435	0.75702324650746	-0.648371670897218	-0.492078535042672	-0.471928835421265	0.00144197417390632	0.173767067736706	0.204140716780225	-0.270555993166337	dsDNA	JC polyomavirus
AB048564.1	-0.45205668870965	0.654435540845399	-0.352915787371046	-0.330973234490369	-0.56277226108709	0.625738061908648	-0.0484122051852459	0.283329168051641	-0.226003674888827	0.789103217501381	-0.446148031818874	-0.619270551496451	0.786596361890807	0.569491091958716	0.166072675946706	0.928275561611935	-3.87832144341175	0.461528559472877	0.128293401009818	0.308011314552178	0.387362540835996	-0.15360697914764	-1.94341647163363	0.121678556588252	0.574343753920013	-0.510457064357526	0.757876659747896	-0.641603738043346	-0.471928835421265	-0.477944250839036	-0.00288827932482651	0.162210036314307	0.199122642013601	-0.239566125329888	dsDNA	JC polyomavirus
AB048565.1	-0.430508908041284	0.635986503745623	-0.38458370273713	-0.37145968073724	-0.554273296650016	0.641546029087524	-0.0469210473874926	0.301002256032814	-0.197599959885161	0.796597754048306	-0.446148031818874	-0.628162382669579	0.804053558967353	0.546956178141411	0.169925001442312	0.917622701726283	-4.15842936260448	0.456280481510725	0.105678077894537	0.295135249000818	0.411426245726465	-0.158429362604483	-1.95455702923883	0.14535138557262	0.583037623796664	-0.526992432083826	0.763836458890951	-0.641603738043346	-0.467932447710969	-0.492078535042672	0.0257375614136083	0.159629185821228	0.22404027421793	-0.274040765490812	dsDNA	JC polyomavirus
AB048566.1	-0.442222328605074	0.664482840364683	-0.392137097168765	-0.349235440883098	-0.556393348524385	0.626672752605993	-0.0785636691937021	0.258217389536018	-0.2688167584278	0.805705184838511	-0.46394709975979	-0.63486740654747	0.827006009638977	0.60502015306241	0.228972569760161	0.927517246198476	-3.87832144341175	0.442545456105304	0.128293401009818	0.279768421593595	0.408168370708106	-0.150400988848548	-1.98279070996778	0.171206827418142	0.575312330687437	-0.516635639286651	0.770617646656203	-0.608232280044003	-0.508403405589552	-0.477944250839036	-0.0144995696951151	0.172487515510134	0.215367972203479	-0.265344566520995	dsDNA	JC polyomavirus
AB048567.1	-0.442222328605074	0.67626740826589	-0.382701517159154	-0.352915787371046	-0.564904848379903	0.631337144127481	-0.0816137655536521	0.261831658752137	-0.263611599296539	0.776525151421912	-0.459972730742493	-0.65744525452268	0.765534746362977	0.575312330687437	0.187767747046025	0.924479992359022	-3.87832144341175	0.455228571117139	0.0976107966264223	0.325386414659773	0.405992359675837	-0.15200309344505	-1.98850436116217	0.16349873228288	0.568518597792544	-0.510457064357526	0.741574847418796	-0.678071905112638	-0.446148031818874	-0.461958546666336	-0.0188780102056894	0.176322772640463	0.220329954879556	-0.270555993166337	dsDNA	JC polyomavirus
AB048568.1	-0.345564459154601	0.630405471482323	-0.367731784500487	-0.349235440883098	-0.510457064357526	0.643394453479892	-0.0755200076409777	0.288063200325316	-0.176250639691727	0.794935662803536	-0.394031641158542	-0.641603738043346	0.77568270173906	0.524063675777211	0.20163386116965	0.921436330806298	-4.18442457113743	0.464668267003444	0.140124223909071	0.271425676092934	0.380729448503549	-0.164884384741782	-1.97709959788992	0.159629185821228	0.600269753509005	-0.547931769776189	0.754459973625479	-0.564904848379903	-0.42081985187285	-0.490050853695689	0.0579700686373299	0.144046369616707	0.204140716780225	-0.248107861595691	dsDNA	JC polyomavirus
AB048569.1	-0.37145968073724	0.612588406698718	-0.37894449670026	-0.390245037827557	-0.531156057025363	0.631337144127481	-0.0350469470992008	0.286881147788162	-0.192645077942396	0.800744623936777	-0.407363571393423	-0.675765437729469	0.801572569463598	0.556797246592743	0.219091058246197	0.936590829823938	-3.87832144341175	0.426533138116673	0.117695042669755	0.314986485468515	0.424384671538097	-0.134477040860036	-1.99424073071132	0.167357927738514	0.61635769699669	-0.533242384273829	0.794103898559748	-0.619270551496451	-0.467932447710969	-0.481968507397831	0.0243196791954129	0.160920188181103	0.215367972203479	-0.284545872884282	dsDNA	JC polyomavirus
AB048570.1	-0.367731784500487	0.635057829725214	-0.397828209246621	-0.360304766600418	-0.508403405589552	0.641546029087524	-0.0513991525066443	0.286881147788162	-0.184424571137427	0.804879608254673	-0.422752464406849	-0.659722595233746	0.779890039340047	0.565597175854225	0.194087052116302	0.918386234446348	-3.85725982788392	0.434027674663597	0.149259365499623	0.284514133244245	0.389566811762726	-0.145605322246899	-1.9378782880922	0.181420640280142	0.584000383285773	-0.522840788813359	0.755314904045098	-0.599462070416271	-0.454031630894707	-0.45600928033515	0.037030730944967	0.168642035558839	0.225274929869569	-0.274040765490812	dsDNA	JC polyomavirus
AB048571.1	-0.364013496254377	0.660837367696284	-0.373327247394007	-0.349235440883098	-0.529072742524873	0.618238655595455	-0.0350469470992008	0.289244285156642	-0.209227962138	0.794103898559748	-0.432454552356253	-0.655171503002559	0.789103217501381	0.566571640626761	0.20163386116965	0.92523990548741	-3.87832144341175	0.43189034828618	0.141432790929296	0.305678743242287	0.410341104614087	-0.150400988848548	-2.05289494843213	0.141432790929296	0.611644543373662	-0.543719518489275	0.74416109557041	-0.595096877854869	-0.46394709975979	-0.454031630894707	0.018634174139051	0.162210036314307	0.204140716780225	-0.279283757478869	dsDNA	JC polyomavirus
AB048572.1	-0.354759487354735	0.648005179810493	-0.394031641158542	-0.373327247394007	-0.502259911390907	0.626672752605993	-0.0188780102056894	0.285698125958125	-0.181149439104566	0.790772037862	-0.413115187147815	-0.65744525452268	0.773152397014052	0.583037623796664	0.181420640280142	0.939602720356044	-3.87832144341175	0.444667066841908	0.144046369616707	0.295135249000818	0.43722773891291	-0.142417044615852	-2.01158797427521	0.151858816727005	0.603121869839996	-0.541617995843987	0.757876659747896	-0.577766999316952	-0.465938397578882	-0.473931188332412	0.0662614422687213	0.15704371014558	0.221567788538409	-0.270555993166337	dsDNA	JC polyomavirus
AB048573.1	-0.365871442474959	0.656267534794289	-0.349235440883098	-0.356605546520108	-0.529072742524873	0.61541629726287	-0.0603972796439563	0.285698125958125	-0.174621396107069	0.786596361890807	-0.413115187147815	-0.691988685447822	0.784922701562861	0.569491091958716	0.194087052116302	0.890641243963444	-3.87832144341175	0.454175893185802	0.136191386287144	0.285698125958125	0.408168370708106	-0.134477040860036	-1.94341647163363	0.158337027167101	0.58880456701555	-0.543719518489275	0.767231037023876	-0.623709616662948	-0.481968507397831	-0.467932447710969	0.0214797274104514	0.147957881387101	0.221567788538409	-0.272297327162762	dsDNA	JC polyomavirus
AB048574.1	-0.367731784500487	0.648925559453121	-0.358453970912476	-0.341902794648628	-0.502259911390907	0.654435540845399	-0.0740005814437769	0.271425676092934	-0.205896101440252	0.802400040114839	-0.399730246490995	-0.643856189774725	0.817213924258327	0.55581615506164	0.192825403552391	0.906890595608518	-4.18442457113743	0.464668267003444	0.130930869826449	0.257010618206024	0.382943869568991	-0.134477040860036	-1.96578428466209	0.138814468902282	0.590721770009841	-0.514573172829758	0.765534746362977	-0.577766999316952	-0.438307278601691	-0.459972730742493	0.037030730944967	0.150559676575381	0.212880566344385	-0.239566125329888	dsDNA	JC polyomavirus
AB048575.1	-0.377069649079823	0.6535186707536	-0.369594528517677	-0.365871442474959	-0.481968507397831	0.635057829725214	-0.036525876025114	0.267835392097615	-0.199255376063222	0.809825996097451	-0.41888982477445	-0.65744525452268	0.766383141001298	0.521050736900963	0.178873958169795	0.910732661902913	-4.18442457113743	0.476122419880152	0.117695042669755	0.292781749227846	0.391767719955997	-0.169744675832317	-1.89432192210546	0.155749232677945	0.585923976958601	-0.529072742524873	0.757876659747896	-0.623709616662948	-0.436353730515936	-0.424687669312563	0.0243196791954129	0.159629185821228	0.191562650700756	-0.24297675349254	dsDNA	JC polyomavirus
AB048576.1	-0.343732465205711	0.671746266863223	-0.356605546520108	-0.334607228958109	-0.512513650651464	0.67626740826589	-0.0724827538015237	0.293958979028694	-0.194294815161489	0.819668183496456	-0.440263475567017	-0.696657605512669	0.805705184838511	0.533064921869638	0.206643223983395	0.936590829823938	-4.21089678249862	0.454175893185802	0.12565110166152	0.288063200325316	0.405992359675837	-0.128156351490682	-1.92139016530363	0.167357927738514	0.601221085584946	-0.533242384273829	0.765534746362977	-0.630393929968162	-0.45600928033515	-0.473931188332412	0.037030730944967	0.130930869826449	0.200378797984026	-0.204233052217608	dsDNA	JC polyomavirus
AB048577.1	-0.448114896528275	0.663572335417523	-0.284545872884282	-0.321928094887362	-0.588573754273535	0.652601217596519	-0.0101343771337132	0.319617934200161	-0.229382353343797	0.768925335563751	-0.375197234747053	-0.623709616662948	0.833497336859835	0.486456955768731	0.221567788538409	0.957543200757105	-5.15842936260448	0.482332020747376	0.0510240030244669	0.336854639125465	0.476122419880152	-0.132894270497345	-1.98279070996778	0.210388864445403	0.58207422139633	-0.409278229990159	0.747602230274943	-0.675765437729469	-0.424687669312563	-0.529072742524873	0.0157829972409275	0.155749232677945	0.204140716780225	-0.232768962976124	dsDNA	JC polyomavirus
AB048578.1	-0.469929257774916	0.62760683812965	-0.32373259173411	-0.291592016516404	-0.56277226108709	0.672651629328385	-0.00578235259400611	0.297484915710575	-0.202571917847687	0.773996325111173	-0.388355456626338	-0.650634722405787	0.818032474658094	0.449957483628003	0.24731993497982	0.94185751900344	-5.15842936260448	0.479230561206336	0.0676387168753633	0.329984649758421	0.479230561206336	-0.104697378666693	-1.86775220170156	0.211635253327149	0.553851968181126	-0.438307278601691	0.738983954700512	-0.694321256757713	-0.438307278601691	-0.486004020632987	0.0328061450832415	0.162210036314307	0.209141397838592	-0.229382353343797	dsDNA	JC polyomavirus
AB048579.1	-0.426625473554056	0.61635769699669	-0.295128035543647	-0.330973234490369	-0.526992432083826	0.6535186707536	0.0100636833446975	0.34255474547732	-0.205896101440252	0.793271654498083	-0.394031641158542	-0.623709616662948	0.820485342986379	0.477159211186641	0.217851096811131	0.951587794814754	-5.15842936260448	0.508935661864395	0.0482361856528476	0.31034012061215	0.478195257939166	-0.120294233717712	-1.97143084780323	0.159629185821228	0.577247535593151	-0.454031630894707	0.74416109557041	-0.664288089679538	-0.42081985187285	-0.471928835421265	0.0328061450832415	0.136191386287144	0.187767747046025	-0.22431729826094	dsDNA	JC polyomavirus
AB048580.1	-0.469929257774916	0.595503660502742	-0.307572801910292	-0.37145968073724	-0.526992432083826	0.63876894441695	-0.0203404482841755	0.339137384919585	-0.205896101440252	0.77568270173906	-0.38458370273713	-0.63710935733414	0.822118274729345	0.460480470040011	0.230203013366421	0.950841637549149	-4.18442457113743	0.475084882948783	0.0299828662157143	0.317304068361915	0.464668267003444	-0.115597447016313	-2.01158797427521	0.149259365499623	0.572404647390332	-0.436353730515936	0.762136169901112	-0.659722595233746	-0.41888982477445	-0.488026018218199	0.0412429822318813	0.142740172116082	0.185232254230161	-0.207561069935362	dsDNA	JC polyomavirus
AB048581.1	-0.465938397578882	0.608809242675524	-0.312939311660108	-0.367731784500487	-0.526992432083826	0.640620928035698	0.00144197417390632	0.340277404766254	-0.200912693925996	0.779049552837459	-0.38458370273713	-0.641603738043346	0.825378603892931	0.469885976274464	0.206643223983395	0.933572638261024	-5.15842936260448	0.505890929729957	0.00863030514344006	0.29983076182237	0.465713319595964	-0.103146927103293	-1.99424073071132	0.159629185821228	0.600269753509005	-0.434402824145775	0.751035176667862	-0.685013514531485	-0.45600928033515	-0.490050853695689	0.0271540515037266	0.142740172116082	0.191562650700756	-0.212567535483132	dsDNA	JC polyomavirus
AB048582.1	-0.45205668870965	0.606915941825205	-0.307572801910292	-0.316528107144772	-0.524915117051217	0.636914580355878	-0.0130430374755989	0.303342394487331	-0.202571917847687	0.790772037862	-0.377069649079823	-0.65744525452268	0.84799690655495	0.521050736900963	0.209141397838592	0.958285900923258	-4.57346686188333	0.488515008957812	0.0426443374084937	0.2904244038653	0.453122446595813	-0.112474729258412	-1.91593573521153	0.192825403552391	0.564622052436981	-0.467932447710969	0.755314904045098	-0.655171503002559	-0.41119543298445	-0.469929257774916	0.00144197417390632	0.151858816727005	0.18269229751619	-0.200912693925996	dsDNA	JC polyomavirus
AB048701.1	-0.229382353343797	-0.291592016516404	-0.101598140007807	0.381837083906047	0.0328061450832415	-0.547931769776189	-0.0499049058263139	0.205392512989685	0.418999465431266	-1.0439433475876	0.236339539168374	0.502839758255931	0.317304068361915	0.475084882948783	-0.407363571393423	-0.490050853695689	-0.744197163397282	0.655351828612554	0.822118274729345	0.570462931026041	0.422233000683048	-0.0694518807521452	0.160920188181103	0.207892851641333	-0.147202107181229	0.0827025893302493	-0.962969269055033	0.0840642647884745	0.11503324294624	-0.698997743967186	-0.595096877854869	-0.902389203373578	-0.516635639286651	-0.597277823154395	RNA-RT	Hepatitis B virus
AB048702.1	-0.241270431542137	-0.229382353343797	-0.145605322246899	0.401630466584741	-0.0159575739029762	-0.628162382669579	-0.0558912008920451	0.196607044094818	0.246104009883917	-1.35845397091248	0.0922074380970889	0.473007567916174	0.382943869568991	0.455228571117139	-0.516635639286651	-0.390245037827557	-0.63486740654747	0.604071323668861	0.860764202628828	0.572404647390332	0.410341104614087	-0.0892673380970874	0.159629185821228	0.20163386116965	-0.244685095954902	0.171206827418142	-0.86775220170156	-0.0335695326937018	0.0593552776164212	-0.535331732996556	-0.982790709967777	-0.65744525452268	-0.394031641158542	-0.550042516371997	RNA-RT	Hepatitis B virus
AB048703.1	-0.161653263478769	-0.256700472111743	-0.0846703239869906	0.357270475679559	0.0482361856528476	-0.720231578406405	-0.0203404482841755	0.0989584800881688	0.439357178474257	-1.34373246520571	0.221567788538409	0.438292851579147	0.36513259345253	0.43616183931445	-0.469929257774916	-0.539519529959989	-0.722610301189136	0.623866861852698	0.840765337323874	0.652601217596519	0.440420720756767	-0.0335695326937018	0.227741075839128	0.280956313831056	-0.212567535483132	0.172487515510134	-0.79836613883035	0.0524158941511385	0.0894981508391026	-0.564904848379903	-0.746615764199926	-0.865121945656888	-0.459972730742493	-0.623709616662948	RNA-RT	Hepatitis B virus
AB048704.1	-0.32373259173411	-0.354759487354735	-0.00288827932482651	0.248534836138679	0.181420640280142	-0.526992432083826	0.10701824988212	0.195347598322219	0.361768359419153	-1.07704103576383	0.200378797984026	0.31150311546827	0.329984649758421	0.283329168051641	-0.508403405589552	-0.380821783940931	-0.65744525452268	0.784922701562861	0.944858445807539	0.698662999885884	0.369606070031838	-0.114035243246029	0.38404980679516	0.289244285156642	-0.214240225572989	-0.0203404482841755	-0.888968687611256	0.16478627814334	0.250961573533219	-0.529072742524873	-0.783389931257558	-0.994240730711315	-0.358453970912476	-0.610433188237274	RNA-RT	Hepatitis B virus
AB048705.1	-0.338250400189295	-0.407363571393423	-0.0439433475875971	0.321928094887362	0.0285691521967709	-0.415037499278844	0.0989584800881688	0.190298791626595	0.447843644362086	-1.0350469470992	0.267835392097615	0.36513259345253	0.289244285156642	0.183962834842595	-0.524915117051217	-0.349235440883098	-0.537424111957796	0.777367109450413	0.959028218943694	0.503857532577429	0.457331625485014	-0.182786075741673	0.401630466584741	0.302172799740752	-0.179514657013621	0.0384361816561079	-0.886299500835272	0.195347598322219	0.211635253327149	-0.537424111957796	-0.780908941753803	-0.946193556304206	-0.227692025041597	-0.582079992188035	RNA-RT	Hepatitis B virus
AB049088.1	0.309176187478515	-0.305788392232109	-0.121863233373052	0.0962618530584035	-0.298672742587059	-0.0188780102056894	-0.471928835421265	-0.0892673380970874	0.962734090595803	0.285698125958125	-1.34373246520571	0.468843942974637	-0.413115187147815	0.335711910320462	0.0538064436957938	-0.0892673380970874	-0.500217879852688	-0.126580496565143	-0.036525876025114	0.0356239097307212	0.598365205323645	-0.176250639691727	0.677169938818245	-0.844250767322055	-0.114035243246029	-1.21089678249862	0.492622328574446	0.0313951962755343	-0.77349147019132	-0.260151897300673	0.513995979367013	-0.114035243246029	-0.392137097168765	0.31150311546827	ssRNA+	Hepacivirus C
AB049609.1	-0.522840788813359	0	-0.186064929518683	-0.436353730515936	-0.347398782403481	-0.0740005814437769	0.335711910320462	0.29983076182237	0.147957881387101	0.105678077894537	-0.237863830098888	-0.15521264992094	0.16478627814334	0.168642035558839	-0.205896101440252	0.462575888042204	-0.891642821909581	0.128293401009818	0.55581615506164	0.478195257939166	0.610700062134764	0.209141397838592	-0.104697378666693	0.37851162325373	0.119024103142275	-0.174621396107069	0.27500704749987	-0.0969617298870879	-0.403541860441014	-0.481968507397831	0.0662614422687213	0.0313951962755343	0.264236151043547	-0.309359421384307	RNA-RT	Hepatitis B virus
AB049610.1	-0.450084446378045	0.10969486482593	-0.0603972796439563	-0.289827251720338	-0.277533975528909	-0.0558912008920451	0.348232419239271	0.288063200325316	0.215367972203479	0.0827025893302493	-0.244685095954902	-0.428565884123491	0.154453592679872	0.16349873228288	-0.24297675349254	0.441483479582645	-0.878321443411748	0.128293401009818	0.487486349348536	0.452068230223811	0.594548549550354	0.140124223909071	-0.0469210473874926	0.388465097283154	0.0922074380970889	-0.109358756036556	0.24000896473507	-0.341902794648628	-0.343732465205711	-0.461958546666336	0.0440443327060212	0.0412429822318813	0.204140716780225	-0.345564459154601	RNA-RT	Hepatitis B virus
AB049811.1	-0.483984852996335	0.350497247084133	-0.120294233717712	-0.567040592723894	-0.504304837375931	0.6915341649192	0.434027674663597	0.0579700686373299	-0.142417044615852	0.603121869839996	-0.401634794676355	-0.459972730742493	0.681674141792833	0.228972569760161	0.270229907237998	0.491596594410448	-2.20423305221761	0.623866861852698	0.250961573533219	0.369606070031838	0.326537348139952	-0.603840510926845	-0.186064929518683	0.0496307677246004	0.14535138557262	-0.164884384741782	0.302172799740752	-0.354759487354735	-0.652901329377732	-0.3040061868901	-0.496142467422571	0.231432408447965	-0.106249498279434	-0.314732593483158	RNA-RT	Human immunodeficiency virus 1
AB050018.1	-0.492078535042672	-0.00288827932482651	-0.0188780102056894	-0.362157939675895	-0.220950447162541	-0.0350469470992008	0.349365277594213	0.211635253327149	0.204140716780225	0.0648828515848544	-0.184424571137427	-0.192645077942396	0.0908534304511135	0.214124805352847	-0.197599959885161	0.334568275666133	-0.929610672108602	0.063502942306158	0.522055749160964	0.353887836284907	0.612588406698718	0.0935601761623378	-0.0232697793228472	0.230203013366421	0.166072675946706	-0.15200309344505	0.254594043033141	-0.184424571137427	-0.334607228958109	-0.42081985187285	0.0214797274104514	-0.0276749584428483	0.337996463515016	-0.362157939675895	RNA-RT	Hepatitis B virus
AB052867.1	-0.560642821525743	0.238786859587116	-0.0573916638883367	-0.510457064357526	-0.539519529959989	0.563646269484064	0.359521170427595	0.0214797274104514	0.0356239097307212	0.632268215499513	-0.327348370671615	-0.394031641158542	0.784085142734757	0.195347598322219	0.192825403552391	0.530070742225084	-2.29335894269059	0.53605290024021	0.22404027421793	0.326537348139952	0.357270475679559	-0.698997743967186	-0.219269963523624	0.137503523749935	0.222804561045261	-0.174621396107069	0.386259141133346	-0.312939311660108	-0.599462070416271	-0.457989644463391	-0.267079617891743	0.134878054343112	-0.13764780046798	-0.187707155126729	RNA-RT	Human immunodeficiency virus 1
AB052995.1	-0.539519529959989	0.273814244587037	-0.0394882898809755	-0.403541860441014	-0.459972730742493	0.61541629726287	0.235114320376357	0.0538064436957938	-0.0484122051852459	0.632268215499513	-0.401634794676355	-0.416962376203336	0.808179083771471	0.126972856257766	0.316145742293356	0.463622456851893	-2.12658049656514	0.602171790753379	0.176322772640463	0.332278283056929	0.303342394487331	-0.701341684435485	0.0285691521967709	0.00719550140420377	0.154453592679872	-0.156820109742826	0.347098670622268	-0.354759487354735	-0.610433188237274	-0.397828209246621	-0.465938397578882	0.15704371014558	-0.103146927103293	-0.199255376063222	RNA-RT	Human immunodeficiency virus 1
AB056513.1	-0.416962376203336	0.00144197417390632	-0.107803289534515	-0.184424571137427	-0.352915787371046	0.0100636833446975	0.255802836602718	0.102993993323326	0.136191386287144	0.176322772640463	-0.360304766600418	-0.144010302691519	0.206643223983395	0.219091058246197	-0.0816137655536521	0.337996463515016	-1.01741705307741	0.13224779829844	0.610700062134764	0.488515008957812	0.530070742225084	0.0229004021100788	0.0621217119077975	0.279768421593595	0.00575926928868495	-0.432454552356253	0.181420640280142	-0.186064929518683	-0.197599959885161	-0.567040592723894	-0.0320936297098533	0.140124223909071	0.350497247084133	-0.367731784500487	RNA-RT	Hepatitis B virus
AB056514.1	-0.380821783940931	0.0299828662157143	-0.121863233373052	-0.195946441032647	-0.281035664240461	0.0200576523412535	0.252173413202027	0.0690146779151805	0.151858816727005	0.167357927738514	-0.403541860441014	-0.13764780046798	0.187767747046025	0.215367972203479	-0.0985055449524251	0.331131922217202	-0.98564470702293	0.0894981508391026	0.587845009254278	0.50182126542091	0.529071299829111	0.0579700686373299	0.0384361816561079	0.280956313831056	0.00288250853312137	-0.388355456626338	0.150559676575381	-0.147202107181229	-0.200912693925996	-0.623709616662948	-0.00723156923107586	0.126972856257766	0.337996463515016	-0.373327247394007	RNA-RT	Hepatitis B virus
AB056515.1	-0.388355456626338	-0.0276749584428483	-0.171368418311981	-0.163267919540864	-0.336427664582477	0.0157829972409275	0.246104009883917	0.0827025893302493	0.134878054343112	0.183962834842595	-0.392137097168765	-0.0634091701760615	0.214124805352847	0.227741075839128	-0.0877333719335504	0.340277404766254	-0.965784284662087	0.112366523072563	0.610700062134764	0.545968369105293	0.512985334813676	0.0565835283663675	0.037030730944967	0.32077347694587	0.00719550140420377	-0.428565884123491	0.189033824390017	-0.101598140007807	-0.215914857265243	-0.552156355637915	-0.0740005814437769	0.154453592679872	0.370722275148167	-0.38458370273713	RNA-RT	Hepatitis B virus
AB056516.1	0.0621217119077975	-0.244685095954902	-0.251538766995965	0.0538064436957938	-0.272297327162762	-0.251538766995965	0.0157829972409275	-0.0276749584428483	0.375178479589612	-0.49817873457909	-0.448114896528275	0.308011314552178	0.31034012061215	0.222804561045261	-0.13764780046798	0.0676387168753633	-0.646112163715093	0.242450073677701	0.545968369105293	0.617298482840846	0.504874589398464	-0.0954195650786824	0.167357927738514	0.222804561045261	-0.077041035763828	-0.186064929518683	-0.190997225060914	0.0579700686373299	-0.407363571393423	-0.332789087519129	-0.0424567992428948	-0.174621396107069	-0.343732465205711	-0.104697378666693	RNA-RT	Hepatitis B virus
AB059659.1	-0.341902794648628	-0.0679388286565756	-0.181149439104566	-0.254977850962736	-0.358453970912476	-0.0755200076409777	0.366252263699564	0.232660756790275	0.264236151043547	0.261831658752137	-0.31114825613412	-0.22431729826094	0.116364756691785	0.191562650700756	-0.200912693925996	0.350497247084133	-0.935117148415146	0.20163386116965	0.492622328574446	0.404903122145131	0.554834395894193	0.10969486482593	-0.0923401721467106	0.31034012061215	0.207892851641333	-0.232768962976124	0.317304068361915	-0.117161344232749	-0.467932447710969	-0.37894449670026	0.0786098346963665	0.111031312388744	0.175045486110914	-0.197599959885161	RNA-RT	Hepatitis B virus
AB059660.1	-0.424687669312563	0.00144197417390632	-0.215914857265243	-0.282789700980404	-0.293358942690592	-0.131313234677865	0.313826296390398	0.237563718317676	0.151858816727005	0.204140716780225	-0.234465253637023	-0.0908029370083126	0.16478627814334	0.24000896473507	-0.176250639691727	0.364012053558615	-1.00578235259401	0.236339539168374	0.459431618637297	0.435095151620097	0.526068811667588	0.0440443327060212	-0.118726938570751	0.278579550458423	0.185232254230161	-0.131313234677865	0.291603558030565	-0.0923401721467106	-0.440263475567017	-0.307572801910292	0.0114956388378294	0.12961273813047	0.153156788061421	-0.274040765490812	RNA-RT	Hepatitis B virus
AB059661.1	-0.377069649079823	-0.026205070347394	-0.15200309344505	-0.343732465205711	-0.309359421384307	-0.0816137655536521	0.343692069179019	0.248534836138679	0.13224779829844	0.230203013366421	-0.367731784500487	-0.163267919540864	0.146655222119465	0.202887833470143	-0.172993990361023	0.340277404766254	-1.01158797427521	0.177598929327733	0.461528559472877	0.435095151620097	0.554834395894193	0.0551956542421246	-0.115597447016313	0.26663664251399	0.18269229751619	-0.200912693925996	0.326537348139952	-0.103146927103293	-0.533242384273829	-0.256700472111743	-0.0130430374755989	0.151858816727005	0.205392512989685	-0.229382353343797	RNA-RT	Hepatitis B virus
AB064310.1	-0.494109070270043	0.0157829972409275	-0.231074664436249	-0.142417044615852	-0.265344566520995	-0.0350469470992008	0.147957881387101	0.153156788061421	0.154453592679872	0.0908534304511135	-0.195946441032647	0.0426443374084937	0.282143228781498	0.192825403552391	-0.139235797371172	0.349365277594213	-0.87038726186953	0.200378797984026	0.569491091958716	0.458382004156013	0.491596594410448	0.0745054363636298	0.0143552929770701	0.323081789503733	-0.036525876025114	-0.226003674888827	0.204140716780225	-0.166502663140165	-0.220950447162541	-0.599462070416271	-0.101598140007807	0.105678077894537	0.254594043033141	-0.415037499278844	RNA-RT	Hepatitis B virus
AB064311.1	-0.488026018218199	-0.00868224309980088	-0.199255376063222	-0.128156351490682	-0.286304185156641	-0.0306192350583921	0.149259365499623	0.155749232677945	0.166072675946706	0.108357178090419	-0.214240225572989	0.00863030514344006	0.267835392097615	0.180147861158429	-0.123433941248279	0.343692069179019	-0.926865295369785	0.217851096811131	0.563646269484064	0.468843942974637	0.495695162624069	0.0662614422687213	0.0229004021100788	0.305678743242287	-0.0350469470992008	-0.220950447162541	0.196607044094818	-0.166502663140165	-0.205896101440252	-0.57132159005177	-0.077041035763828	0.117695042669755	0.241230035515445	-0.432454552356253	RNA-RT	Hepatitis B virus
AB064312.1	-0.516635639286651	0.0426443374084937	-0.192645077942396	-0.144010302691519	-0.298672742587059	0.00575926928868495	0.187767747046025	0.175045486110914	0.178873958169795	0.126972856257766	-0.234465253637023	-0.00723156923107586	0.279768421593595	0.176322772640463	-0.145605322246899	0.360645202460216	-0.915935735211525	0.227741075839128	0.567545447643747	0.435095151620097	0.490570130446201	0.0827025893302493	0	0.335711910320462	-0.0603972796439563	-0.22431729826094	0.215367972203479	-0.148800661406706	-0.214240225572989	-0.592919224549499	-0.0831412353002459	0.0962618530584035	0.231432408447965	-0.415037499278844	RNA-RT	Hepatitis B virus
AB064313.1	-0.510457064357526	-0.0159575739029762	-0.174621396107069	-0.139235797371172	-0.270555993166337	-0.0664273617389761	0.158337027167101	0.140124223909071	0.140124223909071	0.128293401009818	-0.227692025041597	-0.00288827932482651	0.26663664251399	0.20163386116965	-0.103146927103293	0.343692069179019	-0.905088352974533	0.204140716780225	0.591679416935737	0.453122446595813	0.478195257939166	0.0840642647884745	0.034215715337913	0.298658315564515	-0.0247366783215064	-0.229382353343797	0.167357927738514	-0.166502663140165	-0.236163541109049	-0.558516520417355	-0.117161344232749	0.10701824988212	0.263034405833794	-0.446148031818874	RNA-RT	Hepatitis B virus
AB064314.1	-0.349235440883098	0.00719550140420377	-0.249822294406943	-0.147202107181229	-0.192645077942396	-0.0528949484321255	0.260627908126699	0.210388864445403	0.221567788538409	-0.0724827538015237	-0.258425152581204	-0.181149439104566	0.206643223983395	0.141432790929296	-0.234465253637023	0.332278283056929	-0.899695094204314	0.241230035515445	0.584000383285773	0.478195257939166	0.5489297694764	0.113700499164728	0.0922074380970889	0.400537929583729	0.0114956388378294	-0.251538766995965	0.0881415968690176	-0.236163541109049	-0.272297327162762	-0.483984852996335	-0.077041035763828	0.063502942306158	0.137503523749935	-0.360304766600418	RNA-RT	Hepatitis B virus
AB064315.1	-0.295128035543647	-0.036525876025114	-0.140825544133565	-0.261880711217424	-0.192645077942396	-0.171368418311981	0.269033146455237	0.194087052116302	0.215367972203479	0.0243196791954129	-0.277533975528909	-0.0380063225797449	0.214124805352847	0.214124805352847	-0.314732593483158	0.326537348139952	-1.00288827932483	0.230203013366421	0.529071299829111	0.462575888042204	0.542010355536609	0.0356239097307212	-0.0908029370083126	0.277389698810864	0.108357178090419	-0.186064929518683	0.195347598322219	-0.121863233373052	-0.380821783940931	-0.320125852253377	-0.0247366783215064	0.0257375614136083	0.160920188181103	-0.354759487354735	RNA-RT	Hepatitis B virus
AB064316.1	-0.413115187147815	-0.0892673380970874	-0.129733929604017	-0.284545872884282	-0.15521264992094	0.00288250853312137	0.269033146455237	0.210388864445403	0.230203013366421	0.16349873228288	-0.329159664118438	-0.176250639691727	0.136191386287144	0.211635253327149	-0.286304185156641	0.372952097911829	-0.977099597889921	0.16349873228288	0.532067552289031	0.521050736900963	0.542010355536609	0.121678556588252	-0.0528949484321255	0.381837083906047	0.00288250853312137	-0.192645077942396	0.249748715083569	-0.231074664436249	-0.300448367476911	-0.302226180444814	-0.0619024389259069	-0.0350469470992008	0.285698125958125	-0.502259911390907	RNA-RT	Hepatitis B virus
AB070352.1	-0.550042516371997	0.288063200325316	-0.0350469470992008	-0.426625473554056	-0.469929257774916	0.611644543373662	0.278579550458423	0.0440443327060212	0.00575926928868495	0.624802765252947	-0.461958546666336	-0.407363571393423	0.812292844873271	0.113700499164728	0.278579550458423	0.449957483628003	-1.92139016530363	0.583037623796664	0.149259365499623	0.376290383337052	0.318461465167583	-0.694321256757713	0.0271540515037266	0.0621217119077975	0.154453592679872	-0.168122758808327	0.317304068361915	-0.358453970912476	-0.608232280044003	-0.430508908041284	-0.446148031818874	0.160920188181103	-0.0908029370083126	-0.194294815161489	RNA-RT	Human immunodeficiency virus 1
AB070353.1	-0.547931769776189	0.276198865032242	-0.0724827538015237	-0.388355456626338	-0.471928835421265	0.629473196786948	0.242450073677701	0.0524158941511385	-0.0469210473874926	0.620117165028684	-0.430508908041284	-0.430508908041284	0.789103217501381	0.13224779829844	0.331131922217202	0.443606651475615	-2.0350469470992	0.569491091958716	0.147957881387101	0.369606070031838	0.324234562270531	-0.691988685447822	0.018634174139051	0.0384361816561079	0.13224779829844	-0.163267919540864	0.317304068361915	-0.365871442474959	-0.617056130431009	-0.41119543298445	-0.469929257774916	0.171206827418142	-0.110915901401851	-0.210896782498619	RNA-RT	Human immunodeficiency virus 1
AB073821.1	0.0172092900322231	-0.327348370671615	-0.15360697914764	0.31034012061215	0.154453592679872	-0.428565884123491	-0.0115879742752118	0.296310560708092	0.55581615506164	-1.09234017214671	0.293958979028694	0.477159211186641	0.457331625485014	0.0271540515037266	-0.44418384493836	-0.440263475567017	-1.39213709716876	1.05032755355842	0.839153387389821	0.499782120147312	0.296310560708092	-0.200912693925996	0.344828496997441	0.302172799740752	-0.125006361067033	-0.260151897300673	-0.932361283124637	-0.265344566520995	0.316145742293356	-0.533242384273829	-0.334607228958109	-1.8520421186129	-0.15200309344505	-0.639354797539784	RNA-RT	Hepatitis B virus
AB073822.1	-0.00723156923107586	-0.399730246490995	-0.0862010350493039	0.31034012061215	0.144046369616707	-0.516635639286651	0.113700499164728	0.341416524478722	0.416839741912829	-1.12973392960402	0.181420640280142	0.475084882948783	0.448900951145128	0.0271540515037266	-0.475936324222789	-0.533242384273829	-1.35107444054688	1.03843618165611	0.928275561611935	0.424384671538097	0.345964030342872	-0.202571917847687	0.291603558030565	0.332278283056929	-0.0159575739029762	-0.416962376203336	-0.994240730711315	-0.215914857265243	0.334568275666133	-0.477944250839036	-0.302226180444814	-1.90508835297453	-0.0528949484321255	-0.63486740654747	RNA-RT	Hepatitis B virus
AB073823.1	-0.13764780046798	-0.483984852996335	0.0356239097307212	0.264236151043547	0.192825403552391	-0.442222328605074	0.0813396274519388	0.270229907237998	0.445726703349984	-1.07400058144378	0.325386414659773	0.474046599319306	0.539034702970754	0.0922074380970889	-0.446148031818874	-0.426625473554056	-1.399730246491	1.11169907219742	0.843983844048327	0.495695162624069	0.155749232677945	-0.249822294406943	0.286881147788162	0.26663664251399	-0.131313234677865	-0.261880711217424	-0.894321922105463	-0.0985055449524251	0.260627908126699	-0.377069649079823	-0.648371670897218	-1.78587519464715	-0.338250400189295	-0.584241333477502	RNA-RT	Hepatitis B virus
AB073824.1	-0.0335695326937018	-0.407363571393423	-0.0484122051852459	0.318461465167583	0.144046369616707	-0.554273296650016	0.0922074380970889	0.257010618206024	0.318461465167583	-1.09234017214671	0.0935601761623378	0.393965275660243	0.398350370345965	0.175045486110914	-0.45600928033515	-0.481968507397831	-0.846843211938579	0.909965066757969	0.855192407959154	0.540027269257507	0.327687364176047	-0.246395463720005	0.265436896049098	0.313826296390398	-0.0603972796439563	-0.41888982477445	-0.905088352974533	-0.0350469470992008	0.22650852980868	-0.459972730742493	-0.343732465205711	-1.87302714374223	0.130930869826449	-0.680382065799839	RNA-RT	Hepatitis B virus
AB073825.1	-0.00433459026389113	-0.360304766600418	-0.0499049058263139	0.40381306161659	0.178873958169795	-0.550042516371997	0.142740172116082	0.11503324294624	0.569491091958716	-1.08008791132269	0.16478627814334	0.568518597792544	0.409255146684838	0.116364756691785	-0.492078535042672	-0.691988685447822	-0.862496476250065	0.920674411041618	0.843983844048327	0.51500591643373	0.282143228781498	-0.147202107181229	0.449957483628003	0.253384235800074	-0.13764780046798	-0.573466861883327	-0.960159735468209	-0.249822294406943	0.37851162325373	-0.529072742524873	-0.316528107144772	-1.57346686188333	0.0565835283663675	-0.652901329377732	RNA-RT	Hepatitis B virus
AB073826.1	-0.00288827932482651	-0.332789087519129	-0.0985055449524251	0.334568275666133	0.12565110166152	-0.545824106814198	0.0717626693000913	0.345964030342872	0.496717987935177	-1.08926733809709	0.241230035515445	0.52707033551266	0.447843644362086	0.0593552776164212	-0.407363571393423	-0.438307278601691	-1.31114825613412	1.00216242115062	0.860764202628828	0.506906554580693	0.263034405833794	-0.186064929518683	0.343692069179019	0.295135249000818	-0.118726938570751	-0.248107861595691	-0.997117491466879	-0.2688167584278	0.258217389536018	-0.543719518489275	-0.413115187147815	-1.53951952995999	-0.182786075741673	-0.689659879387849	RNA-RT	Hepatitis B virus
AB073827.1	-0.0484122051852459	-0.338250400189295	-0.132894270497345	0.317304068361915	0.159629185821228	-0.569179503480228	0.0565835283663675	0.264236151043547	0.423309237242387	-1.09850554495243	0.292781749227846	0.454175893185802	0.481298941547565	0.0468402542029724	-0.424687669312563	-0.50635266602479	-1.31114825613412	1.02005765234125	0.865522959139964	0.5489297694764	0.336854639125465	-0.22431729826094	0.298658315564515	0.296310560708092	-0.0785636691937021	-0.364013496254377	-0.932361283124637	-0.226003674888827	0.264236151043547	-0.44418384493836	-0.309359421384307	-1.81096617560998	-0.0499049058263139	-0.680382065799839	RNA-RT	Hepatitis B virus
AB073828.1	-0.0846703239869906	-0.483984852996335	-0.114035243246029	0.32883646422954	0.197865391353738	-0.539519529959989	0.121678556588252	0.334568275666133	0.460480470040011	-1.13289427049735	0.192825403552391	0.510961919277379	0.409255146684838	0.0690146779151805	-0.469929257774916	-0.483984852996335	-1.38458370273713	0.992043276171657	0.823749360308273	0.596458139558986	0.353887836284907	-0.123433941248279	0.35501626421955	0.343692069179019	-0.100051013810328	-0.436353730515936	-0.902389203373578	-0.220950447162541	0.291603558030565	-0.500217879852688	-0.234465253637023	-1.8520421186129	-0.0115879742752118	-0.708396441969435	RNA-RT	Hepatitis B virus
AB073829.1	0.00144197417390632	-0.428565884123491	-0.144010302691519	0.335711910320462	0.173767067736706	-0.560642821525743	0.0840642647884745	0.279768421593595	0.457331625485014	-1.07400058144378	0.215367972203479	0.603121869839996	0.457331625485014	0.037030730944967	-0.45600928033515	-0.488026018218199	-1.32192809488736	1.06626144226872	0.882838655767251	0.605968358841458	0.332278283056929	-0.195946441032647	0.393965275660243	0.302172799740752	-0.129733929604017	-0.526992432083826	-0.894321922105463	-0.128156351490682	0.359521170427595	-0.520769438793664	-0.341902794648628	-1.89969509420431	-0.0232697793228472	-0.732164607902385	RNA-RT	Hepatitis B virus
AB073830.1	-0.0144995696951151	-0.282789700980404	-0.172993990361023	0.246104009883917	0.228972569760161	-0.531156057025363	0.113700499164728	0.405992359675837	0.451013242943973	-1.09541956507868	0.260627908126699	0.291603558030565	0.356143810225275	-0.00578235259400611	-0.424687669312563	-0.403541860441014	-0.988504361162171	1.0447438212244	0.949348164288563	0.534061602421118	0.357270475679559	-0.101598140007807	0.347098670622268	0.246104009883917	-0.139235797371172	-0.502259911390907	-0.932361283124637	-0.258425152581204	0.319617934200161	-0.475936324222789	-0.31114825613412	-1.54371951848927	-0.15521264992094	-0.701341684435485	RNA-RT	Hepatitis B virus
AB073831.1	-0.0528949484321255	-0.37894449670026	-0.0785636691937021	0.0989584800881688	0.151858816727005	-0.488026018218199	0.13224779829844	0.286881147788162	0.426533138116673	-1.10780328953451	0.22404027421793	0.402722176845605	0.385154896884344	0.018634174139051	-0.434402824145775	-0.488026018218199	-1.35475948735473	0.959028218943694	0.952333566369686	0.563646269484064	0.298658315564515	-0.251538766995965	0.337996463515016	0.359521170427595	-0.117161344232749	-0.45205668870965	-0.960159735468209	-0.29689930039584	0.295135249000818	-0.407363571393423	-0.356605546520108	-1.52284078881336	-0.0649174766813385	-0.608232280044003	RNA-RT	Hepatitis B virus
AB073832.1	-0.0558912008920451	-0.325539348439741	-0.0469210473874926	0.489542935642474	0.20163386116965	-0.584241333477502	0.205392512989685	0.298658315564515	0.500802053057158	-1.05889368905357	0.230203013366421	0.43616183931445	0.430820496519772	-0.045431429247006	-0.42081985187285	-0.46394709975979	-1.04990490582631	1.0036022366802	0.833497336859835	0.408168370708106	0.253384235800074	-0.253257284222264	0.36289064266586	0.318461465167583	-0.161653263478769	-0.486004020632987	-0.643856189774725	-0.32373259173411	0.369606070031838	-0.520769438793664	-0.340075441597622	-1.57776699931695	-0.117161344232749	-0.46394709975979	RNA-RT	Hepatitis B virus
AB073833.1	-0.045431429247006	-0.367731784500487	-0.103146927103293	0.291603558030565	0.249748715083569	-0.477944250839036	0.0356239097307212	0.350497247084133	0.386259141133346	-1.06793882865658	0.29983076182237	0.393965275660243	0.438292851579147	0.00288250853312137	-0.492078535042672	-0.314732593483158	-1.11403524324603	0.932061171343424	0.895302621333307	0.470927257475127	0.288063200325316	-0.0740005814437769	0.278579550458423	0.282143228781498	-0.125006361067033	-0.426625473554056	-0.655171503002559	-0.270555993166337	0.364012053558615	-0.547931769776189	-0.329159664118438	-1.90508835297453	0.0157829972409275	-0.659722595233746	RNA-RT	Hepatitis B virus
AB073834.1	-0.0276749584428483	-0.32373259173411	-0.112474729258412	0.344828496997441	0.192825403552391	-0.584241333477502	0.0976107966264223	0.332278283056929	0.469885976274464	-1.02914634565952	0.205392512989685	0.503857532577429	0.470927257475127	0.0538064436957938	-0.428565884123491	-0.492078535042672	-1.23446525363702	1.02786177535451	0.837539634379403	0.601221085584946	0.31034012061215	-0.205896101440252	0.382943869568991	0.270229907237998	-0.106249498279434	-0.438307278601691	-0.935117148415146	-0.148800661406706	0.36289064266586	-0.514573172829758	-0.325539348439741	-1.92686529536978	-0.0634091701760615	-0.67116353577046	RNA-RT	Hepatitis B virus
AB073835.1	-0.164884384741782	-0.550042516371997	-0.148800661406706	0.447843644362086	0.0935601761623378	-0.552156355637915	0.105678077894537	0.36513259345253	0.360645202460216	-1.12343394124828	0.116364756691785	0.427606172781899	0.421155960662223	0.0731347046302154	-0.481968507397831	-0.288064643021079	-0.722610301189136	0.787432464516868	0.923719678749389	0.519038609600059	0.264236151043547	-0.0800879113226919	0.389566811762726	0.241230035515445	-0.192645077942396	-0.246395463720005	-0.965784284662087	-0.0335695326937018	0.140124223909071	-0.502259911390907	-0.403541860441014	-0.98564470702293	-0.077041035763828	-0.639354797539784	RNA-RT	Hepatitis B virus
AB073836.1	-0.132894270497345	-0.706041020971305	-0.139235797371172	0.293958979028694	0.159629185821228	-0.573466861883327	0.0398402645317911	0.283329168051641	0.475084882948783	-1.15521264992094	0.0648828515848544	0.440420720756767	0.467801156488407	0.153156788061421	-0.354759487354735	-0.579921884020626	-1.01449956969512	0.896853072896707	0.909965066757969	0.492622328574446	0.286881147788162	-0.169744675832317	0.402722176845605	0.271425676092934	-0.126580496565143	-0.722610301189136	-0.698997743967186	-0.00578235259400611	0.220329954879556	-0.526992432083826	-0.50635266602479	-1.32192809488736	-0.0573916638883367	-0.483984852996335	RNA-RT	Hepatitis B virus
AB073837.1	0.00144197417390632	-0.405451450449646	-0.107803289534515	0.324234562270531	0.192825403552391	-0.547931769776189	0.105678077894537	0.31150311546827	0.443606651475615	-1.13923579737117	0.366252263699564	0.474046599319306	0.379620962055708	0.12300395405482	-0.395928676331139	-0.608232280044003	-1.36959452851768	1.01934608880481	0.858378925082071	0.537047519404657	0.317304068361915	-0.129733929604017	0.291603558030565	0.278579550458423	-0.0679388286565756	-0.265344566520995	-0.894321922105463	-0.309359421384307	0.341416524478722	-0.500217879852688	-0.3040061868901	-1.89969509420431	-0.132894270497345	-0.65744525452268	RNA-RT	Hepatitis B virus
AB073838.1	-0.0908029370083126	-0.708396441969435	-0.174621396107069	0.347098670622268	0.279768421593595	-0.567040592723894	0.0772429989324604	0.308011314552178	0.422233000683048	-1.04990490582631	0.272620454662992	0.382943869568991	0.371837617330421	0.112366523072563	-0.483984852996335	-0.475936324222789	-0.710755714843358	0.959028218943694	0.87263179113525	0.496717987935177	0.409255146684838	-0.0755200076409777	0.308011314552178	0.289244285156642	-0.126580496565143	-0.477944250839036	-1.0350469470992	-0.0276749584428483	0.332278283056929	-0.520769438793664	-0.325539348439741	-1.53951952995999	-0.15360697914764	-0.415037499278844	RNA-RT	Hepatitis B virus
AB073839.1	-0.0816137655536521	-0.962969269055033	-0.114035243246029	0.35501626421955	0.142740172116082	-0.701341684435485	0.190298791626595	0.243669080966863	0.487486349348536	-1.09541956507868	0.20163386116965	0.59741198755465	0.391767719955997	0.0143552929770701	-0.373327247394007	-0.545824106814198	-1.12973392960402	0.983312871067121	0.913032999952141	0.43722773891291	0.341416524478722	-0.150400988848548	0.381837083906047	0.278579550458423	-0.117161344232749	-0.666576266274808	-0.606034724339757	0.192825403552391	0.327687364176047	-0.554273296650016	-0.37894449670026	-1.7809089417538	-0.144010302691519	-0.318325858207167	RNA-RT	Hepatitis B virus
AB073840.1	0.00719550140420377	-0.275786313242642	-0.129733929604017	0.233888060174277	0.133563525741106	-0.537424111957796	0.150559676575381	0.380729448503549	0.453122446595813	-1.09850554495243	0.289244285156642	0.476122419880152	0.357270475679559	0.0384361816561079	-0.457989644463391	-0.45600928033515	-1.33278908751913	1.1394694950388	0.931304843650669	0.520045024039818	0.369606070031838	-0.15521264992094	0.336854639125465	0.284514133244245	-0.0679388286565756	-0.438307278601691	-0.946193556304206	-0.24297675349254	0.306845500314283	-0.467932447710969	-0.300448367476911	-1.9105018491609	-0.0499049058263139	-0.680382065799839	RNA-RT	Hepatitis B virus
AB073841.1	0.034215715337913	-0.397828209246621	-0.204233052217608	0.353887836284907	0.138814468902282	-0.512513650651464	0.16349873228288	0.396159489073155	0.51500591643373	-1.02914634565952	0.26663664251399	0.596458139558986	0.374065718222538	0.0313951962755343	-0.465938397578882	-0.481968507397831	-1.38835545662634	0.996388746447621	0.937344392150232	0.460480470040011	0.321928094887362	-0.217591435072627	0.38404980679516	0.298658315564515	-0.0846703239869906	-0.617056130431009	-0.664288089679538	-0.0923401721467106	0.347098670622268	-0.533242384273829	-0.281035664240461	-1.89969509420431	-0.0144995696951151	-0.438307278601691	RNA-RT	Hepatitis B virus
AB073842.1	-0.0101343771337132	-0.65744525452268	-0.0619024389259069	0.302172799740752	0.12961273813047	-0.554273296650016	0.0313951962755343	0.250961573533219	0.482332020747376	-1.06793882865658	0.147957881387101	0.464668267003444	0.455228571117139	-0.00288827932482651	-0.434402824145775	-0.37145968073724	-0.899695094204314	1.00216242115062	0.859969548221026	0.51500591643373	0.382943869568991	-0.160040412510468	0.327687364176047	0.26663664251399	-0.125006361067033	-0.467932447710969	-0.826232932263294	-0.118726938570751	0.216610068742442	-0.41888982477445	-0.477944250839036	-1.49817873457909	-0.147202107181229	-0.424687669312563	RNA-RT	Hepatitis B virus
AB073843.1	0.0468402542029724	-0.943416471633633	-0.109358756036556	0.325386414659773	0.153156788061421	-0.558516520417355	0.206643223983395	0.215367972203479	0.481298941547565	-1.12343394124828	0.108357178090419	0.657182660128423	0.380729448503549	0.104336659814736	-0.380821783940931	-0.490050853695689	-1.3621579396759	0.797428082152313	0.892196710465485	0.483364360713349	0.441483479582645	-0.321928094887362	0.349365277594213	0.297484915710575	-0.164884384741782	-0.732164607902385	-0.619270551496451	-0.0469210473874926	0.176322772640463	-0.475936324222789	-0.3040061868901	-1.60384051092685	0.0100636833446975	-0.37894449670026	RNA-RT	Hepatitis B virus
AB073844.1	-0.0409717810563062	-0.678071905112638	-0.139235797371172	0.238786859587116	0.271425676092934	-0.543719518489275	0.202887833470143	0.327687364176047	0.458382004156013	-1.08314123530025	0.358396261956654	0.459431618637297	0.298658315564515	0.0976107966264223	-0.486004020632987	-0.471928835421265	-0.87038726186953	0.833497336859835	0.920674411041618	0.459431618637297	0.410341104614087	-0.15360697914764	0.27500704749987	0.313826296390398	-0.121863233373052	-0.469929257774916	-0.924125133024872	-0.114035243246029	0.379620962055708	-0.569179503480228	-0.199255376063222	-1.82623293226329	-0.0469210473874926	-0.44418384493836	RNA-RT	Hepatitis B virus
AB073845.1	0.00432160595009347	-0.727379545337008	-0.120294233717712	0.319617934200161	0.189033824390017	-0.537424111957796	0.101650076094435	0.181420640280142	0.402722176845605	-1.10469737866669	0.293958979028694	0.452068230223811	0.389566811762726	0.0593552776164212	-0.432454552356253	-0.606034724339757	-0.862496476250065	0.929790997718597	0.913032999952141	0.368489000645104	0.3928669162308	-0.140825544133565	0.359521170427595	0.324234562270531	-0.0424567992428948	-0.708396441969435	-0.734563103950902	-0.0846703239869906	0.269033146455237	-0.477944250839036	-0.279283757478869	-1.58207999218803	-0.0335695326937018	-0.473931188332412	RNA-RT	Hepatitis B virus
AB073846.1	-0.00288827932482651	-0.668868077782798	-0.132894270497345	0.288063200325316	0.0786098346963665	-0.599462070416271	0.0731347046302154	0.298658315564515	0.477159211186641	-1.09850554495243	0.197865391353738	0.508935661864395	0.443606651475615	0.0745054363636298	-0.461958546666336	-0.479954975960182	-1.10780328953451	0.951587794814754	0.867105729502655	0.516015147003665	0.381837083906047	-0.214240225572989	0.367371065648529	0.279768421593595	-0.144010302691519	-0.434402824145775	-0.98564470702293	-0.0954195650786824	0.341416524478722	-0.529072742524873	-0.442222328605074	-1.26188071121742	-0.192645077942396	-0.426625473554056	RNA-RT	Hepatitis B virus
AB073847.1	0.00575926928868495	-0.883635243308215	-0.189351252217354	0.31034012061215	0.101650076094435	-0.610433188237274	0.0271540515037266	0.465713319595964	0.541019153133559	-1.08314123530025	0.200378797984026	0.655351828612554	0.505890929729957	-0.101598140007807	-0.488026018218199	-0.131313234677865	-1.13923579737117	0.963474123974886	0.802400040114839	0.356143810225275	0.323081789503733	-0.00144341686966872	0.36513259345253	0.352758525040637	-0.253257284222264	-0.514573172829758	-0.673462651860048	0.0758748669751276	0.244887059123534	-0.603840510926845	-0.282789700980404	-1.84684321193858	-0.163267919540864	-0.312939311660108	RNA-RT	Hepatitis B virus
AB073848.1	0.0867837661420667	-0.753895990116083	-0.077041035763828	0.331131922217202	0.147957881387101	-0.601649629654035	0.0881415968690176	0.169925001442312	0.518031492602169	-1.05889368905357	0.227741075839128	0.575312330687437	0.464668267003444	0.0662614422687213	-0.380821783940931	-0.45600928033515	-0.907792561902911	0.933572638261024	0.840765337323874	0.481298941547565	0.352758525040637	-0.169744675832317	0.332278283056929	0.306845500314283	-0.13764780046798	-0.42081985187285	-0.994240730711315	-0.0619024389259069	0.270229907237998	-0.520769438793664	-0.438307278601691	-1.25153876699596	-0.232768962976124	-0.448114896528275	RNA-RT	Hepatitis B virus
AB073849.1	0.0551956542421246	-0.38458370273713	-0.106249498279434	0.357270475679559	0.183962834842595	-0.558516520417355	0.0356239097307212	0.323081789503733	0.351628329102782	-1.12343394124828	0.0593552776164212	0.674460651560259	0.389566811762726	0.153156788061421	-0.438307278601691	-0.332789087519129	-1.05589120089205	1.00934717225925	0.787432464516868	0.313826296390398	0.391767719955997	-0.279283757478869	0.214124805352847	0.286881147788162	-0.0634091701760615	-0.902389203373578	-0.678071905112638	0.10969486482593	0.249748715083569	-0.362157939675895	-0.215914857265243	-1.8416629728329	0.0412429822318813	-0.516635639286651	RNA-RT	Hepatitis B virus
AB073850.1	0.00719550140420377	-0.662003536484984	-0.136061549576028	0.291603558030565	-0.0513991525066443	-0.599462070416271	0.0989584800881688	0.278579550458423	0.456280481510725	-1.16812275880833	0.0894981508391026	0.530070742225084	0.402722176845605	0.0243196791954129	-0.394031641158542	-0.45205668870965	-1.04990490582631	0.972325041557152	0.919149363287674	0.520045024039818	0.367371065648529	-0.229382353343797	0.356143810225275	0.291603558030565	-0.118726938570751	-0.469929257774916	-1.02914634565952	0.00144197417390632	0.195347598322219	-0.488026018218199	-0.416962376203336	-1.0862010350493	-0.148800661406706	-0.403541860441014	RNA-RT	Hepatitis B virus
AB073851.1	0.0799753767205959	-0.492078535042672	-0.0923401721467106	0.248534836138679	0.037030730944967	-0.45205668870965	0.112366523072563	0.070389327891398	0.534061602421118	-1.07096652135414	0.11503324294624	0.578214165472454	0.474046599319306	0.0285691521967709	-0.373327247394007	-0.739372091873301	-0.808437349299244	1.01578299724093	0.86235219953202	0.448900951145128	0.386259141133346	-0.492078535042672	0.423309237242387	0.309176187478515	-0.0409717810563062	-0.459972730742493	-0.940644722383579	-0.117161344232749	0.24731993497982	-0.496142467422571	-0.121863233373052	-1.31473259348316	-0.284545872884282	-0.477944250839036	RNA-RT	Hepatitis B virus
AB073852.1	0.01292617444427	-0.932361283124637	-0.120294233717712	0.368489000645104	0.0989584800881688	-0.539519529959989	-0.0588936890535686	0.244887059123534	0.451013242943973	-0.924125133024872	0.0676387168753633	0.574343753920013	0.556797246592743	0.00719550140420377	-0.46394709975979	-0.362157939675895	-0.810966175609983	0.953078952612507	0.835115615258218	0.347098670622268	0.391767719955997	-0.207561069935362	0.29983076182237	0.301002256032814	-0.244685095954902	-0.392137097168765	-0.646112163715093	-0.0424567992428948	0.291603558030565	-0.547931769776189	-0.329159664118438	-1.28982725172034	-0.168122758808327	-0.199255376063222	RNA-RT	Hepatitis B virus
AB073853.1	0.108357178090419	-0.841662972832899	-0.129733929604017	0.181420640280142	0.32883646422954	-0.529072742524873	0.0593552776164212	0.0813396274519388	0.470927257475127	-1.08926733809709	0.176322772640463	0.485426827170242	0.454175893185802	0.00719550140420377	-0.24297675349254	-0.612637459164004	-1.09541956507868	0.91226662806645	0.840765337323874	0.353887836284907	0.263034405833794	-0.380821783940931	0.413594082409175	0.197865391353738	-0.219269963523624	-0.67116353577046	-0.727379545337008	-0.115597447016313	0.331131922217202	-0.110915901401851	-0.450084446378045	-1.81603716515741	0.12961273813047	-0.72499295250013	RNA-RT	Hepatitis B virus
AB073854.1	0.0621217119077975	-0.694321256757713	-0.117161344232749	0.3928669162308	0.194087052116302	-0.678071905112638	0.153156788061421	0.291603558030565	0.541019153133559	-1.09234017214671	0.252173413202027	0.541019153133559	0.458382004156013	0.108357178090419	-0.496142467422571	-0.496142467422571	-0.905088352974533	0.932817102741851	0.82781902461732	0.438292851579147	0.359521170427595	-0.15200309344505	0.271425676092934	0.306845500314283	-0.115597447016313	-0.424687669312563	-0.918660372548061	-0.0159575739029762	0.325386414659773	-0.510457064357526	-0.300448367476911	-1.52699243208383	-0.309359421384307	-0.413115187147815	RNA-RT	Hepatitis B virus
AB073855.1	-0.123433941248279	-0.678071905112638	-0.100051013810328	0.325386414659773	0.155749232677945	-0.397828209246621	0.159629185821228	0.236339539168374	0.405992359675837	-1.09850554495243	0.197865391353738	0.54794331129035	0.417920007811965	0.138814468902282	-0.454031630894707	-0.518701058452435	-0.86775220170156	0.889084098598149	0.931304843650669	0.408168370708106	0.367371065648529	-0.126580496565143	0.295135249000818	0.278579550458423	-0.174621396107069	-0.547931769776189	-0.880975896857725	-0.0664273617389761	0.250961573533219	-0.45600928033515	-0.399730246490995	-1.27578631324264	-0.0954195650786824	-0.373327247394007	RNA-RT	Hepatitis B virus
AB073856.1	0.0482361856528476	-0.659722595233746	-0.134477040860036	0.368489000645104	0.104336659814736	-0.564904848379903	0.0976107966264223	0.231432408447965	0.404903122145131	-1.07704103576383	0.255802836602718	0.566571640626761	0.391767719955997	0.0908534304511135	-0.416962376203336	-0.469929257774916	-1.03800632257974	0.979659551715824	0.836732080459136	0.347098670622268	0.364012053558615	-0.164884384741782	0.353887836284907	0.334568275666133	-0.207561069935362	-0.475936324222789	-0.698997743967186	-0.140825544133565	0.186500557644495	-0.508403405589552	-0.504304837375931	-1.265344566521	-0.0938790470029001	-0.543719518489275	RNA-RT	Hepatitis B virus
AB073857.1	-0.123433941248279	-0.508403405589552	-0.0862010350493039	0.289244285156642	0.111031312388744	-0.518701058452435	0.133563525741106	0.241230035515445	0.36513259345253	-1.12343394124828	0.0894981508391026	0.537047519404657	0.424384671538097	0.124328135002202	-0.38458370273713	-0.473931188332412	-1.11403524324603	1.00863030514344	0.808179083771471	0.483364360713349	0.228972569760161	-0.24297675349254	0.278579550458423	0.303342394487331	-0.150400988848548	-0.416962376203336	-0.946193556304206	0.0579700686373299	0.286881147788162	-0.492078535042672	-0.469929257774916	-1.28982725172034	-0.239566125329888	-0.457989644463391	RNA-RT	Hepatitis B virus
AB073858.1	0.00719550140420377	-0.685013514531485	-0.150400988848548	0.282143228781498	0.173767067736706	-0.554273296650016	0.140124223909071	0.272620454662992	0.370722275148167	-1.09541956507868	0.101650076094435	0.516015147003665	0.486456955768731	0.0745054363636298	-0.428565884123491	-0.477944250839036	-1.04692104738749	1.00144197417391	0.909965066757969	0.541019153133559	0.461528559472877	-0.190997225060914	0.324234562270531	0.293958979028694	-0.172993990361023	-0.409278229990159	-0.979942347658747	0.0114956388378294	0.332278283056929	-0.504304837375931	-0.281035664240461	-1.27928375747887	-0.256700472111743	-0.364013496254377	RNA-RT	Hepatitis B virus
AB074047.1	-0.289827251720338	-0.951763814347152	0.221567788538409	0.345964030342872	0.0229004021100788	-0.510457064357526	-0.142417044615852	0.210388864445403	0.2904244038653	-1.09541956507868	-0.0831412353002459	0.455228571117139	0.479230561206336	0.070389327891398	-0.416962376203336	-0.307572801910292	-0.756330919033137	0.9061209529971	0.928275561611935	0.259423152281415	0.49364733397521	-0.215914857265243	0.313826296390398	0.0758748669751276	-0.177881725270655	-0.0846703239869906	-0.584241333477502	0.0200576523412535	-0.0800879113226919	-0.41888982477445	-0.579921884020626	-1.02914634565952	-0.841662972832899	-0.229382353343797	RNA-RT	Hepatitis B virus
AB074575.1	-0.395928676331139	0.673556423990145	-0.38458370273713	-0.364013496254377	-0.504304837375931	0.635057829725214	-0.0573916638883367	0.289244285156642	-0.227692025041597	0.793271654498083	-0.45600928033515	-0.732164607902385	0.795766947782392	0.519038609600059	0.147957881387101	0.915329676013009	-3.85725982788392	0.462575888042204	0.141432790929296	0.32077347694587	0.426533138116673	-0.13764780046798	-1.92686529536978	0.116364756691785	0.605968358841458	-0.516635639286651	0.714575238851626	-0.708396441969435	-0.494109070270043	-0.413115187147815	0	0.14535138557262	0.219091058246197	-0.347398782403481	dsDNA	JC polyomavirus
AB074576.1	-0.37894449670026	0.640620928035698	-0.367731784500487	-0.325539348439741	-0.539519529959989	0.651683180632109	-0.0664273617389761	0.326537348139952	-0.212567535483132	0.804053558967353	-0.454031630894707	-0.706041020971305	0.809002774939086	0.49364733397521	0.183962834842595	0.938097561074093	-3.87832144341175	0.417920007811965	0.116364756691785	0.317304068361915	0.432959407276106	-0.184424571137427	-1.94897599697553	0.147957881387101	0.58880456701555	-0.504304837375931	0.757876659747896	-0.691988685447822	-0.504304837375931	-0.377069649079823	0.0299828662157143	0.153156788061421	0.200378797984026	-0.293358942690592	dsDNA	JC polyomavirus
AB074577.1	-0.401634794676355	0.648925559453121	-0.345564459154601	-0.32373259173411	-0.535331732996556	0.637842060324105	-0.0740005814437769	0.289244285156642	-0.226003674888827	0.801572569463598	-0.442222328605074	-0.756330919033137	0.784922701562861	0.510961919277379	0.187767747046025	0.927517246198476	-3.85725982788392	0.448900951145128	0.119024103142275	0.318461465167583	0.418999465431266	-0.150400988848548	-1.97143084780323	0.133563525741106	0.589763486984977	-0.500217879852688	0.726831217032493	-0.739372091873301	-0.483984852996335	-0.38458370273713	0.01292617444427	0.155749232677945	0.231432408447965	-0.314732593483158	dsDNA	JC polyomavirus
AB074578.1	-0.377069649079823	0.635986503745623	-0.373327247394007	-0.360304766600418	-0.508403405589552	0.636914580355878	-0.0755200076409777	0.285698125958125	-0.204233052217608	0.799916202989014	-0.442222328605074	-0.67116353577046	0.777367109450413	0.542010355536609	0.228972569760161	0.927517246198476	-4.18442457113743	0.423309237242387	0.140124223909071	0.297484915710575	0.374065718222538	-0.121863233373052	-1.87832144341175	0.153156788061421	0.585923976958601	-0.502259911390907	0.751035176667862	-0.678071905112638	-0.461958546666336	-0.469929257774916	0.0510240030244669	0.138814468902282	0.225274929869569	-0.293358942690592	dsDNA	JC polyomavirus
AB074579.1	-0.388355456626338	0.634128557525041	-0.340075441597622	-0.356605546520108	-0.504304837375931	0.623866861852698	-0.0831412353002459	0.279768421593595	-0.234465253637023	0.776525151421912	-0.399730246490995	-0.685013514531485	0.7982579326445	0.518031492602169	0.22650852980868	0.926758531986465	-4.18442457113743	0.434027674663597	0.10969486482593	0.324234562270531	0.400537929583729	-0.182786075741673	-1.87302714374223	0.149259365499623	0.592636428606577	-0.479954975960182	0.762136169901112	-0.632628934351471	-0.473931188332412	-0.438307278601691	0.018634174139051	0.158337027167101	0.22404027421793	-0.293358942690592	dsDNA	JC polyomavirus
AB074580.1	-0.37894449670026	0.641546029087524	-0.390245037827557	-0.284545872884282	-0.475936324222789	0.635986503745623	-0.0846703239869906	0.278579550458423	-0.226003674888827	0.791605724704552	-0.430508908041284	-0.648371670897218	0.796597754048306	0.542010355536609	0.227741075839128	0.929033478645856	-4.21089678249862	0.470927257475127	0.151858816727005	0.27500704749987	0.382943869568991	-0.15360697914764	-1.98279070996778	0.130930869826449	0.596458139558986	-0.529072742524873	0.727702672837238	-0.625934281777462	-0.471928835421265	-0.45600928033515	0.0243196791954129	0.138814468902282	0.200378797984026	-0.199255376063222	dsDNA	JC polyomavirus
AB074581.1	-0.382701517159154	0.607862902831235	-0.364013496254377	-0.332789087519129	-0.512513650651464	0.62760683812965	-0.0247366783215064	0.254594043033141	-0.181149439104566	0.822934048028371	-0.415037499278844	-0.643856189774725	0.800744623936777	0.557777671394926	0.228972569760161	0.929033478645856	-4.15842936260448	0.461528559472877	0.138814468902282	0.286881147788162	0.390667685559667	-0.15521264992094	-1.88363524330822	0.168642035558839	0.587845009254278	-0.547931769776189	0.771463058365651	-0.601649629654035	-0.430508908041284	-0.496142467422571	0.0257375614136083	0.146655222119465	0.222804561045261	-0.246395463720005	dsDNA	JC polyomavirus
AB074582.1	-0.358453970912476	0.636914580355878	-0.377069649079823	-0.360304766600418	-0.516635639286651	0.633198686374004	-0.0694518807521452	0.248534836138679	-0.189351252217354	0.809825996097451	-0.432454552356253	-0.652901329377732	0.788268082866837	0.53605290024021	0.185232254230161	0.927517246198476	-4.21089678249862	0.462575888042204	0.11503324294624	0.304511041809953	0.359521170427595	-0.156820109742826	-1.8059129478837	0.154453592679872	0.596458139558986	-0.524915117051217	0.750177705593057	-0.630393929968162	-0.486004020632987	-0.457989644463391	0.0454429707611671	0.151858816727005	0.210388864445403	-0.279283757478869	dsDNA	JC polyomavirus
AB074583.1	-0.388355456626338	0.640620928035698	-0.407363571393423	-0.325539348439741	-0.502259911390907	0.643394453479892	-0.0439433475875971	0.263034405833794	-0.199255376063222	0.816394909169121	-0.399730246490995	-0.639354797539784	0.796597754048306	0.535057594894842	0.214124805352847	0.887525270741587	-4.21089678249862	0.466757615726171	0.0894981508391026	0.271425676092934	0.380729448503549	-0.163267919540864	-1.89432192210546	0.15704371014558	0.591679416935737	-0.535331732996556	0.756169328139299	-0.599462070416271	-0.442222328605074	-0.465938397578882	0.01292617444427	0.16349873228288	0.209141397838592	-0.249822294406943	dsDNA	JC polyomavirus
AB074584.1	-0.373327247394007	0.630405471482323	-0.354759487354735	-0.352915787371046	-0.490050853695689	0.648925559453121	-0.103146927103293	0.2904244038653	-0.166502663140165	0.787432464516868	-0.413115187147815	-0.659722595233746	0.807354922057604	0.540027269257507	0.243669080966863	0.907659827853289	-4.21089678249862	0.460480470040011	0.12565110166152	0.288063200325316	0.396159489073155	-0.142417044615852	-1.87832144341175	0.119024103142275	0.571434115876509	-0.541617995843987	0.758729568457863	-0.575615328461903	-0.432454552356253	-0.442222328605074	0.0551956542421246	0.154453592679872	0.200378797984026	-0.229382353343797	dsDNA	JC polyomavirus
AB074585.1	-0.41888982477445	0.658097205351372	-0.347398782403481	-0.369594528517677	-0.516635639286651	0.633198686374004	-0.0724827538015237	0.273814244587037	-0.236163541109049	0.804053558967353	-0.44418384493836	-0.675765437729469	0.792438930064638	0.530070742225084	0.237563718317676	0.932817102741851	-4.18442457113743	0.473007567916174	0.14535138557262	0.27500704749987	0.396159489073155	-0.158429362604483	-1.87302714374223	0.134878054343112	0.587845009254278	-0.481968507397831	0.735522177296537	-0.65744525452268	-0.50635266602479	-0.492078535042672	0.0229004021100788	0.149259365499623	0.215367972203479	-0.267079617891743	dsDNA	JC polyomavirus
AB074586.1	-0.380821783940931	0.626672752605993	-0.354759487354735	-0.343732465205711	-0.518701058452435	0.640620928035698	-0.0573916638883367	0.27500704749987	-0.187707155126729	0.794935662803536	-0.454031630894707	-0.65744525452268	0.806530289259566	0.551885103471725	0.197865391353738	0.947853143387017	-4.18442457113743	0.435095151620097	0.117695042669755	0.295135249000818	0.396159489073155	-0.15521264992094	-1.87832144341175	0.133563525741106	0.58207422139633	-0.490050853695689	0.743299527888257	-0.652901329377732	-0.477944250839036	-0.461958546666336	0.0454429707611671	0.154453592679872	0.231432408447965	-0.3040061868901	dsDNA	JC polyomavirus
AB074587.1	-0.37894449670026	0.596458139558986	-0.37145968073724	-0.345564459154601	-0.516635639286651	0.60502015306241	-0.077041035763828	0.27500704749987	-0.160040412510468	0.794103898559748	-0.405451450449646	-0.646112163715093	0.789937868980195	0.531069492725954	0.221567788538409	0.931304843650669	-4.18442457113743	0.442545456105304	0.121678556588252	0.295135249000818	0.401630466584741	-0.176250639691727	-1.8059129478837	0.140124223909071	0.589763486984977	-0.475936324222789	0.752748591407134	-0.632628934351471	-0.467932447710969	-0.469929257774916	0.037030730944967	0.153156788061421	0.220329954879556	-0.29689930039584	dsDNA	JC polyomavirus
AB074588.1	-0.343732465205711	0.622930350920177	-0.401634794676355	-0.375197234747053	-0.469929257774916	0.635986503745623	-0.0588936890535686	0.244887059123534	-0.217591435072627	0.816394909169121	-0.436353730515936	-0.643856189774725	0.825378603892931	0.54399071966485	0.214124805352847	0.866314561377047	-4.18442457113743	0.476122419880152	0.104336659814736	0.271425676092934	0.40381306161659	-0.177881725270655	-1.97143084780323	0.150559676575381	0.586884812852185	-0.543719518489275	0.745882688902259	-0.597277823154395	-0.461958546666336	-0.382701517159154	0.0200576523412535	0.162210036314307	0.204140716780225	-0.270555993166337	dsDNA	JC polyomavirus
AB074589.1	-0.388355456626338	0.6535186707536	-0.413115187147815	-0.314732593483158	-0.524915117051217	0.644317778337577	-0.0499049058263139	0.296310560708092	-0.231074664436249	0.814755482809874	-0.461958546666336	-0.746615764199926	0.831066510605073	0.500802053057158	0.181420640280142	0.92523990548741	-3.87832144341175	0.451013242943973	0.12565110166152	0.303342394487331	0.420078115979374	-0.148800661406706	-1.92686529536978	0.160920188181103	0.599317793698226	-0.494109070270043	0.754459973625479	-0.741782610463982	-0.508403405589552	-0.382701517159154	0.0214797274104514	0.16349873228288	0.214124805352847	-0.281035664240461	dsDNA	JC polyomavirus
AB074590.1	-0.390245037827557	0.656267534794289	-0.347398782403481	-0.302226180444814	-0.533242384273829	0.636914580355878	-0.0709665213541436	0.272620454662992	-0.241270431542137	0.794103898559748	-0.461958546666336	-0.753895990116083	0.791605724704552	0.524063675777211	0.162210036314307	0.952333566369686	-3.83650126771712	0.444667066841908	0.121678556588252	0.325386414659773	0.401630466584741	-0.195946441032647	-1.89969509420431	0.150559676575381	0.608809242675524	-0.50635266602479	0.73725410432433	-0.756330919033137	-0.483984852996335	-0.41119543298445	-0.00723156923107586	0.171206827418142	0.211635253327149	-0.318325858207167	dsDNA	JC polyomavirus
AB074591.1	-0.298672742587059	0.610700062134764	-0.377069649079823	-0.309359421384307	-0.492078535042672	0.646162657157894	-0.0664273617389761	0.270229907237998	-0.195946441032647	0.816394909169121	-0.41888982477445	-0.63486740654747	0.795766947782392	0.54794331129035	0.185232254230161	0.909965066757969	-4.18442457113743	0.480265122054463	0.100304905795685	0.284514133244245	0.367371065648529	-0.15200309344505	-1.92139016530363	0.113700499164728	0.586884812852185	-0.529072742524873	0.778208576398088	-0.597277823154395	-0.45205668870965	-0.407363571393423	0.0496307677246004	0.126972856257766	0.207892851641333	-0.219269963523624	dsDNA	JC polyomavirus
AB074755.1	-0.298672742587059	-0.0394882898809755	-0.0664273617389761	-0.249822294406943	-0.182786075741673	-0.0892673380970874	0.153156788061421	0.305678743242287	0.189033824390017	-0.125006361067033	-0.156820109742826	-0.120294233717712	0.255802836602718	0.124328135002202	-0.253257284222264	0.324234562270531	-0.85464861442738	0.327687364176047	0.609754962172443	0.517023672064581	0.530070742225084	0.0731347046302154	-0.00144341686966872	0.317304068361915	0.0285691521967709	-0.163267919540864	0.0214797274104514	0.00432160595009347	-0.234465253637023	-0.446148031818874	-0.0469210473874926	-0.207561069935362	0.126972856257766	-0.41119543298445	RNA-RT	Hepatitis B virus
AB074756.1	-0.358453970912476	-0.0439433475875971	-0.0831412353002459	-0.248107861595691	-0.15521264992094	-0.0985055449524251	0.194087052116302	0.27500704749987	0.214124805352847	-0.0694518807521452	-0.104697378666693	-0.0923401721467106	0.265436896049098	0.154453592679872	-0.237863830098888	0.31150311546827	-0.943416471633633	0.357270475679559	0.583037623796664	0.504874589398464	0.543000877402426	0.0607391578576785	-0.0276749584428483	0.292781749227846	0.0565835283663675	-0.114035243246029	0.0412429822318813	-0.0543922968186278	-0.209227962138	-0.44418384493836	-0.0159575739029762	-0.307572801910292	0.0799753767205959	-0.382701517159154	RNA-RT	Hepatitis B virus
AB074915.3	-0.38458370273713	0.617298482840846	-0.0380063225797449	0.101650076094435	-0.413115187147815	0.463622456851893	-0.277533975528909	0.36289064266586	-0.298672742587059	0.880489626687819	-1.53951952995999	0.018634174139051	-0.136061549576028	0.0894981508391026	0.263034405833794	0.51500591643373	-0.617056130431009	0.141432790929296	-0.345564459154601	0.14535138557262	0.227741075839128	-0.459972730742493	-0.117161344232749	-0.192645077942396	0.540027269257507	-2.23786383009889	0.891419186846079	-0.126580496565143	-0.248107861595691	-0.0528949484321255	0.0313951962755343	0.65901117119815	-0.440263475567017	0.751035176667862	ssRNA+	Hepatitis E virus
AB074917.3	-0.300448367476911	0.533064921869638	-0.00144341686966872	0.133563525741106	-0.440263475567017	0.391767719955997	-0.329159664118438	0.390667685559667	-0.289827251720338	0.929033478645856	-1.44614803181887	0.0648828515848544	-0.120294233717712	0.0717626693000913	0.297484915710575	0.553851968181126	-0.639354797539784	0.0908534304511135	-0.426625473554056	0.111031312388744	0.304511041809953	-0.459972730742493	-0.0543922968186278	-0.265344566520995	0.442545456105304	-1.98279070996778	0.929790997718597	-0.194294815161489	-0.163267919540864	-0.145605322246899	0.0299828662157143	0.63876894441695	-0.42081985187285	0.738983954700512	ssRNA+	Hepatitis E virus
AB074918.2	-0.49817873457909	0.389566811762726	0.0398402645317911	0.0454429707611671	-0.486004020632987	0.350497247084133	-0.241270431542137	0.220329954879556	-0.0394882898809755	0.891419186846079	-1.43050890804128	-0.0380063225797449	-0.077041035763828	0.219091058246197	0.344828496997441	0.468843942974637	-0.529072742524873	-0.0831412353002459	-0.473931188332412	0.0745054363636298	0.453122446595813	-0.438307278601691	-0.118726938570751	-0.291592016516404	0.40381306161659	-1.90508835297453	0.888304895208487	-0.15521264992094	-0.181149439104566	-0.125006361067033	0.0313951962755343	0.67626740826589	-0.50635266602479	0.741574847418796	ssRNA+	Hepatitis E virus
AB074920.3	-0.434402824145775	0.396159489073155	0.0496307677246004	0.104336659814736	-0.46394709975979	0.272620454662992	-0.291592016516404	0.284514133244245	-0.345564459154601	0.827006009638977	-1.43830727860169	-0.0484122051852459	-0.0335695326937018	0.302172799740752	0.35501626421955	0.456280481510725	-0.516635639286651	-0.169744675832317	-0.475936324222789	0.0799753767205959	0.453122446595813	-0.454031630894707	-0.246395463720005	-0.295128035543647	0.455228571117139	-1.78587519464715	0.913032999952141	-0.209227962138	-0.187707155126729	-0.126580496565143	-0.0247366783215064	0.719840555064268	-0.575615328461903	0.762136169901112	ssRNA+	Hepatitis E virus
AB076678.1	-0.426625473554056	0.0989584800881688	-0.416962376203336	-0.15521264992094	-0.174621396107069	-0.426625473554056	0.0454429707611671	0.484395962502666	0.253384235800074	-0.107803289534515	-0.0232697793228472	0.0271540515037266	0.166072675946706	0.221567788538409	-0.289827251720338	0.269033146455237	-0.803392955905182	0.359521170427595	0.497740088609093	0.199122642013601	0.557777671394926	0.121678556588252	0.0799753767205959	0.206643223983395	0.0157829972409275	0.0579700686373299	0.435095151620097	-0.38458370273713	-0.343732465205711	-0.237863830098888	-0.31114825613412	-0.356605546520108	0.0881415968690176	-0.248107861595691	RNA-RT	Hepatitis B virus
AB077855.1	-0.486004020632987	0.602171790753379	-0.286304185156641	-0.341902794648628	-0.49817873457909	0.648005179810493	-0.0188780102056894	0.277389698810864	-0.232768962976124	0.790772037862	-0.360304766600418	-0.662003536484984	0.804879608254673	0.528071164578735	0.211635253327149	0.922197848396367	-5.21089678249862	0.475084882948783	0.0510240030244669	0.341416524478722	0.434027674663597	-0.131313234677865	-1.98279070996778	0.134878054343112	0.587845009254278	-0.45600928033515	0.783247097378116	-0.682695931638085	-0.407363571393423	-0.473931188332412	0.0100636833446975	0.134878054343112	0.219091058246197	-0.272297327162762	dsDNA	JC polyomavirus
AB077856.1	-0.448114896528275	0.608809242675524	-0.321928094887362	-0.334607228958109	-0.50635266602479	0.645240512645265	-0.045431429247006	0.29983076182237	-0.214240225572989	0.786596361890807	-0.369594528517677	-0.623709616662948	0.797428082152313	0.543000877402426	0.219091058246197	0.922958964236172	-5.21089678249862	0.505890929729957	0.0524158941511385	0.314986485468515	0.446785562143122	-0.129733929604017	-1.97143084780323	0.136191386287144	0.598365205323645	-0.481968507397831	0.741574847418796	-0.65744525452268	-0.422752464406849	-0.469929257774916	0.0229004021100788	0.160920188181103	0.192825403552391	-0.210896782498619	dsDNA	JC polyomavirus
AB077857.1	-0.457989644463391	0.57918014812715	-0.29689930039584	-0.341902794648628	-0.477944250839036	0.63876894441695	0.0100636833446975	0.297484915710575	-0.15360697914764	0.804879608254673	-0.367731784500487	-0.590744853315162	0.82781902461732	0.458382004156013	0.230203013366421	0.958285900923258	-5.15842936260448	0.482332020747376	0.063502942306158	0.291603558030565	0.438292851579147	-0.147202107181229	-1.77102743023984	0.159629185821228	0.583037623796664	-0.432454552356253	0.771463058365651	-0.630393929968162	-0.446148031818874	-0.46394709975979	0.0328061450832415	0.13224779829844	0.205392512989685	-0.200912693925996	dsDNA	JC polyomavirus
AB077858.1	-0.490050853695689	0.614474282837701	-0.345564459154601	-0.369594528517677	-0.533242384273829	0.643394453479892	0.0440443327060212	0.304511041809953	-0.209227962138	0.794103898559748	-0.358453970912476	-0.62148837674627	0.827006009638977	0.485426827170242	0.195347598322219	0.916094422938358	-5.21089678249862	0.487486349348536	0.0214797274104514	0.344828496997441	0.460480470040011	-0.0985055449524251	-1.98279070996778	0.14535138557262	0.583037623796664	-0.415037499278844	0.772307974958403	-0.63710935733414	-0.446148031818874	-0.494109070270043	0.0200576523412535	0.126972856257766	0.197865391353738	-0.232768962976124	dsDNA	JC polyomavirus
AB077859.1	-0.477944250839036	0.606915941825205	-0.316528107144772	-0.401634794676355	-0.526992432083826	0.6535186707536	0.0229004021100788	0.295135249000818	-0.246395463720005	0.800744623936777	-0.375197234747053	-0.662003536484984	0.809825996097451	0.492622328574446	0.211635253327149	0.926758531986465	-4.608232280044	0.500802053057158	0.0538064436957938	0.314986485468515	0.453122446595813	-0.100051013810328	-2.07096652135414	0.162210036314307	0.58207422139633	-0.454031630894707	0.757876659747896	-0.662003536484984	-0.42081985187285	-0.459972730742493	0.0100636833446975	0.128293401009818	0.195347598322219	-0.234465253637023	dsDNA	JC polyomavirus
AB077860.1	-0.448114896528275	0.611644543373662	-0.3040061868901	-0.399730246490995	-0.483984852996335	0.622930350920177	0.0100636833446975	0.323081789503733	-0.214240225572989	0.791605724704552	-0.365871442474959	-0.659722595233746	0.830255324167683	0.481298941547565	0.230203013366421	0.938850337006064	-5.15842936260448	0.498761465671852	0.0356239097307212	0.304511041809953	0.453122446595813	-0.0908029370083126	-2	0.172487515510134	0.584962500721156	-0.46394709975979	0.754459973625479	-0.673462651860048	-0.41119543298445	-0.483984852996335	0	0.128293401009818	0.200378797984026	-0.253257284222264	dsDNA	JC polyomavirus
AB077861.1	-0.46394709975979	0.603121869839996	-0.325539348439741	-0.41888982477445	-0.488026018218199	0.633198686374004	0.034215715337913	0.323081789503733	-0.244685095954902	0.791605724704552	-0.373327247394007	-0.62148837674627	0.814755482809874	0.424384671538097	0.261831658752137	0.990591872587583	-5.15842936260448	0.491596594410448	0.0440443327060212	0.317304068361915	0.470927257475127	-0.0923401721467106	-2.02326977932285	0.142740172116082	0.570462931026041	-0.45205668870965	0.760433874670112	-0.652901329377732	-0.434402824145775	-0.45205668870965	0.0157829972409275	0.150559676575381	0.204140716780225	-0.232768962976124	dsDNA	JC polyomavirus
AB077862.1	-0.426625473554056	0.591679416935737	-0.305788392232109	-0.37145968073724	-0.508403405589552	0.654435540845399	0.034215715337913	0.295135249000818	-0.189351252217354	0.807354922057604	-0.341902794648628	-0.641603738043346	0.855989697308481	0.49364733397521	0.211635253327149	0.953078952612507	-5.15842936260448	0.491596594410448	0.0468402542029724	0.318461465167583	0.456280481510725	-0.0969617298870879	-1.98279070996778	0.155749232677945	0.57918014812715	-0.422752464406849	0.745022149037264	-0.67116353577046	-0.428565884123491	-0.49817873457909	0.0398402645317911	0.141432790929296	0.183962834842595	-0.186064929518683	dsDNA	JC polyomavirus
AB077863.1	-0.454031630894707	0.594548549550354	-0.289827251720338	-0.399730246490995	-0.524915117051217	0.669026765509631	0	0.292781749227846	-0.234465253637023	0.783247097378116	-0.352915787371046	-0.623709616662948	0.802400040114839	0.488515008957812	0.217851096811131	0.935082523318661	-5.15842936260448	0.517023672064581	0.0157829972409275	0.282143228781498	0.465713319595964	-0.0862010350493039	-2.00578235259401	0.16349873228288	0.569491091958716	-0.422752464406849	0.762136169901112	-0.630393929968162	-0.41888982477445	-0.481968507397831	0.0676387168753633	0.126972856257766	0.190298791626595	-0.220950447162541	dsDNA	JC polyomavirus
AB077864.1	-0.469929257774916	0.584962500721156	-0.332789087519129	-0.367731784500487	-0.537424111957796	0.651683180632109	0.0100636833446975	0.308011314552178	-0.217591435072627	0.789937868980195	-0.369594528517677	-0.643856189774725	0.852797892818771	0.506906554580693	0.204140716780225	0.950841637549149	-5.15842936260448	0.502839758255931	0.0496307677246004	0.291603558030565	0.458382004156013	-0.112474729258412	-1.98279070996778	0.149259365499623	0.599317793698226	-0.436353730515936	0.755314904045098	-0.646112163715093	-0.415037499278844	-0.461958546666336	0.0157829972409275	0.136191386287144	0.186500557644495	-0.205896101440252	dsDNA	JC polyomavirus
AB077865.1	-0.438307278601691	0.592636428606577	-0.307572801910292	-0.360304766600418	-0.537424111957796	0.656267534794289	0.00575926928868495	0.296310560708092	-0.210896782498619	0.804879608254673	-0.375197234747053	-0.648371670897218	0.808179083771471	0.50182126542091	0.257010618206024	0.94335876267781	-5.15842936260448	0.509949146304311	0.037030730944967	0.336854639125465	0.448900951145128	-0.0923401721467106	-1.92686529536978	0.167357927738514	0.587845009254278	-0.436353730515936	0.774839759827326	-0.662003536484984	-0.397828209246621	-0.481968507397831	0.0157829972409275	0.130930869826449	0.192825403552391	-0.227692025041597	dsDNA	JC polyomavirus
AB077866.1	-0.44418384493836	0.626672752605993	-0.320125852253377	-0.351074440546879	-0.508403405589552	0.648925559453121	-0.00868224309980088	0.329984649758421	-0.217591435072627	0.789937868980195	-0.364013496254377	-0.623709616662948	0.875780063068488	0.475084882948783	0.204140716780225	0.937344392150232	-5.15842936260448	0.507921464957328	0.0157829972409275	0.306845500314283	0.448900951145128	-0.107803289534515	-2.04097178105631	0.162210036314307	0.58014548442338	-0.446148031818874	0.757876659747896	-0.628162382669579	-0.415037499278844	-0.475936324222789	0.0356239097307212	0.144046369616707	0.192825403552391	-0.202571917847687	dsDNA	JC polyomavirus
AB077867.1	-0.446148031818874	0.619178216059069	-0.284545872884282	-0.388355456626338	-0.520769438793664	0.639695233399582	0.0482361856528476	0.293958979028694	-0.204233052217608	0.782408564927373	-0.365871442474959	-0.650634722405787	0.852797892818771	0.480265122054463	0.178873958169795	0.936590829823938	-4.53951952995999	0.510961919277379	0.0356239097307212	0.302172799740752	0.477159211186641	-0.114035243246029	-2.05889368905357	0.140124223909071	0.598365205323645	-0.473931188332412	0.763836458890951	-0.673462651860048	-0.41119543298445	-0.454031630894707	0.0482361856528476	0.146655222119465	0.189033824390017	-0.207561069935362	dsDNA	JC polyomavirus
AB077868.1	-0.430508908041284	0.629473196786948	-0.309359421384307	-0.364013496254377	-0.492078535042672	0.658097205351372	0.0200576523412535	0.332278283056929	-0.209227962138	0.767231037023876	-0.354759487354735	-0.652901329377732	0.803227036434928	0.492622328574446	0.212880566344385	0.944108799107955	-5.15842936260448	0.492622328574446	0.0313951962755343	0.31150311546827	0.466757615726171	-0.101598140007807	-2.05289494843213	0.146655222119465	0.585923976958601	-0.467932447710969	0.764685852522134	-0.694321256757713	-0.413115187147815	-0.432454552356253	0.0100636833446975	0.149259365499623	0.196607044094818	-0.237863830098888	dsDNA	JC polyomavirus
AB077869.1	-0.454031630894707	0.601221085584946	-0.349235440883098	-0.369594528517677	-0.481968507397831	0.652601217596519	0.0243196791954129	0.319617934200161	-0.239566125329888	0.789937868980195	-0.354759487354735	-0.632628934351471	0.779890039340047	0.458382004156013	0.205392512989685	0.941106310946431	-5.15842936260448	0.498761465671852	0.0398402645317911	0.343692069179019	0.465713319595964	-0.109358756036556	-2.05289494843213	0.166072675946706	0.590721770009841	-0.488026018218199	0.767231037023876	-0.67116353577046	-0.415037499278844	-0.438307278601691	0.0257375614136083	0.158337027167101	0.196607044094818	-0.210896782498619	dsDNA	JC polyomavirus
AB077870.1	-0.44418384493836	0.621993231666123	-0.309359421384307	-0.367731784500487	-0.494109070270043	0.660837367696284	0.0157829972409275	0.331131922217202	-0.215914857265243	0.789103217501381	-0.377069649079823	-0.641603738043346	0.809825996097451	0.499782120147312	0.225274929869569	0.979659551715824	-5.15842936260448	0.502839758255931	0.0229004021100788	0.31150311546827	0.440420720756767	-0.0923401721467106	-2.0350469470992	0.151858816727005	0.591679416935737	-0.465938397578882	0.738983954700512	-0.655171503002559	-0.430508908041284	-0.416962376203336	0.034215715337913	0.120351940365222	0.20163386116965	-0.209227962138	dsDNA	JC polyomavirus
AB077871.1	-0.471928835421265	0.613531652917927	-0.318325858207167	-0.388355456626338	-0.512513650651464	0.652601217596519	0.0690146779151805	0.364012053558615	-0.217591435072627	0.801572569463598	-0.37145968073724	-0.646112163715093	0.834306702962908	0.409255146684838	0.166072675946706	0.968643755964717	-5.15842936260448	0.480265122054463	0.00719550140420377	0.296310560708092	0.461528559472877	-0.112474729258412	-2.07096652135414	0.199122642013601	0.566571640626761	-0.465938397578882	0.768078435016455	-0.668868077782798	-0.434402824145775	-0.436353730515936	0.0565835283663675	0.128293401009818	0.187767747046025	-0.222632890549587	dsDNA	JC polyomavirus
AB077872.1	-0.459972730742493	0.609754962172443	-0.321928094887362	-0.351074440546879	-0.526992432083826	0.655351828612554	0.00863030514344006	0.335711910320462	-0.234465253637023	0.813935070481317	-0.332789087519129	-0.646112163715093	0.84799690655495	0.482332020747376	0.250961573533219	0.971589535530062	-5.15842936260448	0.487486349348536	0.0299828662157143	0.333423733725192	0.467801156488407	-0.106249498279434	-2.12658049656514	0.173767067736706	0.605968358841458	-0.395928676331139	0.756169328139299	-0.67116353577046	-0.45205668870965	-0.475936324222789	0.0200576523412535	0.142740172116082	0.199122642013601	-0.237863830098888	dsDNA	JC polyomavirus
AB077873.1	-0.44418384493836	0.617298482840846	-0.336427664582477	-0.365871442474959	-0.520769438793664	0.629473196786948	0.0100636833446975	0.323081789503733	-0.251538766995965	0.802400040114839	-0.382701517159154	-0.623709616662948	0.831877241191673	0.471967787661516	0.242450073677701	0.919149363287674	-5.15842936260448	0.485426827170242	0.0454429707611671	0.312665173558394	0.466757615726171	-0.0785636691937021	-1.98279070996778	0.158337027167101	0.566571640626761	-0.467932447710969	0.745022149037264	-0.655171503002559	-0.416962376203336	-0.488026018218199	0.00432160595009347	0.141432790929296	0.195347598322219	-0.217591435072627	dsDNA	JC polyomavirus
AB077874.1	-0.467932447710969	0.59741198755465	-0.309359421384307	-0.358453970912476	-0.516635639286651	0.635986503745623	0.0143552929770701	0.334568275666133	-0.190997225060914	0.799916202989014	-0.354759487354735	-0.608232280044003	0.809825996097451	0.491596594410448	0.197865391353738	0.956800118051577	-5.15842936260448	0.479230561206336	0.0313951962755343	0.306845500314283	0.447843644362086	-0.0831412353002459	-1.97709959788992	0.176322772640463	0.584962500721156	-0.415037499278844	0.768925335563751	-0.685013514531485	-0.450084446378045	-0.46394709975979	0.0257375614136083	0.147957881387101	0.189033824390017	-0.234465253637023	dsDNA	JC polyomavirus
AB077875.1	-0.432454552356253	0.61635769699669	-0.312939311660108	-0.377069649079823	-0.500217879852688	0.65901117119815	-0.00578235259400611	0.32883646422954	-0.217591435072627	0.800744623936777	-0.37145968073724	-0.625934281777462	0.816394909169121	0.478195257939166	0.244887059123534	0.961252884058208	-5.15842936260448	0.512985334813676	0.0690146779151805	0.316145742293356	0.467801156488407	-0.125006361067033	-1.98850436116217	0.181420640280142	0.584000383285773	-0.45600928033515	0.751892138404309	-0.650634722405787	-0.42081985187285	-0.450084446378045	0.0229004021100788	0.149259365499623	0.20163386116965	-0.222632890549587	dsDNA	JC polyomavirus
AB077876.1	-0.430508908041284	0.607862902831235	-0.3040061868901	-0.373327247394007	-0.526992432083826	0.658097205351372	0.0229004021100788	0.318461465167583	-0.222632890549587	0.797428082152313	-0.358453970912476	-0.630393929968162	0.817213924258327	0.508935661864395	0.216610068742442	0.932061171343424	-5.10780328953452	0.467801156488407	0.0524158941511385	0.321928094887362	0.471967787661516	-0.112474729258412	-2.06491747668134	0.15704371014558	0.584962500721156	-0.438307278601691	0.755314904045098	-0.652901329377732	-0.422752464406849	-0.461958546666336	0.0100636833446975	0.149259365499623	0.202887833470143	-0.241270431542137	dsDNA	JC polyomavirus
AB077877.1	-0.45205668870965	0.58207422139633	-0.293358942690592	-0.340075441597622	-0.496142467422571	0.643394453479892	0.00288250853312137	0.309176187478515	-0.215914857265243	0.797428082152313	-0.367731784500487	-0.655171503002559	0.818850560895434	0.495695162624069	0.236339539168374	0.94185751900344	-5.15842936260448	0.479230561206336	0.0426443374084937	0.331131922217202	0.422233000683048	-0.0800879113226919	-1.97143084780323	0.173767067736706	0.590721770009841	-0.454031630894707	0.752748591407134	-0.659722595233746	-0.426625473554056	-0.467932447710969	0.034215715337913	0.12565110166152	0.191562650700756	-0.246395463720005	dsDNA	JC polyomavirus
AB077878.1	-0.475936324222789	0.603121869839996	-0.330973234490369	-0.37145968073724	-0.510457064357526	0.669026765509631	0.00575926928868495	0.334568275666133	-0.199255376063222	0.822934048028371	-0.364013496254377	-0.62148837674627	0.809825996097451	0.484395962502666	0.26663664251399	0.949348164288563	-5.21089678249862	0.497740088609093	0.0468402542029724	0.291603558030565	0.435095151620097	-0.118726938570751	-1.98279070996778	0.15704371014558	0.585923976958601	-0.469929257774916	0.771463058365651	-0.678071905112638	-0.403541860441014	-0.467932447710969	0.0143552929770701	0.151858816727005	0.195347598322219	-0.200912693925996	dsDNA	JC polyomavirus
AB077879.1	-0.465938397578882	0.62760683812965	-0.382701517159154	-0.364013496254377	-0.524915117051217	0.610700062134764	0.0313951962755343	0.303342394487331	-0.236163541109049	0.809825996097451	-0.390245037827557	-0.623709616662948	0.822934048028371	0.523060061795249	0.254594043033141	0.92523990548741	-5.15842936260448	0.50182126542091	0.0313951962755343	0.31034012061215	0.491596594410448	-0.114035243246029	-1.98850436116217	0.141432790929296	0.591679416935737	-0.426625473554056	0.762986564880576	-0.646112163715093	-0.477944250839036	-0.483984852996335	0.00144197417390632	0.175045486110914	0.178873958169795	-0.222632890549587	dsDNA	JC polyomavirus
AB078005.1	-0.610433188237274	0.269033146455237	-0.0130430374755989	-0.288064643021079	-0.477944250839036	0.656267534794289	0.250961573533219	0.0745054363636298	-0.0232697793228472	0.652601217596519	-0.305788392232109	-0.375197234747053	0.753604536279995	0.192825403552391	0.298658315564515	0.413594082409175	-2.07704103576383	0.611644543373662	0.0840642647884745	0.2904244038653	0.34255474547732	-0.788364746672851	-0.0831412353002459	0.0313951962755343	0.24731993497982	-0.189351252217354	0.326537348139952	-0.314732593483158	-0.465938397578882	-0.477944250839036	-0.459972730742493	0.162210036314307	-0.128156351490682	-0.140825544133565	RNA-RT	Human immunodeficiency virus 1
AB078031.2	-0.83650126771712	0.142740172116082	-0.434402824145775	-0.0709665213541436	-0.284545872884282	-0.293358942690592	0.0384361816561079	0.364012053558615	0.405992359675837	-0.0816137655536521	0.105678077894537	0.197865391353738	0.243669080966863	0.196607044094818	-0.592919224549499	0.337996463515016	-0.610433188237274	0.249748715083569	0.447843644362086	0.151858816727005	0.499782120147312	0.0935601761623378	0.128293401009818	0.197865391353738	-0.115597447016313	0.254594043033141	0.434027674663597	-0.377069649079823	-0.386468347082073	-0.504304837375931	-0.307572801910292	-0.422752464406849	0.0621217119077975	-0.166502663140165	RNA-RT	Hepatitis B virus
AB078032.1	-0.783389931257558	0.0813396274519388	-0.457989644463391	-0.0232697793228472	-0.291592016516404	-0.244685095954902	0.0313951962755343	0.350497247084133	0.421155960662223	-0.121863233373052	0.0565835283663675	0.202887833470143	0.237563718317676	0.24731993497982	-0.567040592723894	0.396159489073155	-0.573466861883327	0.24000896473507	0.409255146684838	0.104336659814736	0.484395962502666	0.146655222119465	0.16349873228288	0.249748715083569	-0.129733929604017	0.335711910320462	0.430820496519772	-0.318325858207167	-0.360304766600418	-0.481968507397831	-0.338250400189295	-0.44418384493836	-0.0130430374755989	-0.217591435072627	RNA-RT	Hepatitis B virus
AB078033.2	-0.805912947883698	0.0962618530584035	-0.465938397578882	-0.0558912008920451	-0.291592016516404	-0.229382353343797	0.0384361816561079	0.38404980679516	0.455228571117139	-0.112474729258412	0.0894981508391026	0.211635253327149	0.22404027421793	0.235114320376357	-0.575615328461903	0.352758525040637	-0.588573754273535	0.222804561045261	0.429749850800216	0.121678556588252	0.479230561206336	0.126972856257766	0.147957881387101	0.169925001442312	-0.118726938570751	0.276198865032242	0.446785562143122	-0.336427664582477	-0.369594528517677	-0.500217879852688	-0.275786313242642	-0.475936324222789	0.0114956388378294	-0.115597447016313	RNA-RT	Hepatitis B virus
AB080299.1	0.22404027421793	-0.161653263478769	-0.120294233717712	0.0894981508391026	-0.31114825613412	0.0538064436957938	-0.514573172829758	-0.0350469470992008	0.923719678749389	0.27500704749987	-1.52284078881336	0.471967787661516	-0.358453970912476	0.313826296390398	0.0468402542029724	0.0538064436957938	-0.558516520417355	-0.100051013810328	-0.0159575739029762	0.0328061450832415	0.563646269484064	-0.270555993166337	0.710172748279662	-0.746615764199926	-0.22431729826094	-1.32192809488736	0.533064921869638	0.0813396274519388	-0.788364746672851	-0.239566125329888	0.438292851579147	0.037030730944967	-0.415037499278844	0.364012053558615	ssRNA+	Hepacivirus C
AB080575.1	-0.289827251720338	0.498761465671852	0.0745054363636298	0.13224779829844	-0.329159664118438	0.341416524478722	-0.161653263478769	0.36289064266586	-0.277533975528909	0.901494455047575	-1.12973392960402	0.0867837661420667	-0.181149439104566	0.120351940365222	0.26663664251399	0.417920007811965	-0.57132159005177	0.119024103142275	-0.422752464406849	0.101650076094435	0.257010618206024	-0.42081985187285	-0.109358756036556	-0.199255376063222	0.57918014812715	-2.16488438474178	0.93432777831537	-0.0499049058263139	-0.123433941248279	-0.112474729258412	0.094911647025467	0.587845009254278	-0.703689439291908	0.850399396770255	ssRNA+	Hepatitis E virus
AB081005.1	-0.442222328605074	0.634128557525041	-0.318325858207167	-0.330973234490369	-0.569179503480228	0.64984535230601	0.0257375614136083	0.313826296390398	-0.227692025041597	0.792438930064638	-0.37894449670026	-0.625934281777462	0.820485342986379	0.465713319595964	0.199122642013601	0.950095094173686	-5.15842936260448	0.475084882948783	0.0440443327060212	0.331131922217202	0.458382004156013	-0.13764780046798	-1.95455702923883	0.183962834842595	0.567545447643747	-0.409278229990159	0.735522177296537	-0.703689439291908	-0.471928835421265	-0.496142467422571	0.0214797274104514	0.159629185821228	0.196607044094818	-0.256700472111743	dsDNA	JC polyomavirus
AB081006.1	-0.446148031818874	0.65901117119815	-0.312939311660108	-0.351074440546879	-0.569179503480228	0.647084212628954	0.0313951962755343	0.29983076182237	-0.212567535483132	0.781569544815974	-0.343732465205711	-0.63486740654747	0.86235219953202	0.43189034828618	0.210388864445403	0.993493221058416	-5.15842936260448	0.480265122054463	0.0299828662157143	0.321928094887362	0.459431618637297	-0.126580496565143	-1.92686529536978	0.194087052116302	0.574343753920013	-0.377069649079823	0.743299527888257	-0.694321256757713	-0.446148031818874	-0.50635266602479	0.0271540515037266	0.15704371014558	0.197865391353738	-0.239566125329888	dsDNA	JC polyomavirus
AB081007.1	-0.438307278601691	0.646162657157894	-0.312939311660108	-0.358453970912476	-0.524915117051217	0.650764559116902	0.0468402542029724	0.314986485468515	-0.209227962138	0.794935662803536	-0.373327247394007	-0.646112163715093	0.826192536236601	0.451013242943973	0.18269229751619	0.989865622866287	-5.15842936260448	0.461528559472877	0.0384361816561079	0.32883646422954	0.480265122054463	-0.118726938570751	-1.92686529536978	0.221567788538409	0.58880456701555	-0.37894449670026	0.739848102699327	-0.698997743967186	-0.448114896528275	-0.514573172829758	0.0412429822318813	0.144046369616707	0.202887833470143	-0.237863830098888	dsDNA	JC polyomavirus
AB081008.1	-0.454031630894707	0.667210912480871	-0.309359421384307	-0.354759487354735	-0.567040592723894	0.642470537315822	0.0524158941511385	0.309176187478515	-0.231074664436249	0.769771739249448	-0.349235440883098	-0.63486740654747	0.830255324167683	0.441483479582645	0.228972569760161	0.989865622866287	-5.15842936260448	0.446785562143122	0.0593552776164212	0.318461465167583	0.50182126542091	-0.0908029370083126	-1.90508835297453	0.219091058246197	0.571434115876509	-0.380821783940931	0.734655433479005	-0.698997743967186	-0.465938397578882	-0.49817873457909	-0.00144341686966872	0.155749232677945	0.190298791626595	-0.244685095954902	dsDNA	JC polyomavirus
AB081009.1	-0.442222328605074	0.672651629328385	-0.327348370671615	-0.365871442474959	-0.579921884020626	0.635986503745623	0.0384361816561079	0.303342394487331	-0.227692025041597	0.762136169901112	-0.364013496254377	-0.63710935733414	0.800744623936777	0.453122446595813	0.260627908126699	0.978927776381399	-5.15842936260448	0.452068230223811	0.0468402542029724	0.32077347694587	0.49364733397521	-0.142417044615852	-1.87832144341175	0.211635253327149	0.600269753509005	-0.373327247394007	0.73725410432433	-0.698997743967186	-0.46394709975979	-0.490050853695689	-0.00144341686966872	0.149259365499623	0.202887833470143	-0.226003674888827	dsDNA	JC polyomavirus
AB081010.1	-0.416962376203336	0.630405471482323	-0.32373259173411	-0.345564459154601	-0.582079992188035	0.678071905112638	0.0214797274104514	0.313826296390398	-0.219269963523624	0.790772037862	-0.352915787371046	-0.606034724339757	0.839959587489532	0.423309237242387	0.238786859587116	0.990591872587583	-5.15842936260448	0.474046599319306	0.0412429822318813	0.317304068361915	0.449957483628003	-0.110915901401851	-1.92686529536978	0.231432408447965	0.577247535593151	-0.415037499278844	0.7311832415722	-0.701341684435485	-0.446148031818874	-0.465938397578882	0.0356239097307212	0.155749232677945	0.212880566344385	-0.244685095954902	dsDNA	JC polyomavirus
AB081011.1	-0.454031630894707	0.632268215499513	-0.307572801910292	-0.358453970912476	-0.567040592723894	0.639695233399582	0.0172092900322231	0.316145742293356	-0.22431729826094	0.788268082866837	-0.360304766600418	-0.659722595233746	0.792438930064638	0.462575888042204	0.190298791626595	0.996388746447621	-5.15842936260448	0.449957483628003	0.0426443374084937	0.321928094887362	0.471967787661516	-0.104697378666693	-1.9378782880922	0.212880566344385	0.573374526445944	-0.41119543298445	0.738983954700512	-0.720231578406405	-0.461958546666336	-0.516635639286651	0.0200576523412535	0.151858816727005	0.214124805352847	-0.219269963523624	dsDNA	JC polyomavirus
AB081012.1	-0.432454552356253	0.635057829725214	-0.320125852253377	-0.338250400189295	-0.577766999316952	0.651683180632109	0.0524158941511385	0.326537348139952	-0.217591435072627	0.779890039340047	-0.38458370273713	-0.655171503002559	0.781569544815974	0.440420720756767	0.211635253327149	0.984042426097024	-5.15842936260448	0.435095151620097	0.0229004021100788	0.32077347694587	0.476122419880152	-0.109358756036556	-1.92686529536978	0.227741075839128	0.58014548442338	-0.390245037827557	0.753604536279995	-0.710755714843358	-0.457989644463391	-0.492078535042672	0.0454429707611671	0.169925001442312	0.195347598322219	-0.231074664436249	dsDNA	JC polyomavirus
AB081013.1	-0.440263475567017	0.640620928035698	-0.316528107144772	-0.37145968073724	-0.545824106814198	0.64984535230601	0.0299828662157143	0.34255474547732	-0.220950447162541	0.77568270173906	-0.37145968073724	-0.625934281777462	0.82781902461732	0.458382004156013	0.215367972203479	0.980390956061472	-5.21089678249862	0.462575888042204	0.0313951962755343	0.323081789503733	0.470927257475127	-0.100051013810328	-1.99424073071132	0.250961573533219	0.58207422139633	-0.416962376203336	0.726831217032493	-0.703689439291908	-0.438307278601691	-0.504304837375931	0.0398402645317911	0.12961273813047	0.210388864445403	-0.24297675349254	dsDNA	JC polyomavirus
AB081014.1	-0.42081985187285	0.646162657157894	-0.3040061868901	-0.338250400189295	-0.554273296650016	0.652601217596519	0.0454429707611671	0.319617934200161	-0.220950447162541	0.77568270173906	-0.358453970912476	-0.694321256757713	0.816394909169121	0.420078115979374	0.205392512989685	0.961252884058208	-5.15842936260448	0.448900951145128	0.0426443374084937	0.345964030342872	0.460480470040011	-0.120294233717712	-1.91593573521153	0.254594043033141	0.573374526445944	-0.415037499278844	0.758729568457863	-0.727379545337008	-0.430508908041284	-0.471928835421265	0.0356239097307212	0.144046369616707	0.214124805352847	-0.241270431542137	dsDNA	JC polyomavirus
AB081015.1	-0.454031630894707	0.629473196786948	-0.320125852253377	-0.392137097168765	-0.552156355637915	0.650764559116902	0.0398402645317911	0.2904244038653	-0.24297675349254	0.779890039340047	-0.32373259173411	-0.63486740654747	0.809002774939086	0.456280481510725	0.276198865032242	0.948600847493356	-5.15842936260448	0.469885976274464	0.0538064436957938	0.329984649758421	0.440420720756767	-0.142417044615852	-1.92139016530363	0.199122642013601	0.576280257621355	-0.397828209246621	0.751892138404309	-0.703689439291908	-0.430508908041284	-0.46394709975979	0.034215715337913	0.150559676575381	0.206643223983395	-0.244685095954902	dsDNA	JC polyomavirus
AB081016.1	-0.45600928033515	0.636914580355878	-0.325539348439741	-0.377069649079823	-0.564904848379903	0.617298482840846	-0.00433459026389113	0.308011314552178	-0.246395463720005	0.779890039340047	-0.352915787371046	-0.606034724339757	0.84478735007906	0.489542935642474	0.236339539168374	0.960511710119024	-5.15842936260448	0.495695162624069	0.0412429822318813	0.318461465167583	0.446785562143122	-0.118726938570751	-2.00578235259401	0.204140716780225	0.569491091958716	-0.416962376203336	0.77568270173906	-0.687334826441606	-0.438307278601691	-0.520769438793664	0.0271540515037266	0.153156788061421	0.220329954879556	-0.231074664436249	dsDNA	JC polyomavirus
AB081017.1	-0.440263475567017	0.642470537315822	-0.332789087519129	-0.321928094887362	-0.564904848379903	0.644317778337577	0.0100636833446975	0.29983076182237	-0.212567535483132	0.767231037023876	-0.369594528517677	-0.673462651860048	0.831066510605073	0.473007567916174	0.207892851641333	0.935836873684025	-4.608232280044	0.446785562143122	0.0454429707611671	0.324234562270531	0.474046599319306	-0.118726938570751	-1.92686529536978	0.235114320376357	0.578214165472454	-0.422752464406849	0.759581973233555	-0.696657605512669	-0.45205668870965	-0.510457064357526	0.0482361856528476	0.154453592679872	0.205392512989685	-0.253257284222264	dsDNA	JC polyomavirus
AB081018.1	-0.461958546666336	0.6535186707536	-0.284545872884282	-0.356605546520108	-0.547931769776189	0.655351828612554	0.00863030514344006	0.309176187478515	-0.24297675349254	0.771463058365651	-0.394031641158542	-0.612637459164004	0.843983844048327	0.478195257939166	0.269033146455237	0.950095094173686	-5.15842936260448	0.462575888042204	0.0243196791954129	0.32883646422954	0.462575888042204	-0.134477040860036	-2	0.197865391353738	0.596458139558986	-0.401634794676355	0.74931972457408	-0.678071905112638	-0.454031630894707	-0.459972730742493	0.0426443374084937	0.121678556588252	0.20163386116965	-0.229382353343797	dsDNA	JC polyomavirus
AB081019.1	-0.428565884123491	0.635986503745623	-0.3040061868901	-0.37145968073724	-0.547931769776189	0.651683180632109	0.0384361816561079	0.298658315564515	-0.24297675349254	0.779049552837459	-0.340075441597622	-0.619270551496451	0.830255324167683	0.474046599319306	0.242450073677701	0.952333566369686	-5.15842936260448	0.487486349348536	0.0398402645317911	0.314986485468515	0.478195257939166	-0.112474729258412	-1.98850436116217	0.196607044094818	0.577247535593151	-0.415037499278844	0.738119288782576	-0.706041020971305	-0.438307278601691	-0.488026018218199	0.00575926928868495	0.133563525741106	0.197865391353738	-0.253257284222264	dsDNA	JC polyomavirus
AB081020.1	-0.416962376203336	0.661749599810705	-0.329159664118438	-0.279283757478869	-0.599462070416271	0.626672752605993	-0.00723156923107586	0.334568275666133	-0.205896101440252	0.797428082152313	-0.351074440546879	-0.668868077782798	0.82781902461732	0.463622456851893	0.177598929327733	0.957543200757105	-4.57346686188333	0.448900951145128	0.0551956542421246	0.324234562270531	0.465713319595964	-0.114035243246029	-1.89969509420431	0.197865391353738	0.570462931026041	-0.413115187147815	0.758729568457863	-0.727379545337008	-0.432454552356253	-0.50635266602479	0.0229004021100788	0.149259365499623	0.211635253327149	-0.229382353343797	dsDNA	JC polyomavirus
AB081021.1	-0.440263475567017	0.629473196786948	-0.32373259173411	-0.377069649079823	-0.537424111957796	0.666302128173095	0.037030730944967	0.312665173558394	-0.248107861595691	0.786596361890807	-0.351074440546879	-0.673462651860048	0.825378603892931	0.490570130446201	0.271425676092934	0.960511710119024	-5.21089678249862	0.459431618637297	0.0538064436957938	0.32077347694587	0.465713319595964	-0.115597447016313	-1.94341647163363	0.187767747046025	0.575312330687437	-0.415037499278844	0.750177705593057	-0.664288089679538	-0.450084446378045	-0.450084446378045	0.0285691521967709	0.13224779829844	0.207892851641333	-0.24297675349254	dsDNA	JC polyomavirus
AB081022.1	-0.422752464406849	0.6535186707536	-0.295128035543647	-0.347398782403481	-0.575615328461903	0.678071905112638	0.00575926928868495	0.316145742293356	-0.22431729826094	0.799916202989014	-0.362157939675895	-0.675765437729469	0.833497336859835	0.405992359675837	0.217851096811131	0.977463111239467	-5.15842936260448	0.444667066841908	0.0257375614136083	0.317304068361915	0.484395962502666	-0.0969617298870879	-1.91593573521153	0.228972569760161	0.594548549550354	-0.386468347082073	0.760433874670112	-0.727379545337008	-0.438307278601691	-0.502259911390907	-0.00433459026389113	0.149259365499623	0.209141397838592	-0.227692025041597	dsDNA	JC polyomavirus
AB081023.1	-0.442222328605074	0.61635769699669	-0.325539348439741	-0.336427664582477	-0.520769438793664	0.655351828612554	-0.0203404482841755	0.278579550458423	-0.248107861595691	0.773996325111173	-0.37894449670026	-0.632628934351471	0.780730036476377	0.473007567916174	0.237563718317676	0.961252884058208	-5.15842936260448	0.460480470040011	0.018634174139051	0.381837083906047	0.448900951145128	-0.114035243246029	-1.88363524330822	0.176322772640463	0.566571640626761	-0.386468347082073	0.754459973625479	-0.703689439291908	-0.432454552356253	-0.496142467422571	0.01292617444427	0.117695042669755	0.209141397838592	-0.260151897300673	dsDNA	JC polyomavirus
AB081024.1	-0.42081985187285	0.606915941825205	-0.330973234490369	-0.307572801910292	-0.531156057025363	0.639695233399582	0.0172092900322231	0.317304068361915	-0.194294815161489	0.773152397014052	-0.362157939675895	-0.630393929968162	0.773996325111173	0.490570130446201	0.209141397838592	0.967906370290147	-5.15842936260448	0.430820496519772	0.0285691521967709	0.317304068361915	0.483364360713349	-0.0969617298870879	-1.8211260418302	0.18269229751619	0.568518597792544	-0.42081985187285	0.753604536279995	-0.668868077782798	-0.422752464406849	-0.486004020632987	-0.0144995696951151	0.159629185821228	0.195347598322219	-0.231074664436249	dsDNA	JC polyomavirus
AB081025.1	-0.432454552356253	0.635057829725214	-0.305788392232109	-0.320125852253377	-0.554273296650016	0.625738061908648	0.0100636833446975	0.286881147788162	-0.226003674888827	0.785759774427011	-0.352915787371046	-0.65744525452268	0.82781902461732	0.488515008957812	0.191562650700756	0.977463111239467	-5.15842936260448	0.461528559472877	0.0243196791954129	0.323081789503733	0.443606651475615	-0.125006361067033	-1.84684321193858	0.181420640280142	0.569491091958716	-0.392137097168765	0.754459973625479	-0.694321256757713	-0.407363571393423	-0.500217879852688	0.00432160595009347	0.147957881387101	0.192825403552391	-0.232768962976124	dsDNA	JC polyomavirus
AB081026.1	-0.446148031818874	0.621993231666123	-0.32373259173411	-0.32373259173411	-0.550042516371997	0.634128557525041	0.0157829972409275	0.312665173558394	-0.241270431542137	0.789937868980195	-0.364013496254377	-0.648371670897218	0.823749360308273	0.495695162624069	0.252173413202027	0.975263321678493	-5.15842936260448	0.477159211186641	0.0200576523412535	0.326537348139952	0.471967787661516	-0.117161344232749	-1.89432192210546	0.205392512989685	0.564622052436981	-0.401634794676355	0.74416109557041	-0.710755714843358	-0.407363571393423	-0.490050853695689	-0.00578235259400611	0.159629185821228	0.206643223983395	-0.246395463720005	dsDNA	JC polyomavirus
AB081027.1	-0.436353730515936	0.625738061908648	-0.325539348439741	-0.316528107144772	-0.524915117051217	0.665392771041891	-0.0101343771337132	0.32077347694587	-0.226003674888827	0.789103217501381	-0.358453970912476	-0.664288089679538	0.796597754048306	0.488515008957812	0.280956313831056	0.946356571633634	-5.21089678249862	0.465713319595964	0.0271540515037266	0.318461465167583	0.464668267003444	-0.121863233373052	-1.81096617560998	0.18269229751619	0.569491091958716	-0.41888982477445	0.716332480287987	-0.741782610463982	-0.422752464406849	-0.50635266602479	-0.00723156923107586	0.154453592679872	0.194087052116302	-0.265344566520995	dsDNA	JC polyomavirus
AB081028.1	-0.446148031818874	0.631337144127481	-0.352915787371046	-0.3040061868901	-0.531156057025363	0.672651629328385	-0.0174170530774094	0.306845500314283	-0.192645077942396	0.773152397014052	-0.349235440883098	-0.646112163715093	0.799087306074004	0.465713319595964	0.258217389536018	0.964213777946939	-5.15842936260448	0.478195257939166	0.063502942306158	0.295135249000818	0.465713319595964	-0.132894270497345	-1.81096617560998	0.186500557644495	0.569491091958716	-0.428565884123491	0.73725410432433	-0.722610301189136	-0.434402824145775	-0.518701058452435	0.00863030514344006	0.134878054343112	0.195347598322219	-0.236163541109049	dsDNA	JC polyomavirus
AB081029.1	-0.479954975960182	0.642470537315822	-0.327348370671615	-0.314732593483158	-0.584241333477502	0.632268215499513	0.00432160595009347	0.324234562270531	-0.239566125329888	0.789937868980195	-0.397828209246621	-0.641603738043346	0.843983844048327	0.441483479582645	0.211635253327149	0.985500430304885	-5.15842936260448	0.468843942974637	0.063502942306158	0.325386414659773	0.461528559472877	-0.132894270497345	-1.87832144341175	0.196607044094818	0.561692721398309	-0.42081985187285	0.73725410432433	-0.691988685447822	-0.430508908041284	-0.492078535042672	0.0172092900322231	0.16349873228288	0.189033824390017	-0.236163541109049	dsDNA	JC polyomavirus
AB081030.1	-0.380821783940931	0.662661255475094	-0.314732593483158	-0.345564459154601	-0.57132159005177	0.647084212628954	0.00575926928868495	0.314986485468515	-0.172993990361023	0.776525151421912	-0.37145968073724	-0.630393929968162	0.814755482809874	0.468843942974637	0.215367972203479	1.00288250853312	-5.15842936260448	0.467801156488407	0.0551956542421246	0.304511041809953	0.460480470040011	-0.171368418311981	-2	0.189033824390017	0.595503660502742	-0.416962376203336	0.735522177296537	-0.655171503002559	-0.432454552356253	-0.492078535042672	0.0299828662157143	0.144046369616707	0.210388864445403	-0.237863830098888	dsDNA	JC polyomavirus
AB081600.1	-0.457989644463391	0.63876894441695	-0.307572801910292	-0.29689930039584	-0.524915117051217	0.671746266863223	0.00288250853312137	0.34255474547732	-0.236163541109049	0.762136169901112	-0.358453970912476	-0.575615328461903	0.838346736521231	0.467801156488407	0.22404027421793	0.968643755964717	-5.15842936260448	0.475084882948783	0.0229004021100788	0.305678743242287	0.446785562143122	-0.0969617298870879	-2.10780328953451	0.186500557644495	0.568518597792544	-0.473931188332412	0.768078435016455	-0.662003536484984	-0.42081985187285	-0.518701058452435	0.0172092900322231	0.166072675946706	0.168642035558839	-0.15360697914764	dsDNA	JC polyomavirus
AB081601.1	-0.442222328605074	0.633198686374004	-0.327348370671615	-0.325539348439741	-0.564904848379903	0.654435540845399	-0.0203404482841755	0.319617934200161	-0.194294815161489	0.783247097378116	-0.388355456626338	-0.612637459164004	0.813935070481317	0.462575888042204	0.230203013366421	0.966430467306298	-5.15842936260448	0.476122419880152	0.0440443327060212	0.318461465167583	0.449957483628003	-0.125006361067033	-1.8008773579864	0.177598929327733	0.57918014812715	-0.416962376203336	0.735522177296537	-0.682695931638085	-0.467932447710969	-0.486004020632987	-0.00868224309980088	0.168642035558839	0.200378797984026	-0.199255376063222	dsDNA	JC polyomavirus
AB081602.1	-0.365871442474959	0.625738061908648	-0.305788392232109	-0.281035664240461	-0.554273296650016	0.665392771041891	-0.0144995696951151	0.309176187478515	-0.214240225572989	0.753604536279995	-0.334607228958109	-0.610433188237274	0.808179083771471	0.492622328574446	0.206643223983395	0.94335876267781	-5.15842936260448	0.487486349348536	0.0412429822318813	0.303342394487331	0.457331625485014	-0.115597447016313	-2.05889368905357	0.181420640280142	0.58014548442338	-0.446148031818874	0.757876659747896	-0.734563103950902	-0.37894449670026	-0.512513650651464	0.0690146779151805	0.12565110166152	0.168642035558839	-0.161653263478769	dsDNA	JC polyomavirus
AB081603.1	-0.392137097168765	0.626672752605993	-0.347398782403481	-0.29689930039584	-0.526992432083826	0.643394453479892	-0.0144995696951151	0.296310560708092	-0.195946441032647	0.779890039340047	-0.32373259173411	-0.592919224549499	0.794103898559748	0.505890929729957	0.254594043033141	0.954568570752994	-5.15842936260448	0.474046599319306	0.034215715337913	0.276198865032242	0.465713319595964	-0.125006361067033	-2.04097178105631	0.144046369616707	0.575312330687437	-0.440263475567017	0.730313886293776	-0.713118852211838	-0.37145968073724	-0.50635266602479	0.0827025893302493	0.10969486482593	0.172487515510134	-0.156820109742826	dsDNA	JC polyomavirus
AB081604.1	-0.428565884123491	0.61635769699669	-0.29689930039584	-0.307572801910292	-0.567040592723894	0.681674141792833	-0.00144341686966872	0.324234562270531	-0.219269963523624	0.776525151421912	-0.358453970912476	-0.63486740654747	0.822934048028371	0.443606651475615	0.233888060174277	0.929033478645856	-5.21089678249862	0.471967787661516	0.0440443327060212	0.331131922217202	0.468843942974637	-0.126580496565143	-1.86775220170156	0.186500557644495	0.578214165472454	-0.409278229990159	0.730313886293776	-0.696657605512669	-0.45600928033515	-0.49817873457909	0.0454429707611671	0.151858816727005	0.194087052116302	-0.231074664436249	dsDNA	JC polyomavirus
AB081605.1	-0.454031630894707	0.631337144127481	-0.329159664118438	-0.286304185156641	-0.531156057025363	0.644317778337577	0.0299828662157143	0.32883646422954	-0.212567535483132	0.794935662803536	-0.369594528517677	-0.628162382669579	0.838346736521231	0.490570130446201	0.173767067736706	0.972325041557152	-5.15842936260448	0.489542935642474	0.0482361856528476	0.312665173558394	0.458382004156013	-0.0985055449524251	-2.05289494843213	0.194087052116302	0.565597175854225	-0.467932447710969	0.73725410432433	-0.744197163397282	-0.351074440546879	-0.586405917590825	0.00863030514344006	0.142740172116082	0.178873958169795	-0.204233052217608	dsDNA	JC polyomavirus
AB081606.1	-0.483984852996335	0.643394453479892	-0.307572801910292	-0.325539348439741	-0.560642821525743	0.642470537315822	-0.0115879742752118	0.318461465167583	-0.237863830098888	0.776525151421912	-0.382701517159154	-0.632628934351471	0.84478735007906	0.461528559472877	0.257010618206024	0.960511710119024	-5.15842936260448	0.473007567916174	0.0440443327060212	0.319617934200161	0.470927257475127	-0.118726938570751	-1.88896868761126	0.196607044094818	0.568518597792544	-0.446148031818874	0.73725410432433	-0.732164607902385	-0.440263475567017	-0.477944250839036	-0.0174170530774094	0.169925001442312	0.197865391353738	-0.214240225572989	dsDNA	JC polyomavirus
AB081607.1	-0.388355456626338	0.637842060324105	-0.332789087519129	-0.291592016516404	-0.529072742524873	0.61541629726287	-0.0409717810563062	0.280956313831056	-0.186064929518683	0.799087306074004	-0.329159664118438	-0.595096877854869	0.791605724704552	0.468843942974637	0.250961573533219	0.938850337006064	-5.15842936260448	0.49467161164755	0.037030730944967	0.27500704749987	0.448900951145128	-0.103146927103293	-2.01158797427521	0.16478627814334	0.574343753920013	-0.469929257774916	0.751035176667862	-0.710755714843358	-0.409278229990159	-0.518701058452435	0.0962618530584035	0.130930869826449	0.171206827418142	-0.15521264992094	dsDNA	JC polyomavirus
AB081608.1	-0.426625473554056	0.647084212628954	-0.302226180444814	-0.364013496254377	-0.545824106814198	0.646162657157894	0.00432160595009347	0.303342394487331	-0.241270431542137	0.787432464516868	-0.338250400189295	-0.617056130431009	0.826192536236601	0.465713319595964	0.272620454662992	0.969380764941608	-5.15842936260448	0.456280481510725	0.034215715337913	0.289244285156642	0.449957483628003	-0.13764780046798	-1.92139016530363	0.175045486110914	0.574343753920013	-0.37894449670026	0.745882688902259	-0.673462651860048	-0.448114896528275	-0.537424111957796	0.0384361816561079	0.149259365499623	0.197865391353738	-0.267079617891743	dsDNA	JC polyomavirus
AB081609.1	-0.392137097168765	0.630405471482323	-0.37145968073724	-0.325539348439741	-0.490050853695689	0.647084212628954	-0.0908029370083126	0.257010618206024	-0.210896782498619	0.791605724704552	-0.428565884123491	-0.664288089679538	0.794103898559748	0.576280257621355	0.225274929869569	0.918386234446348	-4.21089678249862	0.457331625485014	0.108357178090419	0.304511041809953	0.386259141133346	-0.15200309344505	-1.98850436116217	0.137503523749935	0.59741198755465	-0.533242384273829	0.761285273361619	-0.612637459164004	-0.430508908041284	-0.428565884123491	0.0621217119077975	0.150559676575381	0.199122642013601	-0.237863830098888	dsDNA	JC polyomavirus
AB081610.1	-0.490050853695689	0.63876894441695	-0.320125852253377	-0.277533975528909	-0.516635639286651	0.646162657157894	0.0313951962755343	0.348232419239271	-0.22431729826094	0.771463058365651	-0.347398782403481	-0.646112163715093	0.824564212089827	0.491596594410448	0.15704371014558	0.984042426097024	-5.21089678249862	0.516015147003665	0.0482361856528476	0.306845500314283	0.49364733397521	-0.0985055449524251	-2.0350469470992	0.227741075839128	0.570462931026041	-0.483984852996335	0.733788168625182	-0.766111939825723	-0.392137097168765	-0.560642821525743	0.0229004021100788	0.144046369616707	0.169925001442312	-0.187707155126729	dsDNA	JC polyomavirus
AB081611.1	-0.461958546666336	0.62105550329974	-0.318325858207167	-0.340075441597622	-0.518701058452435	0.634128557525041	0	0.32077347694587	-0.277533975528909	0.803227036434928	-0.382701517159154	-0.63710935733414	0.828631581688019	0.522055749160964	0.242450073677701	0.953078952612507	-5.21089678249862	0.507921464957328	0.0313951962755343	0.332278283056929	0.447843644362086	-0.0877333719335504	-2.19099722506091	0.14535138557262	0.598365205323645	-0.446148031818874	0.750177705593057	-0.655171503002559	-0.388355456626338	-0.457989644463391	0.0468402542029724	0.134878054343112	0.202887833470143	-0.24297675349254	dsDNA	JC polyomavirus
AB081612.1	-0.434402824145775	0.644317778337577	-0.272297327162762	-0.349235440883098	-0.57132159005177	0.655351828612554	0.0510240030244669	0.334568275666133	-0.24297675349254	0.77568270173906	-0.37145968073724	-0.625934281777462	0.809002774939086	0.421155960662223	0.191562650700756	0.970853654340484	-5.15842936260448	0.464668267003444	0.0356239097307212	0.329984649758421	0.451013242943973	-0.106249498279434	-1.9105018491609	0.217851096811131	0.577247535593151	-0.390245037827557	0.732052073300289	-0.694321256757713	-0.45205668870965	-0.486004020632987	0.0229004021100788	0.159629185821228	0.186500557644495	-0.24297675349254	dsDNA	JC polyomavirus
AB081613.1	-0.467932447710969	0.629473196786948	-0.302226180444814	-0.302226180444814	-0.582079992188035	0.630405471482323	0.00432160595009347	0.31150311546827	-0.267079617891743	0.774839759827326	-0.377069649079823	-0.586405917590825	0.793271654498083	0.482332020747376	0.200378797984026	0.964213777946939	-5.15842936260448	0.498761465671852	0.070389327891398	0.32077347694587	0.439357178474257	-0.100051013810328	-2.04692104738749	0.206643223983395	0.594548549550354	-0.486004020632987	0.74931972457408	-0.623709616662948	-0.454031630894707	-0.457989644463391	-0.0188780102056894	0.14535138557262	0.206643223983395	-0.22431729826094	dsDNA	JC polyomavirus
AB081614.1	-0.434402824145775	0.640620928035698	-0.354759487354735	-0.367731784500487	-0.56277226108709	0.685267406516842	0.0214797274104514	0.31034012061215	-0.295128035543647	0.779049552837459	-0.345564459154601	-0.632628934351471	0.818032474658094	0.498761465671852	0.297484915710575	0.953823953941167	-5.15842936260448	0.466757615726171	0.0565835283663675	0.334568275666133	0.463622456851893	-0.125006361067033	-2	0.173767067736706	0.573374526445944	-0.395928676331139	0.767231037023876	-0.662003536484984	-0.438307278601691	-0.526992432083826	0.0384361816561079	0.158337027167101	0.194087052116302	-0.231074664436249	dsDNA	JC polyomavirus
AB081615.1	-0.37145968073724	0.609754962172443	-0.377069649079823	-0.32373259173411	-0.522840788813359	0.650764559116902	-0.110915901401851	0.269033146455237	-0.207561069935362	0.7982579326445	-0.403541860441014	-0.685013514531485	0.7982579326445	0.554834395894193	0.235114320376357	0.922958964236172	-4.18442457113743	0.468843942974637	0.111031312388744	0.264236151043547	0.390667685559667	-0.150400988848548	-1.97143084780323	0.142740172116082	0.584000383285773	-0.541617995843987	0.751892138404309	-0.608232280044003	-0.422752464406849	-0.465938397578882	0.0717626693000913	0.144046369616707	0.205392512989685	-0.244685095954902	dsDNA	JC polyomavirus
AB081616.1	-0.413115187147815	0.609754962172443	-0.305788392232109	-0.382701517159154	-0.49817873457909	0.646162657157894	-0.00144341686966872	0.304511041809953	-0.209227962138	0.773152397014052	-0.360304766600418	-0.641603738043346	0.801572569463598	0.484395962502666	0.217851096811131	0.963474123974886	-5.15842936260448	0.489542935642474	0.0496307677246004	0.352758525040637	0.447843644362086	-0.117161344232749	-1.99424073071132	0.160920188181103	0.578214165472454	-0.450084446378045	0.751892138404309	-0.668868077782798	-0.41888982477445	-0.469929257774916	0.00575926928868495	0.124328135002202	0.189033824390017	-0.227692025041597	dsDNA	JC polyomavirus
AB081617.1	-0.401634794676355	0.625738061908648	-0.343732465205711	-0.314732593483158	-0.545824106814198	0.657182660128423	-0.0101343771337132	0.288063200325316	-0.200912693925996	0.779049552837459	-0.325539348439741	-0.630393929968162	0.826192536236601	0.484395962502666	0.210388864445403	0.956056652412403	-5.15842936260448	0.470927257475127	0.0758748669751276	0.324234562270531	0.478195257939166	-0.110915901401851	-1.98279070996778	0.162210036314307	0.58880456701555	-0.469929257774916	0.762986564880576	-0.744197163397282	-0.403541860441014	-0.516635639286651	0.0621217119077975	0.104336659814736	0.173767067736706	-0.186064929518683	dsDNA	JC polyomavirus
AB081618.1	-0.494109070270043	0.652601217596519	-0.321928094887362	-0.275786313242642	-0.533242384273829	0.658097205351372	0.0143552929770701	0.293958979028694	-0.215914857265243	0.773152397014052	-0.352915787371046	-0.643856189774725	0.816394909169121	0.497740088609093	0.207892851641333	0.959028218943694	-5.15842936260448	0.484395962502666	0.0412429822318813	0.323081789503733	0.447843644362086	-0.129733929604017	-1.97709959788992	0.191562650700756	0.584000383285773	-0.483984852996335	0.7311832415722	-0.72499295250013	-0.388355456626338	-0.492078535042672	0.0398402645317911	0.149259365499623	0.167357927738514	-0.174621396107069	dsDNA	JC polyomavirus
AB081654.1	-0.37145968073724	0.62105550329974	-0.351074440546879	-0.261880711217424	-0.533242384273829	0.64984535230601	-0.0409717810563062	0.313826296390398	-0.212567535483132	0.797428082152313	-0.377069649079823	-0.646112163715093	0.823749360308273	0.528071164578735	0.244887059123534	0.940354711533293	-5.15842936260448	0.490570130446201	0.0440443327060212	0.293958979028694	0.474046599319306	-0.129733929604017	-1.97143084780323	0.159629185821228	0.590721770009841	-0.44418384493836	0.784922701562861	-0.783389931257558	-0.461958546666336	-0.473931188332412	0.070389327891398	0.142740172116082	0.149259365499623	-0.210896782498619	dsDNA	JC polyomavirus
AB084913.1	-0.522840788813359	0.407080775450501	-0.360304766600418	-0.442222328605074	-0.256700472111743	0.349365277594213	-0.426625473554056	0.538041453333664	0.279768421593595	0.791605724704552	-0.736965594166206	-0.0528949484321255	0.361768359419153	0.341416524478722	0.205392512989685	0.605968358841458	-2.68038206579984	0.683471892855227	-0.239566125329888	0.326537348139952	0.58014548442338	0.0565835283663675	0.0454429707611671	-0.469929257774916	0.176322772640463	-1.11403524324603	0.758729568457863	-0.163267919540864	-0.117161344232749	-0.83650126771712	-0.0424567992428948	0.34255474547732	-0.0724827538015237	-0.0513991525066443	ssRNA+	Human parechovirus 3
AB089824.1	-0.415037499278844	0.410341104614087	0.0908534304511135	0.0299828662157143	-0.475936324222789	0.32077347694587	-0.286304185156641	0.155749232677945	-0.248107861595691	0.911499848861108	-1.65290132937773	-0.0218043703183484	-0.0588936890535686	0.317304068361915	0.407080775450501	0.418999465431266	-0.461958546666336	-0.176250639691727	-0.500217879852688	0.0758748669751276	0.466757615726171	-0.438307278601691	-0.309359421384307	-0.446148031818874	0.488515008957812	-1.96578428466209	0.929790997718597	-0.168122758808327	-0.267079617891743	-0.0724827538015237	-0.0985055449524251	0.763836458890951	-0.599462070416271	0.777367109450413	ssRNA+	Hepatitis E virus
AB090268.1	-0.373327247394007	-0.0439433475875971	-0.0969617298870879	-0.281035664240461	-0.275786313242642	-0.026205070347394	0.312665173558394	0.113700499164728	0.214124805352847	0.210388864445403	-0.241270431542137	-0.248107861595691	0.0648828515848544	0.121678556588252	-0.077041035763828	0.347098670622268	-0.943416471633633	0.0454429707611671	0.513995979367013	0.36289064266586	0.524063675777211	0.0299828662157143	0.00432160595009347	0.233888060174277	0.108357178090419	-0.134477040860036	0.271425676092934	-0.274040765490812	-0.267079617891743	-0.471928835421265	0.0745054363636298	0.0412429822318813	0.344828496997441	-0.407363571393423	RNA-RT	Hepatitis B virus
AB090269.1	-0.37145968073724	-0.0679388286565756	-0.0130430374755989	-0.284545872884282	-0.274040765490812	-0.00578235259400611	0.284514133244245	0.0579700686373299	0.175045486110914	0.222804561045261	-0.231074664436249	-0.24297675349254	0.10701824988212	0.141432790929296	-0.0664273617389761	0.333423733725192	-0.954557029238833	0.0607391578576785	0.528071164578735	0.34255474547732	0.544979883255804	0.0440443327060212	0.0214797274104514	0.246104009883917	0.112366523072563	-0.169744675832317	0.321928094887362	-0.209227962138	-0.246395463720005	-0.479954975960182	0.0867837661420667	0.0676387168753633	0.348232419239271	-0.369594528517677	RNA-RT	Hepatitis B virus
AB090270.1	-0.424687669312563	-0.0543922968186278	-0.0320936297098533	-0.295128035543647	-0.251538766995965	-0.00144341686966872	0.32883646422954	0.155749232677945	0.231432408447965	0.204140716780225	-0.253257284222264	-0.222632890549587	0.0922074380970889	0.141432790929296	-0.106249498279434	0.345964030342872	-0.948975996975533	0.0621217119077975	0.507921464957328	0.358396261956654	0.508935661864395	0.0922074380970889	0.00288250853312137	0.238786859587116	0.0894981508391026	-0.171368418311981	0.285698125958125	-0.277533975528909	-0.270555993166337	-0.465938397578882	0.0551956542421246	0.0200576523412535	0.375178479589612	-0.356605546520108	RNA-RT	Hepatitis B virus
AB091255.1	-0.564904848379903	0.0989584800881688	-0.314732593483158	-0.295128035543647	-0.446148031818874	0.00719550140420377	0.171206827418142	0.175045486110914	0.197865391353738	0.155749232677945	-0.197599959885161	-0.263611599296539	0.199122642013601	0.187767747046025	-0.114035243246029	0.353887836284907	-0.846843211938579	0.144046369616707	0.519038609600059	0.418999465431266	0.539034702970754	0.147957881387101	-0.0232697793228472	0.40381306161659	0.134878054343112	-0.0380063225797449	0.242450073677701	-0.194294815161489	-0.486004020632987	-0.488026018218199	-0.0619024389259069	0.121678556588252	0.259423152281415	-0.479954975960182	RNA-RT	Hepatitis B virus
AB091256.1	-0.664288089679538	0.0214797274104514	-0.29689930039584	-0.375197234747053	-0.500217879852688	-0.0188780102056894	0.194087052116302	0.183962834842595	0.278579550458423	0.212880566344385	-0.117161344232749	-0.288064643021079	0.186500557644495	0.177598929327733	-0.109358756036556	0.399444564589458	-0.937878288092203	0.175045486110914	0.541019153133559	0.475084882948783	0.557777671394926	0.130930869826449	0.0356239097307212	0.417920007811965	0.0976107966264223	-0.0409717810563062	0.244887059123534	-0.272297327162762	-0.403541860441014	-0.56277226108709	0.018634174139051	0.0867837661420667	0.283329168051641	-0.522840788813359	RNA-RT	Hepatitis B virus
AB091394.1	-0.386468347082073	0.55581615506164	-0.0499049058263139	-0.00578235259400611	-0.446148031818874	0.301002256032814	-0.254977850962736	0.296310560708092	-0.220950447162541	0.857582955384148	-1.21759143507263	0.0579700686373299	-0.0862010350493039	0.258217389536018	0.423309237242387	0.511973981781801	-0.623709616662948	-0.0543922968186278	-0.529072742524873	0.112366523072563	0.414676780426886	-0.486004020632987	-0.244685095954902	-0.448114896528275	0.423309237242387	-1.92139016530363	0.909197062991687	-0.237863830098888	-0.150400988848548	-0.0831412353002459	0.0271540515037266	0.639695233399582	-0.477944250839036	0.763836458890951	ssRNA+	Hepatitis E virus
AB091395.1	-0.32373259173411	0.537047519404657	0.0482361856528476	0.102993993323326	-0.345564459154601	0.369606070031838	-0.134477040860036	0.371837617330421	-0.204233052217608	0.981121989794311	-1.19759995988516	0.00144197417390632	-0.15360697914764	0.158337027167101	0.219091058246197	0.445726703349984	-0.584241333477502	0.136191386287144	-0.44418384493836	0.151858816727005	0.244887059123534	-0.426625473554056	-0.222632890549587	-0.147202107181229	0.624802765252947	-1.97143084780323	0.923719678749389	-0.132894270497345	-0.171368418311981	-0.109358756036556	0.094911647025467	0.5489297694764	-0.490050853695689	0.752748591407134	ssRNA+	Hepatitis E virus
AB092578.1	-0.413115187147815	0.635057829725214	-0.325539348439741	-0.329159664118438	-0.550042516371997	0.645240512645265	0.0229004021100788	0.314986485468515	-0.22431729826094	0.789103217501381	-0.377069649079823	-0.619270551496451	0.845590408847855	0.487486349348536	0.212880566344385	0.964213777946939	-5.15842936260448	0.470927257475127	0.0607391578576785	0.318461465167583	0.461528559472877	-0.128156351490682	-1.92686529536978	0.207892851641333	0.601221085584946	-0.432454552356253	0.755314904045098	-0.662003536484984	-0.483984852996335	-0.467932447710969	-0.00144341686966872	0.151858816727005	0.204140716780225	-0.229382353343797	dsDNA	JC polyomavirus
AB092579.1	-0.416962376203336	0.661749599810705	-0.382701517159154	-0.325539348439741	-0.526992432083826	0.635986503745623	-0.0679388286565756	0.312665173558394	-0.229382353343797	0.789103217501381	-0.424687669312563	-0.749038426466781	0.784922701562861	0.519038609600059	0.153156788061421	0.92523990548741	-3.85725982788392	0.441483479582645	0.102993993323326	0.323081789503733	0.409255146684838	-0.171368418311981	-1.85725982788392	0.162210036314307	0.59741198755465	-0.49817873457909	0.729444006833663	-0.720231578406405	-0.467932447710969	-0.413115187147815	0.00863030514344006	0.171206827418142	0.209141397838592	-0.302226180444814	dsDNA	JC polyomavirus
AB092580.1	-0.440263475567017	0.663572335417523	-0.300448367476911	-0.316528107144772	-0.56277226108709	0.647084212628954	-0.00868224309980088	0.318461465167583	-0.215914857265243	0.794103898559748	-0.380821783940931	-0.67116353577046	0.792438930064638	0.444667066841908	0.225274929869569	0.975263321678493	-5.15842936260448	0.49467161164755	0.0524158941511385	0.334568275666133	0.479230561206336	-0.134477040860036	-1.87832144341175	0.212880566344385	0.565597175854225	-0.442222328605074	0.745882688902259	-0.744197163397282	-0.450084446378045	-0.545824106814198	0.0172092900322231	0.176322772640463	0.212880566344385	-0.234465253637023	dsDNA	JC polyomavirus
AB092581.1	-0.426625473554056	0.65901117119815	-0.399730246490995	-0.327348370671615	-0.524915117051217	0.650764559116902	-0.0409717810563062	0.313826296390398	-0.229382353343797	0.802400040114839	-0.432454552356253	-0.766111939825723	0.792438930064638	0.518031492602169	0.212880566344385	0.935082523318661	-3.85725982788392	0.464668267003444	0.128293401009818	0.325386414659773	0.416839741912829	-0.150400988848548	-1.86775220170156	0.171206827418142	0.586884812852185	-0.488026018218199	0.758729568457863	-0.741782610463982	-0.479954975960182	-0.430508908041284	0.00144197417390632	0.151858816727005	0.20163386116965	-0.289827251720338	dsDNA	JC polyomavirus
AB092582.1	-0.45600928033515	0.645240512645265	-0.321928094887362	-0.318325858207167	-0.56277226108709	0.655351828612554	0.00288250853312137	0.327687364176047	-0.217591435072627	0.787432464516868	-0.388355456626338	-0.632628934351471	0.794935662803536	0.468843942974637	0.202887833470143	0.956056652412403	-5.15842936260448	0.485426827170242	0.0621217119077975	0.321928094887362	0.444667066841908	-0.107803289534515	-1.8520421186129	0.185232254230161	0.564622052436981	-0.45600928033515	0.746742715777736	-0.694321256757713	-0.440263475567017	-0.50635266602479	0.0384361816561079	0.167357927738514	0.200378797984026	-0.229382353343797	dsDNA	JC polyomavirus
AB092583.1	-0.461958546666336	0.674460651560259	-0.274040765490812	-0.31114825613412	-0.577766999316952	0.648925559453121	0.01292617444427	0.323081789503733	-0.260151897300673	0.778208576398088	-0.386468347082073	-0.650634722405787	0.812292844873271	0.480265122054463	0.254594043033141	0.942608336111663	-5.15842936260448	0.489542935642474	0.0482361856528476	0.345964030342872	0.452068230223811	-0.117161344232749	-1.89969509420431	0.211635253327149	0.57918014812715	-0.436353730515936	0.743299527888257	-0.708396441969435	-0.415037499278844	-0.512513650651464	0.00719550140420377	0.185232254230161	0.192825403552391	-0.248107861595691	dsDNA	JC polyomavirus
AB092584.1	-0.473931188332412	0.637842060324105	-0.312939311660108	-0.364013496254377	-0.556393348524385	0.65901117119815	-0.0394882898809755	0.333423733725192	-0.2688167584278	0.82130203988953	-0.426625473554056	-0.694321256757713	0.851199338593294	0.478195257939166	0.216610068742442	0.959770155211467	-5.15842936260448	0.512985334813676	0.0676387168753633	0.332278283056929	0.448900951145128	-0.139235797371172	-2.10159814000781	0.130930869826449	0.598365205323645	-0.469929257774916	0.751892138404309	-0.732164607902385	-0.473931188332412	-0.475936324222789	0.018634174139051	0.171206827418142	0.217851096811131	-0.239566125329888	dsDNA	JC polyomavirus
AB092585.1	-0.409278229990159	0.635057829725214	-0.388355456626338	-0.330973234490369	-0.554273296650016	0.606915941825205	-0.0499049058263139	0.312665173558394	-0.253257284222264	0.7982579326445	-0.432454552356253	-0.751465163861321	0.781569544815974	0.522055749160964	0.173767067736706	0.947853143387017	-3.85725982788392	0.438292851579147	0.119024103142275	0.31034012061215	0.405992359675837	-0.144010302691519	-1.92139016530363	0.16349873228288	0.593592805864596	-0.50635266602479	0.732920382108257	-0.727379545337008	-0.467932447710969	-0.428565884123491	-0.0130430374755989	0.150559676575381	0.231432408447965	-0.274040765490812	dsDNA	JC polyomavirus
AB092586.1	-0.367731784500487	0.632268215499513	-0.375197234747053	-0.364013496254377	-0.518701058452435	0.62760683812965	-0.0969617298870879	0.286881147788162	-0.209227962138	0.795766947782392	-0.409278229990159	-0.675765437729469	0.827006009638977	0.489542935642474	0.228972569760161	0.942608336111663	-4.15842936260448	0.459431618637297	0.119024103142275	0.303342394487331	0.379620962055708	-0.171368418311981	-1.83135796444116	0.126972856257766	0.58880456701555	-0.477944250839036	0.740711733399101	-0.641603738043346	-0.454031630894707	-0.457989644463391	0.0593552776164212	0.144046369616707	0.230203013366421	-0.298672742587059	dsDNA	JC polyomavirus
AB092587.1	-0.486004020632987	0.666302128173095	-0.314732593483158	-0.332789087519129	-0.573466861883327	0.659924558402378	-0.0174170530774094	0.293958979028694	-0.279283757478869	0.782408564927373	-0.407363571393423	-0.678071905112638	0.836732080459136	0.530070742225084	0.220329954879556	0.975996957616443	-5.15842936260448	0.506906554580693	0.0593552776164212	0.343692069179019	0.452068230223811	-0.121863233373052	-2.11403524324603	0.181420640280142	0.559736524432983	-0.465938397578882	0.766383141001298	-0.703689439291908	-0.494109070270043	-0.45205668870965	-0.0101343771337132	0.178873958169795	0.206643223983395	-0.209227962138	dsDNA	JC polyomavirus
AB097812.1	-0.29689930039584	0.520045024039818	0.0690146779151805	0.134878054343112	-0.330973234490369	0.318461465167583	-0.148800661406706	0.420078115979374	-0.274040765490812	0.953078952612507	-1.17462139610707	0.0257375614136083	-0.163267919540864	0.136191386287144	0.248534836138679	0.458382004156013	-0.564904848379903	0.12565110166152	-0.409278229990159	0.133563525741106	0.246104009883917	-0.407363571393423	-0.171368418311981	-0.209227962138	0.612588406698718	-2.12029423371771	0.915329676013009	-0.0800879113226919	-0.15360697914764	-0.100051013810328	0.0867837661420667	0.566571640626761	-0.575615328461903	0.808179083771471	ssRNA+	Hepatitis E virus
AB097865.1	-0.274040765490812	-0.15200309344505	0.194087052116302	0.379620962055708	-0.586405917590825	0.138814468902282	0.124328135002202	0.108357178090419	0.0813396274519388	0.264236151043547	-0.430508908041284	0.255802836602718	0.565597175854225	0.119024103142275	0.496717987935177	0.257010618206024	-2.41888982477445	0.447843644362086	0.264236151043547	0.169925001442312	0.297484915710575	-0.174621396107069	0.0114956388378294	-0.267079617891743	0.0894981508391026	-0.261880711217424	0.113700499164728	0.0412429822318813	-0.859875776090929	-0.246395463720005	-0.251538766995965	-0.332789087519129	-0.00578235259400611	0.489542935642474	RNA-RT	Human immunodeficiency virus 1
AB097866.1	-0.496142467422571	0.27500704749987	0.063502942306158	-0.282789700980404	-0.524915117051217	0.598365205323645	0.312665173558394	0.0538064436957938	0.10701824988212	0.674460651560259	-0.360304766600418	-0.41888982477445	0.757876659747896	0.10701824988212	0.22404027421793	0.484395962502666	-2.21089678249862	0.596458139558986	0.12300395405482	0.277389698810864	0.270229907237998	-0.833927324053294	-0.0188780102056894	0.0593552776164212	0.232660756790275	-0.161653263478769	0.329984649758421	-0.316528107144772	-0.584241333477502	-0.490050853695689	-0.386468347082073	0.104336659814736	-0.0573916638883367	-0.248107861595691	RNA-RT	Human immunodeficiency virus 1
AB097867.1	-0.545824106814198	0.305678743242287	-0.0938790470029001	-0.397828209246621	-0.46394709975979	0.669026765509631	0.283329168051641	0.10701824988212	-0.0130430374755989	0.62760683812965	-0.382701517159154	-0.345564459154601	0.767231037023876	0.0384361816561079	0.321928094887362	0.485426827170242	-1.94341647163363	0.605968358841458	0.158337027167101	0.292781749227846	0.2904244038653	-0.652901329377732	0.0172092900322231	-0.0439433475875971	0.141432790929296	-0.172993990361023	0.344828496997441	-0.341902794648628	-0.575615328461903	-0.446148031818874	-0.450084446378045	0.12565110166152	-0.0908029370083126	-0.204233052217608	RNA-RT	Human immunodeficiency virus 1
AB097868.1	-0.558516520417355	0.282143228781498	0.037030730944967	-0.3040061868901	-0.588573754273535	0.551885103471725	0.29983076182237	0.101650076094435	0.0565835283663675	0.62760683812965	-0.316528107144772	-0.50635266602479	0.77568270173906	0.207892851641333	0.116364756691785	0.504874589398464	-2.08314123530025	0.550900664647523	0.212880566344385	0.29983076182237	0.377401430785794	-0.736965594166206	-0.229382353343797	0.241230035515445	0.283329168051641	-0.236163541109049	0.385154896884344	-0.347398782403481	-0.599462070416271	-0.486004020632987	-0.336427664582477	0.116364756691785	-0.0513991525066443	-0.251538766995965	RNA-RT	Human immunodeficiency virus 1
AB097869.1	-0.584241333477502	0.370722275148167	-0.0394882898809755	-0.298672742587059	-0.62148837674627	0.675364312749146	0.259423152281415	0.070389327891398	0.0579700686373299	0.678071905112638	-0.277533975528909	-0.343732465205711	0.742437445376266	0.167357927738514	0.242450073677701	0.471967787661516	-2.38835545662634	0.643394453479892	0.133563525741106	0.282143228781498	0.313826296390398	-0.72499295250013	0.00575926928868495	0.10969486482593	0.166072675946706	-0.189351252217354	0.349365277594213	-0.31114825613412	-0.550042516371997	-0.584241333477502	-0.45600928033515	0.162210036314307	-0.104697378666693	-0.117161344232749	RNA-RT	Human immunodeficiency virus 1
AB097870.1	-0.687334826441606	0.424384671538097	-0.0203404482841755	-0.150400988848548	-0.49817873457909	0.677169938818245	0.253384235800074	0.121678556588252	-0.00433459026389113	0.669026765509631	-0.286304185156641	-0.42081985187285	0.711935356978922	0.173767067736706	0.172487515510134	0.452068230223811	-2.27928375747887	0.654435540845399	0.166072675946706	0.323081789503733	0.264236151043547	-0.800877357986399	0.0143552929770701	0.116364756691785	0.158337027167101	-0.199255376063222	0.321928094887362	-0.388355456626338	-0.529072742524873	-0.49817873457909	-0.569179503480228	0.228972569760161	-0.0816137655536521	-0.229382353343797	RNA-RT	Human immunodeficiency virus 1
AB097871.1	0.0214797274104514	-0.219269963523624	0.168642035558839	0.352758525040637	-0.0954195650786824	-0.0938790470029001	0.186500557644495	-0.0188780102056894	0.220329954879556	0.0229004021100788	-0.184424571137427	0.212880566344385	0.357270475679559	0.181420640280142	0.550900664647523	-0.0276749584428483	-2.21089678249862	0.32077347694587	0.248534836138679	0.324234562270531	0.253384235800074	-0.416962376203336	0.0731347046302154	-0.560642821525743	0.235114320376357	-0.112474729258412	-0.0985055449524251	0.0271540515037266	-0.599462070416271	-0.0603972796439563	-0.0724827538015237	-0.0679388286565756	-0.139235797371172	0.429749850800216	RNA-RT	Human immunodeficiency virus 1
AB097872.1	-0.481968507397831	0.24731993497982	-0.107803289534515	-0.37894449670026	-0.486004020632987	0.632268215499513	0.237563718317676	0.0565835283663675	0.0690146779151805	0.595503660502742	-0.479954975960182	-0.494109070270043	0.695102985640479	0.0827025893302493	0.32077347694587	0.482332020747376	-2.12658049656514	0.596458139558986	0.172487515510134	0.36513259345253	0.377401430785794	-0.619270551496451	0.0621217119077975	0.0524158941511385	0.144046369616707	-0.168122758808327	0.31150311546827	-0.442222328605074	-0.63486740654747	-0.373327247394007	-0.377069649079823	0.136191386287144	-0.0755200076409777	-0.204233052217608	RNA-RT	Human immunodeficiency virus 1
AB097873.1	-0.655171503002559	0.407080775450501	0.00863030514344006	-0.327348370671615	-0.508403405589552	0.687060688339892	0.219091058246197	0.133563525741106	-0.0232697793228472	0.684369929013007	-0.277533975528909	-0.413115187147815	0.772307974958403	0.242450073677701	0.31150311546827	0.468843942974637	-2.37332724739401	0.671746266863223	0.138814468902282	0.272620454662992	0.293958979028694	-0.771027430239839	-0.0306192350583921	0.0313951962755343	0.12961273813047	-0.220950447162541	0.366252263699564	-0.330973234490369	-0.448114896528275	-0.599462070416271	-0.531156057025363	0.151858816727005	-0.0528949484321255	-0.194294815161489	RNA-RT	Human immunodeficiency virus 1
AB097933.1	-0.373327247394007	-0.316528107144772	-0.0350469470992008	-0.179514657013621	-0.736965594166206	-0.325539348439741	0.0271540515037266	-0.195946441032647	-0.305788392232109	0.478195257939166	-0.732164607902385	0.584000383285773	0.204140716780225	0.357270475679559	0.0412429822318813	-0.275786313242642	0.190298791626595	-0.222632890549587	-0.343732465205711	-0.227692025041597	0.595503660502742	0.356143810225275	-0.0619024389259069	0.0827025893302493	0.497740088609093	-0.207561069935362	0.981121989794311	0.00144197417390632	-0.586405917590825	-0.808437349299244	0.413594082409175	0.283329168051641	0.166072675946706	0.217851096811131	dsDNA	Human alphaherpesvirus 3
AB098330.1	-0.312939311660108	0.194087052116302	-0.0588936890535686	-0.325539348439741	-0.539519529959989	0.620117165028684	0.336854639125465	0.00575926928868495	0.153156788061421	0.612588406698718	-0.504304837375931	-0.483984852996335	0.666302128173095	0.0426443374084937	0.241230035515445	0.438292851579147	-2.02326977932285	0.549915553621955	0.219091058246197	0.370722275148167	0.329984649758421	-0.678071905112638	0.0854246562526777	0.12565110166152	0.189033824390017	-0.214240225572989	0.336854639125465	-0.397828209246621	-0.749038426466781	-0.293358942690592	-0.31114825613412	0.149259365499623	-0.0619024389259069	-0.263611599296539	RNA-RT	Human immunodeficiency virus 1
AB098331.1	-0.356605546520108	0.194087052116302	-0.0499049058263139	-0.338250400189295	-0.556393348524385	0.590721770009841	0.391767719955997	0.0299828662157143	0.116364756691785	0.648005179810493	-0.496142467422571	-0.486004020632987	0.689746438493556	0.0468402542029724	0.276198865032242	0.448900951145128	-1.97709959788992	0.537047519404657	0.24000896473507	0.376290383337052	0.327687364176047	-0.668868077782798	0.0482361856528476	0.149259365499623	0.195347598322219	-0.214240225572989	0.31034012061215	-0.415037499278844	-0.763660460831626	-0.265344566520995	-0.399730246490995	0.185232254230161	-0.0588936890535686	-0.300448367476911	RNA-RT	Human immunodeficiency virus 1
AB098332.1	-0.41888982477445	0.272620454662992	-0.0320936297098533	-0.300448367476911	-0.475936324222789	0.634128557525041	0.29983076182237	0.037030730944967	0.150559676575381	0.646162657157894	-0.356605546520108	-0.380821783940931	0.835115615258218	0.0867837661420667	0.207892851641333	0.462575888042204	-2.23786383009889	0.537047519404657	0.264236151043547	0.34255474547732	0.289244285156642	-0.717856771218502	0.01292617444427	0.197865391353738	0.16478627814334	-0.246395463720005	0.357270475679559	-0.354759487354735	-0.597277823154395	-0.369594528517677	-0.375197234747053	0.252173413202027	-0.132894270497345	-0.210896782498619	RNA-RT	Human immunodeficiency virus 1
AB098333.1	-0.397828209246621	0.261831658752137	-0.0439433475875971	-0.263611599296539	-0.459972730742493	0.623866861852698	0.306845500314283	0.0143552929770701	0.12565110166152	0.62760683812965	-0.37145968073724	-0.375197234747053	0.795766947782392	0.0745054363636298	0.225274929869569	0.453122446595813	-2.12658049656514	0.568518597792544	0.250961573533219	0.336854639125465	0.292781749227846	-0.720231578406405	0.0313951962755343	0.186500557644495	0.177598929327733	-0.272297327162762	0.347098670622268	-0.375197234747053	-0.599462070416271	-0.360304766600418	-0.354759487354735	0.246104009883917	-0.117161344232749	-0.205896101440252	RNA-RT	Human immunodeficiency virus 1
AB099347.1	-0.325539348439741	0.520045024039818	0.0538064436957938	0.117695042669755	-0.330973234490369	0.340277404766254	-0.145605322246899	0.398350370345965	-0.197599959885161	0.935836873684025	-1.15521264992094	0.037030730944967	-0.147202107181229	0.134878054343112	0.222804561045261	0.487486349348536	-0.573466861883327	0.146655222119465	-0.41119543298445	0.154453592679872	0.243669080966863	-0.434402824145775	-0.207561069935362	-0.150400988848548	0.613531652917927	-2.06491747668134	0.903038270112912	-0.0694518807521452	-0.132894270497345	-0.112474729258412	0.10701824988212	0.565597175854225	-0.522840788813359	0.778208576398088	ssRNA+	Hepatitis E virus
AB100245.1	-0.168122758808327	0.116364756691785	-0.215914857265243	-0.31114825613412	-0.101598140007807	0.211635253327149	-0.0130430374755989	0.176322772640463	0.0538064436957938	0.313826296390398	0.0935601761623378	-0.32373259173411	0.375178479589612	0.393965275660243	0.323081789503733	0.181420640280142	-1.33278908751913	0.498761465671852	0.176322772640463	0.38404980679516	0.250961573533219	0.0758748669751276	-0.150400988848548	-0.236163541109049	0.204140716780225	0.0398402645317911	0.0813396274519388	-0.176250639691727	-0.284545872884282	-0.190997225060914	-0.177881725270655	0.183962834842595	-0.212567535483132	-0.121863233373052	RNA-RT	Human immunodeficiency virus 2
AB100695.1	-0.282789700980404	-0.0247366783215064	-0.330973234490369	0.0538064436957938	-0.136061549576028	-0.29689930039584	0.22404027421793	0.423309237242387	0.368489000645104	-0.29689930039584	0.0745054363636298	0.364012053558615	0.304511041809953	0.116364756691785	-0.380821783940931	0.284514133244245	-0.758769964484555	0.497740088609093	0.540027269257507	0.344828496997441	0.460480470040011	0.0454429707611671	0.128293401009818	0.370722275148167	-0.0862010350493039	-0.0938790470029001	0.11503324294624	-0.0954195650786824	-0.0649174766813385	-0.57132159005177	-0.190997225060914	-0.749038426466781	0.0648828515848544	-0.336427664582477	RNA-RT	Hepatitis B virus
AB103387.1	-0.496142467422571	0.613531652917927	-0.293358942690592	-0.345564459154601	-0.541617995843987	0.644317778337577	0.0100636833446975	0.298658315564515	-0.272297327162762	0.792438930064638	-0.336427664582477	-0.643856189774725	0.806530289259566	0.460480470040011	0.22650852980868	0.938097561074093	-5.15842936260448	0.475084882948783	0.0313951962755343	0.31034012061215	0.453122446595813	-0.100051013810328	-1.94341647163363	0.159629185821228	0.578214165472454	-0.438307278601691	0.783247097378116	-0.680382065799839	-0.403541860441014	-0.486004020632987	-0.00868224309980088	0.178873958169795	0.191562650700756	-0.199255376063222	dsDNA	JC polyomavirus
AB103402.1	-0.481968507397831	0.644317778337577	-0.307572801910292	-0.367731784500487	-0.545824106814198	0.664482840364683	0.01292617444427	0.305678743242287	-0.212567535483132	0.779890039340047	-0.327348370671615	-0.597277823154395	0.813114191346289	0.458382004156013	0.207892851641333	0.961252884058208	-5.15842936260448	0.51500591643373	0.00719550140420377	0.302172799740752	0.448900951145128	-0.0985055449524251	-1.88896868761126	0.206643223983395	0.541019153133559	-0.426625473554056	0.762986564880576	-0.603840510926845	-0.430508908041284	-0.545824106814198	0.0243196791954129	0.183962834842595	0.153156788061421	-0.168122758808327	dsDNA	JC polyomavirus
AB103403.1	-0.434402824145775	0.650764559116902	-0.302226180444814	-0.320125852253377	-0.590744853315162	0.640620928035698	-0.0276749584428483	0.32883646422954	-0.222632890549587	0.792438930064638	-0.409278229990159	-0.652901329377732	0.843983844048327	0.476122419880152	0.269033146455237	0.971589535530062	-5.15842936260448	0.490570130446201	0.0524158941511385	0.327687364176047	0.457331625485014	-0.100051013810328	-1.87302714374223	0.189033824390017	0.572404647390332	-0.416962376203336	0.753604536279995	-0.703689439291908	-0.432454552356253	-0.508403405589552	-0.00144341686966872	0.168642035558839	0.196607044094818	-0.246395463720005	dsDNA	JC polyomavirus
AB103404.1	-0.459972730742493	0.648925559453121	-0.31114825613412	-0.329159664118438	-0.588573754273535	0.639695233399582	-0.0350469470992008	0.327687364176047	-0.246395463720005	0.799087306074004	-0.37894449670026	-0.63710935733414	0.843983844048327	0.466757615726171	0.288063200325316	0.989139007368233	-5.15842936260448	0.488515008957812	0.0468402542029724	0.324234562270531	0.470927257475127	-0.117161344232749	-1.88363524330822	0.14535138557262	0.569491091958716	-0.438307278601691	0.752748591407134	-0.696657605512669	-0.424687669312563	-0.514573172829758	0.00575926928868495	0.168642035558839	0.187767747046025	-0.24297675349254	dsDNA	JC polyomavirus
AB103405.1	-0.454031630894707	0.637842060324105	-0.309359421384307	-0.29689930039584	-0.595096877854869	0.657182660128423	-0.0409717810563062	0.323081789503733	-0.232768962976124	0.772307974958403	-0.413115187147815	-0.628162382669579	0.835924074254375	0.449957483628003	0.22404027421793	0.959028218943694	-5.15842936260448	0.473007567916174	0.0440443327060212	0.333423733725192	0.454175893185802	-0.106249498279434	-1.8059129478837	0.160920188181103	0.584962500721156	-0.454031630894707	0.781569544815974	-0.715485866755755	-0.436353730515936	-0.520769438793664	0.00719550140420377	0.15704371014558	0.199122642013601	-0.249822294406943	dsDNA	JC polyomavirus
AB103406.1	-0.471928835421265	0.620117165028684	-0.316528107144772	-0.316528107144772	-0.520769438793664	0.648925559453121	-0.00288827932482651	0.313826296390398	-0.214240225572989	0.802400040114839	-0.341902794648628	-0.630393929968162	0.839959587489532	0.487486349348536	0.206643223983395	0.953078952612507	-5.15842936260448	0.484395962502666	0.0676387168753633	0.297484915710575	0.471967787661516	-0.118726938570751	-2.07096652135414	0.195347598322219	0.58111017522555	-0.457989644463391	0.755314904045098	-0.698997743967186	-0.407363571393423	-0.500217879852688	0.0172092900322231	0.137503523749935	0.169925001442312	-0.192645077942396	dsDNA	JC polyomavirus
AB103407.1	-0.888968687611256	0.868686765322135	-0.524915117051217	-0.314732593483158	-0.932361283124637	0.906890595608518	-0.131313234677865	0.5489297694764	-0.365871442474959	0.819668183496456	-0.256700472111743	-0.717856771218502	0.84639302085236	0.520045024039818	0.162210036314307	1.15315678806142	-4.35107444054688	0.70310069960416	0.104336659814736	0.447843644362086	0.420078115979374	0.0881415968690176	-3.36587144247496	0.246104009883917	0.657182660128423	-0.226003674888827	0.635986503745623	-0.632628934351471	-0.41119543298445	-1.36587144247496	-0.0174170530774094	0.00288250853312137	-0.0203404482841755	-0.140825544133565	dsDNA	JC polyomavirus
AB103408.1	-0.479954975960182	0.626672752605993	-0.318325858207167	-0.272297327162762	-0.526992432083826	0.648005179810493	0.00719550140420377	0.29983076182237	-0.22431729826094	0.782408564927373	-0.356605546520108	-0.619270551496451	0.829443681366591	0.520045024039818	0.217851096811131	0.961993677420255	-5.10780328953452	0.475084882948783	0.0384361816561079	0.292781749227846	0.456280481510725	-0.126580496565143	-2.01741705307741	0.162210036314307	0.551885103471725	-0.434402824145775	0.722466024471091	-0.708396441969435	-0.422752464406849	-0.496142467422571	0.01292617444427	0.138814468902282	0.171206827418142	-0.182786075741673	dsDNA	JC polyomavirus
AB103409.1	-0.469929257774916	0.65901117119815	-0.327348370671615	-0.275786313242642	-0.547931769776189	0.648005179810493	0.00719550140420377	0.31034012061215	-0.234465253637023	0.794103898559748	-0.358453970912476	-0.619270551496451	0.855192407959154	0.516015147003665	0.231432408447965	0.967906370290147	-5.15842936260448	0.468843942974637	0.0538064436957938	0.318461465167583	0.456280481510725	-0.136061549576028	-2.04692104738749	0.175045486110914	0.578214165472454	-0.477944250839036	0.74931972457408	-0.703689439291908	-0.422752464406849	-0.481968507397831	-0.0130430374755989	0.151858816727005	0.175045486110914	-0.172993990361023	dsDNA	JC polyomavirus
AB103410.1	-0.46394709975979	0.648925559453121	-0.318325858207167	-0.288064643021079	-0.508403405589552	0.639695233399582	0.018634174139051	0.296310560708092	-0.234465253637023	0.796597754048306	-0.340075441597622	-0.601649629654035	0.832687516439532	0.508935661864395	0.197865391353738	0.94335876267781	-4.608232280044	0.481298941547565	0.0482361856528476	0.297484915710575	0.470927257475127	-0.121863233373052	-2.04692104738749	0.173767067736706	0.566571640626761	-0.465938397578882	0.751892138404309	-0.713118852211838	-0.395928676331139	-0.486004020632987	0.0100636833446975	0.155749232677945	0.169925001442312	-0.194294815161489	dsDNA	JC polyomavirus
AB103411.1	-0.457989644463391	0.643394453479892	-0.307572801910292	-0.272297327162762	-0.502259911390907	0.65901117119815	0	0.325386414659773	-0.248107861595691	0.794103898559748	-0.338250400189295	-0.603840510926845	0.822934048028371	0.523060061795249	0.195347598322219	0.931304843650669	-4.53951952995999	0.506906554580693	0.037030730944967	0.303342394487331	0.440420720756767	-0.0938790470029001	-2.04097178105631	0.189033824390017	0.544979883255804	-0.461958546666336	0.777367109450413	-0.698997743967186	-0.413115187147815	-0.502259911390907	0.0328061450832415	0.146655222119465	0.173767067736706	-0.174621396107069	dsDNA	JC polyomavirus
AB103412.1	-0.44418384493836	0.634128557525041	-0.334607228958109	-0.282789700980404	-0.50635266602479	0.643394453479892	0	0.323081789503733	-0.209227962138	0.776525151421912	-0.364013496254377	-0.601649629654035	0.837539634379403	0.460480470040011	0.192825403552391	0.947853143387017	-5.15842936260448	0.495695162624069	0.0426443374084937	0.304511041809953	0.444667066841908	-0.129733929604017	-1.98279070996778	0.178873958169795	0.565597175854225	-0.457989644463391	0.738119288782576	-0.701341684435485	-0.395928676331139	-0.50635266602479	0.0524158941511385	0.150559676575381	0.169925001442312	-0.166502663140165	dsDNA	JC polyomavirus
AB103413.1	-0.490050853695689	0.624802765252947	-0.3040061868901	-0.32373259173411	-0.586405917590825	0.660837367696284	0.0214797274104514	0.323081789503733	-0.251538766995965	0.793271654498083	-0.390245037827557	-0.646112163715093	0.813114191346289	0.500802053057158	0.197865391353738	0.965691949224705	-5.15842936260448	0.505890929729957	0.0538064436957938	0.303342394487331	0.458382004156013	-0.104697378666693	-2	0.233888060174277	0.603121869839996	-0.424687669312563	0.732052073300289	-0.720231578406405	-0.442222328605074	-0.483984852996335	-0.0130430374755989	0.178873958169795	0.190298791626595	-0.244685095954902	dsDNA	JC polyomavirus
AB103414.1	-0.479954975960182	0.601221085584946	-0.298672742587059	-0.3040061868901	-0.575615328461903	0.702214251010441	0.0243196791954129	0.324234562270531	-0.253257284222264	0.784922701562861	-0.397828209246621	-0.650634722405787	0.822118274729345	0.49364733397521	0.212880566344385	0.964953052900799	-5.15842936260448	0.517023672064581	0.063502942306158	0.326537348139952	0.454175893185802	-0.136061549576028	-1.97709959788992	0.246104009883917	0.57918014812715	-0.416962376203336	0.723340120251171	-0.701341684435485	-0.438307278601691	-0.469929257774916	0.00575926928868495	0.155749232677945	0.192825403552391	-0.241270431542137	dsDNA	JC polyomavirus
AB103415.1	-0.432454552356253	0.63876894441695	-0.314732593483158	-0.316528107144772	-0.564904848379903	0.669933835668961	0.0114956388378294	0.317304068361915	-0.244685095954902	0.789937868980195	-0.38458370273713	-0.63486740654747	0.800744623936777	0.479230561206336	0.219091058246197	0.954568570752994	-5.15842936260448	0.473007567916174	0.0593552776164212	0.325386414659773	0.441483479582645	-0.136061549576028	-2	0.235114320376357	0.576280257621355	-0.440263475567017	0.73638840070346	-0.727379545337008	-0.448114896528275	-0.473931188332412	0.00575926928868495	0.158337027167101	0.199122642013601	-0.251538766995965	dsDNA	JC polyomavirus
AB103416.1	-0.450084446378045	0.611644543373662	-0.329159664118438	-0.309359421384307	-0.558516520417355	0.652601217596519	0.0454429707611671	0.323081789503733	-0.237863830098888	0.784922701562861	-0.37145968073724	-0.646112163715093	0.826192536236601	0.517023672064581	0.22404027421793	0.964213777946939	-5.15842936260448	0.510961919277379	0.0593552776164212	0.323081789503733	0.459431618637297	-0.144010302691519	-2	0.194087052116302	0.584000383285773	-0.434402824145775	0.755314904045098	-0.736965594166206	-0.477944250839036	-0.481968507397831	0.0157829972409275	0.155749232677945	0.191562650700756	-0.229382353343797	dsDNA	JC polyomavirus
AB103417.1	-0.459972730742493	0.665392771041891	-0.318325858207167	-0.288064643021079	-0.537424111957796	0.661749599810705	0.00144197417390632	0.348232419239271	-0.24297675349254	0.780730036476377	-0.351074440546879	-0.597277823154395	0.841570637395517	0.441483479582645	0.178873958169795	0.961993677420255	-5.15842936260448	0.498761465671852	0.0579700686373299	0.285698125958125	0.453122446595813	-0.077041035763828	-2.12658049656514	0.197865391353738	0.564622052436981	-0.461958546666336	0.761285273361619	-0.641603738043346	-0.401634794676355	-0.479954975960182	0.01292617444427	0.154453592679872	0.16478627814334	-0.15200309344505	dsDNA	JC polyomavirus
AB103418.1	-0.461958546666336	0.644317778337577	-0.31114825613412	-0.263611599296539	-0.504304837375931	0.664482840364683	0.0229004021100788	0.332278283056929	-0.229382353343797	0.791605724704552	-0.345564459154601	-0.584241333477502	0.851998837112446	0.482332020747376	0.172487515510134	0.966430467306298	-5.15842936260448	0.482332020747376	0.0482361856528476	0.276198865032242	0.42867840994823	-0.100051013810328	-2.09541956507868	0.190298791626595	0.560714954474479	-0.454031630894707	0.74931972457408	-0.662003536484984	-0.399730246490995	-0.486004020632987	0.0285691521967709	0.153156788061421	0.171206827418142	-0.164884384741782	dsDNA	JC polyomavirus
AB103419.1	-0.45600928033515	0.630405471482323	-0.291592016516404	-0.282789700980404	-0.49817873457909	0.664482840364683	0.0243196791954129	0.306845500314283	-0.246395463720005	0.779049552837459	-0.327348370671615	-0.588573754273535	0.812292844873271	0.498761465671852	0.196607044094818	0.979659551715824	-5.15842936260448	0.488515008957812	0.0468402542029724	0.2904244038653	0.451013242943973	-0.121863233373052	-2.10159814000781	0.221567788538409	0.586884812852185	-0.459972730742493	0.763836458890951	-0.646112163715093	-0.41119543298445	-0.49817873457909	0.018634174139051	0.136191386287144	0.167357927738514	-0.177881725270655	dsDNA	JC polyomavirus
AB103420.1	-0.471928835421265	0.651683180632109	-0.329159664118438	-0.298672742587059	-0.590744853315162	0.674460651560259	0.00863030514344006	0.321928094887362	-0.237863830098888	0.773152397014052	-0.394031641158542	-0.682695931638085	0.823749360308273	0.469885976274464	0.220329954879556	0.963474123974886	-5.15842936260448	0.481298941547565	0.0593552776164212	0.321928094887362	0.479230561206336	-0.121863233373052	-1.94341647163363	0.217851096811131	0.572404647390332	-0.424687669312563	0.74931972457408	-0.720231578406405	-0.44418384493836	-0.514573172829758	0.0114956388378294	0.162210036314307	0.206643223983395	-0.219269963523624	dsDNA	JC polyomavirus
AB103421.1	-0.442222328605074	0.631337144127481	-0.325539348439741	-0.325539348439741	-0.556393348524385	0.650764559116902	0.01292617444427	0.348232419239271	-0.194294815161489	0.782408564927373	-0.37894449670026	-0.619270551496451	0.799916202989014	0.447843644362086	0.258217389536018	0.974529312483882	-5.15842936260448	0.478195257939166	0.0412429822318813	0.301002256032814	0.469885976274464	-0.128156351490682	-1.79585928321977	0.20163386116965	0.562669826102702	-0.438307278601691	0.743299527888257	-0.687334826441606	-0.430508908041284	-0.529072742524873	0.00575926928868495	0.154453592679872	0.20163386116965	-0.195946441032647	dsDNA	JC polyomavirus
AB103422.1	-0.432454552356253	0.630405471482323	-0.318325858207167	-0.277533975528909	-0.582079992188035	0.667210912480871	0.0157829972409275	0.305678743242287	-0.244685095954902	0.770617646656203	-0.377069649079823	-0.662003536484984	0.819668183496456	0.456280481510725	0.227741075839128	0.932817102741851	-4.608232280044	0.475084882948783	0.0690146779151805	0.319617934200161	0.489542935642474	-0.136061549576028	-1.87302714374223	0.215367972203479	0.570462931026041	-0.442222328605074	0.770617646656203	-0.715485866755755	-0.438307278601691	-0.535331732996556	0.00719550140420377	0.185232254230161	0.187767747046025	-0.226003674888827	dsDNA	JC polyomavirus
AB103423.1	-0.46394709975979	0.6535186707536	-0.318325858207167	-0.305788392232109	-0.567040592723894	0.665392771041891	-0.0247366783215064	0.32883646422954	-0.232768962976124	0.760433874670112	-0.38458370273713	-0.659722595233746	0.843983844048327	0.451013242943973	0.265436896049098	0.966430467306298	-5.15842936260448	0.486456955768731	0.0676387168753633	0.32883646422954	0.464668267003444	-0.128156351490682	-1.87302714374223	0.177598929327733	0.564622052436981	-0.442222328605074	0.738983954700512	-0.713118852211838	-0.434402824145775	-0.533242384273829	0.00575926928868495	0.159629185821228	0.199122642013601	-0.226003674888827	dsDNA	JC polyomavirus
AB104487.1	-0.488026018218199	0.62854031926276	-0.309359421384307	-0.267079617891743	-0.524915117051217	0.645240512645265	0.00288250853312137	0.306845500314283	-0.226003674888827	0.770617646656203	-0.352915787371046	-0.612637459164004	0.824564212089827	0.500802053057158	0.20163386116965	0.9701173976055	-5.15842936260448	0.487486349348536	0.0468402542029724	0.305678743242287	0.440420720756767	-0.129733929604017	-2.05889368905357	0.195347598322219	0.550900664647523	-0.450084446378045	0.740711733399101	-0.703689439291908	-0.416962376203336	-0.467932447710969	0.0257375614136083	0.160920188181103	0.167357927738514	-0.184424571137427	dsDNA	JC polyomavirus
AB106564.1	-0.547931769776189	0.104336659814736	-0.265344566520995	-0.321928094887362	-0.494109070270043	-0.0603972796439563	0.231432408447965	0.214124805352847	0.298658315564515	0.195347598322219	-0.172993990361023	-0.261880711217424	0.199122642013601	0.199122642013601	-0.106249498279434	0.35501626421955	-0.894321922105463	0.147957881387101	0.520045024039818	0.43189034828618	0.54794331129035	0.104336659814736	0.0200576523412535	0.370722275148167	0.0786098346963665	-0.00578235259400611	0.26663664251399	-0.222632890549587	-0.424687669312563	-0.597277823154395	0.00863030514344006	0.0538064436957938	0.24000896473507	-0.415037499278844	RNA-RT	Hepatitis B virus
AB106884.1	-0.413115187147815	0.119024103142275	-0.415037499278844	-0.150400988848548	-0.177881725270655	0.00719550140420377	0.0662614422687213	0.421155960662223	0.32883646422954	-0.0513991525066443	0.0648828515848544	0.271425676092934	0.325386414659773	0.0786098346963665	-0.347398782403481	0.390667685559667	-0.780908941753803	0.441483479582645	0.440420720756767	0.120351940365222	0.497740088609093	0.0229004021100788	-0.0469210473874926	0.257010618206024	0.0454429707611671	-0.0115879742752118	0.323081789503733	-0.24297675349254	-0.204233052217608	-0.543719518489275	-0.0130430374755989	-0.793356776016605	0.333423733725192	-0.275786313242642	RNA-RT	Hepatitis B virus
AB106885.1	-0.186064929518683	0.0786098346963665	-0.300448367476911	-0.150400988848548	-0.0954195650786824	-0.0877333719335504	0.0157829972409275	0.396159489073155	0.370722275148167	-0.114035243246029	-0.0130430374755989	0.215367972203479	0.309176187478515	0.141432790929296	-0.428565884123491	0.400537929583729	-0.833927324053294	0.333423733725192	0.485426827170242	0.0731347046302154	0.517023672064581	-0.026205070347394	-0.0831412353002459	0.225274929869569	0.117695042669755	0.0676387168753633	0.32883646422954	-0.282789700980404	-0.295128035543647	-0.327348370671615	-0.0694518807521452	-0.761213140412883	0.159629185821228	-0.50635266602479	RNA-RT	Hepatitis B virus
AB106895.1	-0.200912693925996	-0.260151897300673	0.0524158941511385	0.0976107966264223	-0.0335695326937018	-0.405451450449646	0.100304905795685	0.276198865032242	0.341416524478722	-1.1456053222469	0.399444564589458	0.573374526445944	0.460480470040011	0.0412429822318813	-0.448114896528275	-0.210896782498619	-0.910501849160897	1.05172011644733	0.894526770257394	0.446785562143122	0.478195257939166	-0.244685095954902	0.185232254230161	0.280956313831056	-0.103146927103293	0.18269229751619	-0.873027143742234	-0.00578235259400611	0.0257375614136083	-0.395928676331139	-0.382701517159154	-1.45008444637804	-1.03209362970985	-0.430508908041284	RNA-RT	Hepatitis B virus
AB109475.1	-0.424687669312563	-0.0877333719335504	-0.0394882898809755	-0.281035664240461	-0.237863830098888	-0.0203404482841755	0.286881147788162	0.126972856257766	0.189033824390017	0.220329954879556	-0.270555993166337	-0.241270431542137	0.0731347046302154	0.113700499164728	-0.0846703239869906	0.303342394487331	-0.924125133024872	0.0426443374084937	0.532067552289031	0.397255345594427	0.54399071966485	0.0813396274519388	0.0143552929770701	0.235114320376357	0.12565110166152	-0.217591435072627	0.272620454662992	-0.267079617891743	-0.237863830098888	-0.473931188332412	0.0799753767205959	0.0285691521967709	0.359521170427595	-0.341902794648628	RNA-RT	Hepatitis B virus
AB109476.1	-0.41119543298445	-0.115597447016313	-0.0724827538015237	-0.265344566520995	-0.237863830098888	-0.0276749584428483	0.295135249000818	0.0935601761623378	0.219091058246197	0.167357927738514	-0.282789700980404	-0.246395463720005	0.0758748669751276	0.150559676575381	-0.0649174766813385	0.32077347694587	-0.946193556304206	0.0565835283663675	0.510961919277379	0.40381306161659	0.560714954474479	0.0690146779151805	0.0114956388378294	0.235114320376357	0.137503523749935	-0.197599959885161	0.284514133244245	-0.248107861595691	-0.237863830098888	-0.479954975960182	0.094911647025467	0.0157829972409275	0.376290383337052	-0.349235440883098	RNA-RT	Hepatitis B virus
AB109477.1	-0.469929257774916	-0.0649174766813385	-0.0892673380970874	-0.329159664118438	-0.232768962976124	0.00144197417390632	0.305678743242287	0.126972856257766	0.217851096811131	0.24000896473507	-0.298672742587059	-0.22431729826094	0.0827025893302493	0.137503523749935	-0.103146927103293	0.319617934200161	-0.910501849160897	0.0565835283663675	0.535057594894842	0.36289064266586	0.563646269484064	0.0551956542421246	0.01292617444427	0.227741075839128	0.0989584800881688	-0.168122758808327	0.304511041809953	-0.227692025041597	-0.258425152581204	-0.50635266602479	0.0772429989324604	0.0881415968690176	0.353887836284907	-0.401634794676355	RNA-RT	Hepatitis B virus
AB109478.1	-0.45205668870965	-0.0785636691937021	-0.0528949484321255	-0.347398782403481	-0.277533975528909	0.00575926928868495	0.313826296390398	0.105678077894537	0.204140716780225	0.244887059123534	-0.282789700980404	-0.253257284222264	0.108357178090419	0.149259365499623	-0.107803289534515	0.339137384919585	-0.926865295369785	0.0243196791954129	0.498761465671852	0.359521170427595	0.553851968181126	0.037030730944967	0	0.24731993497982	0.108357178090419	-0.136061549576028	0.319617934200161	-0.197599959885161	-0.291592016516404	-0.522840788813359	0.0854246562526777	0.105678077894537	0.351628329102782	-0.407363571393423	RNA-RT	Hepatitis B virus
AB109479.1	-0.436353730515936	-0.120294233717712	-0.0469210473874926	-0.309359421384307	-0.251538766995965	0.018634174139051	0.344828496997441	0.10701824988212	0.225274929869569	0.199122642013601	-0.3040061868901	-0.231074664436249	0.094911647025467	0.126972856257766	-0.118726938570751	0.340277404766254	-0.951763814347152	0.0662614422687213	0.502839758255931	0.341416524478722	0.61541629726287	0.0648828515848544	0.034215715337913	0.255802836602718	0.0908534304511135	-0.181149439104566	0.301002256032814	-0.265344566520995	-0.2688167584278	-0.529072742524873	0.108357178090419	0.0496307677246004	0.375178479589612	-0.329159664118438	RNA-RT	Hepatitis B virus
AB110075.1	-0.46394709975979	-0.0484122051852459	-0.0424567992428948	-0.270555993166337	-0.260151897300673	0.0229004021100788	0.2904244038653	0.104336659814736	0.176322772640463	0.212880566344385	-0.274040765490812	-0.246395463720005	0.063502942306158	0.140124223909071	-0.0649174766813385	0.31150311546827	-0.957355662591506	0.0840642647884745	0.528071164578735	0.372952097911829	0.57918014812715	0.0538064436957938	0.0328061450832415	0.241230035515445	0.121678556588252	-0.234465253637023	0.265436896049098	-0.254977850962736	-0.237863830098888	-0.450084446378045	0.0690146779151805	0.0690146779151805	0.38404980679516	-0.330973234490369	RNA-RT	Hepatitis B virus
AB111112.1	-0.150400988848548	-0.284545872884282	0.0935601761623378	-0.182786075741673	0.35501626421955	-0.655171503002559	0.0214797274104514	0.523060061795249	0.313826296390398	-1.2688167584278	0.58880456701555	0.387362540835996	0.272620454662992	-0.226003674888827	-0.31114825613412	0.0328061450832415	-0.625934281777462	0.948600847493356	0.409255146684838	0.664482840364683	0.556797246592743	0.070389327891398	0.415758666522498	0.324234562270531	-0.481968507397831	0.361768359419153	-0.541617995843987	-0.148800661406706	0.341416524478722	-0.345564459154601	-0.63710935733414	-1.53951952995999	-0.951763814347152	-0.0350469470992008	RNA-RT	Hepatitis B virus
AB111113.1	-2.15200309344505	-0.210896782498619	-0.628162382669579	0.248534836138679	-1.04990490582631	-2.06491747668134	0.408168370708106	0.84799690655495	0.380729448503549	-1.76121314041288	0.935836873684025	0.752748591407134	0.349365277594213	-0.0380063225797449	-0.270555993166337	-0.0232697793228472	-0.156820109742826	1.19345636574959	0.556797246592743	0.920674411041618	0.317304068361915	0.517023672064581	0.352758525040637	0.451013242943973	-0.650634722405787	0.599317793698226	-0.818579359719858	0.277389698810864	0.531069492725954	-2.21089678249862	-0.758769964484555	-2.04097178105631	-1.86249647625006	0.349365277594213	RNA-RT	Hepatitis B virus
AB111114.1	-0.101598140007807	-0.349235440883098	0.00719550140420377	0.252173413202027	-0.0409717810563062	-0.407363571393423	-0.0335695326937018	0.372952097911829	0.308011314552178	-1.12658049656514	0.168642035558839	0.488515008957812	0.391767719955997	0.0243196791954129	-0.305788392232109	-0.166502663140165	-0.72499295250013	0.94335876267781	0.944858445807539	0.612588406698718	0.368489000645104	-0.104697378666693	0.241230035515445	0.166072675946706	-0.110915901401851	0.00288250853312137	-0.899695094204314	0.034215715337913	-0.0969617298870879	-0.62148837674627	-0.244685095954902	-1.51045706435753	-0.86775220170156	-0.50635266602479	RNA-RT	Hepatitis B virus
AB111116.1	-0.15200309344505	-0.424687669312563	-0.00723156923107586	0.117695042669755	0.0745054363636298	-0.343732465205711	0.0524158941511385	0.269033146455237	0.306845500314283	-1.06190243892591	0.352758525040637	0.525066592078211	0.537047519404657	0.0676387168753633	-0.407363571393423	-0.249822294406943	-0.899695094204314	0.855192407959154	0.989865622866287	0.441483479582645	0.461528559472877	-0.168122758808327	0.210388864445403	0.250961573533219	-0.121863233373052	-0.0694518807521452	-0.873027143742234	0.151858816727005	0.0799753767205959	-0.397828209246621	-0.490050853695689	-1.5649048483799	-0.886299500835272	-0.316528107144772	RNA-RT	Hepatitis B virus
AB111117.1	-0.0923401721467106	-0.352915787371046	0.0662614422687213	0.190298791626595	0.0524158941511385	-0.524915117051217	0.0243196791954129	0.270229907237998	0.120351940365222	-1.03800632257974	0.441483479582645	0.598365205323645	0.470927257475127	0.133563525741106	-0.457989644463391	-0.279283757478869	-0.862496476250065	0.921436330806298	0.758729568457863	0.449957483628003	0.425459304765355	-0.0831412353002459	0.187767747046025	0.314986485468515	-0.244685095954902	0.0496307677246004	-0.902389203373578	0.12565110166152	0.0989584800881688	-0.386468347082073	-0.434402824145775	-1.56917950348023	-1.15842936260448	-0.516635639286651	RNA-RT	Hepatitis B virus
AB111118.1	-0.199255376063222	-0.461958546666336	0.0172092900322231	0.0908534304511135	0.0257375614136083	-0.42081985187285	0.0200576523412535	0.22650852980868	0.31034012061215	-1.00578235259401	0.374065718222538	0.490570130446201	0.43616183931445	0.0840642647884745	-0.360304766600418	-0.291592016516404	-0.810966175609983	1.05380644369579	0.950841637549149	0.57918014812715	0.36289064266586	-0.176250639691727	0.176322772640463	0.228972569760161	-0.0740005814437769	0.0214797274104514	-0.899695094204314	0.100304905795685	0.10701824988212	-0.377069649079823	-0.459972730742493	-1.24127043154214	-1.12973392960402	-0.403541860441014	RNA-RT	Hepatitis B virus
AB111119.1	-0.106249498279434	-0.295128035543647	-0.00868224309980088	0.168642035558839	-0.0679388286565756	-0.37894449670026	0.00144197417390632	0.230203013366421	0.244887059123534	-1.05889368905357	0.301002256032814	0.521050736900963	0.529071299829111	0.0328061450832415	-0.399730246490995	-0.24297675349254	-0.865121945656888	0.907659827853289	0.824564212089827	0.562669826102702	0.498761465671852	-0.190997225060914	0.160920188181103	0.244887059123534	-0.112474729258412	0.13224779829844	-0.823677227359537	0.105678077894537	-0.0573916638883367	-0.403541860441014	-0.454031630894707	-1.30757280191029	-1.08926733809709	-0.405451450449646	RNA-RT	Hepatitis B virus
AB111120.1	-0.147202107181229	-0.394031641158542	-0.0954195650786824	0.211635253327149	-0.0499049058263139	-0.428565884123491	-0.00144341686966872	0.390667685559667	0.351628329102782	-1.32192809488736	0.331131922217202	0.477159211186641	0.484395962502666	-0.00288827932482651	-0.392137097168765	-0.286304185156641	-0.680382065799839	1.00144197417391	0.929033478645856	0.560714954474479	0.418999465431266	-0.181149439104566	0.220329954879556	0.269033146455237	-0.115597447016313	0.0772429989324604	-0.880975896857725	0.119024103142275	0.150559676575381	-0.494109070270043	-0.438307278601691	-1.27928375747887	-1.16488438474178	-0.486004020632987	RNA-RT	Hepatitis B virus
AB111121.1	-0.0664273617389761	-0.386468347082073	-0.0573916638883367	0.167357927738514	0.0285691521967709	-0.354759487354735	0.0229004021100788	0.372952097911829	0.212880566344385	-1.10469737866669	0.329984649758421	0.438292851579147	0.467801156488407	0.0285691521967709	-0.426625473554056	-0.150400988848548	-0.873027143742234	0.996388746447621	0.911499848861108	0.546956178141411	0.43189034828618	-0.110915901401851	0.154453592679872	0.209141397838592	-0.156820109742826	0.175045486110914	-0.935117148415146	0.117695042669755	0.128293401009818	-0.539519529959989	-0.461958546666336	-1.51457317282976	-1.11091590140185	-0.44418384493836	RNA-RT	Hepatitis B virus
AB111122.1	-0.120294233717712	-0.347398782403481	-0.0664273617389761	0.219091058246197	-0.0679388286565756	-0.382701517159154	0.0454429707611671	0.305678743242287	0.298658315564515	-1.0439433475876	0.313826296390398	0.410341104614087	0.439357178474257	-0.00723156923107586	-0.386468347082073	-0.115597447016313	-0.739372091873301	0.984042426097024	0.783247097378116	0.545968369105293	0.414676780426886	-0.0513991525066443	0.166072675946706	0.212880566344385	-0.158429362604483	0.238786859587116	-0.83650126771712	0.13224779829844	0.180147861158429	-0.77349147019132	-0.349235440883098	-1.55215635563791	-1.13606154957603	-0.330973234490369	RNA-RT	Hepatitis B virus
AB111123.1	-0.0938790470029001	-0.409278229990159	0.0313951962755343	0.216610068742442	0.10969486482593	-0.392137097168765	-0.115597447016313	0.341416524478722	0.291603558030565	-1.0862010350493	0.399444564589458	0.440420720756767	0.475084882948783	0.0100636833446975	-0.392137097168765	-0.0985055449524251	-0.682695931638085	1.04194382997017	0.887525270741587	0.61541629726287	0.526068811667588	-0.0588936890535686	0.189033824390017	0.250961573533219	-0.189351252217354	0.0356239097307212	-0.899695094204314	0.13224779829844	0.233888060174277	-0.479954975960182	-0.529072742524873	-1.53951952995999	-1.16812275880833	-0.358453970912476	RNA-RT	Hepatitis B virus
AB111124.1	-0.166502663140165	-0.597277823154395	-0.00288827932482651	0.137503523749935	-0.0499049058263139	-0.367731784500487	-0.0306192350583921	0.177598929327733	0.339137384919585	-1.11091590140185	0.397255345594427	0.439357178474257	0.448900951145128	0.121678556588252	-0.380821783940931	-0.375197234747053	-0.795859283219775	1.00144197417391	0.882838655767251	0.613531652917927	0.535057594894842	-0.181149439104566	0.185232254230161	0.258217389536018	-0.101598140007807	0.102993993323326	-0.943416471633633	0.0731347046302154	0.0482361856528476	-0.500217879852688	-0.29689930039584	-1.59074485331516	-1.16165326347877	-0.336427664582477	RNA-RT	Hepatitis B virus
AB111125.1	-0.112474729258412	-0.547931769776189	-0.0499049058263139	0.112366523072563	-0.0877333719335504	-0.382701517159154	0.0799753767205959	0.180147861158429	0.391767719955997	-1.07704103576383	0.36513259345253	0.409255146684838	0.484395962502666	0.167357927738514	-0.401634794676355	-0.3040061868901	-0.859875776090929	1.0071955014042	0.944858445807539	0.61635769699669	0.539034702970754	-0.200912693925996	0.194087052116302	0.273814244587037	-0.0679388286565756	0.100304905795685	-0.902389203373578	0.159629185821228	0.0758748669751276	-0.575615328461903	-0.320125852253377	-1.53951952995999	-1.14880066140671	-0.341902794648628	RNA-RT	Hepatitis B virus
AB111946.1	-0.486004020632987	-0.0174170530774094	-0.0816137655536521	-0.281035664240461	-0.274040765490812	0.0157829972409275	0.257010618206024	0.314986485468515	0.191562650700756	0.112366523072563	-0.288064643021079	-0.267079617891743	0.167357927738514	0.149259365499623	-0.204233052217608	0.426533138116673	-0.99136969485656	0.14535138557262	0.531069492725954	0.482332020747376	0.557777671394926	0.100304905795685	-0.077041035763828	0.382943869568991	0.12961273813047	-0.236163541109049	0.206643223983395	-0.172993990361023	-0.330973234490369	-0.422752464406849	-0.00288827932482651	0.00863030514344006	0.344828496997441	-0.424687669312563	RNA-RT	Hepatitis B virus
AB112063.1	-0.502259911390907	-0.0320936297098533	-0.0320936297098533	-0.246395463720005	-0.237863830098888	0.0157829972409275	0.257010618206024	0.270229907237998	0.136191386287144	0.16349873228288	-0.330973234490369	-0.239566125329888	0.166072675946706	0.15704371014558	-0.207561069935362	0.412510571249805	-0.951763814347152	0.172487515510134	0.513995979367013	0.452068230223811	0.592636428606577	0.0935601761623378	-0.0394882898809755	0.312665173558394	0.142740172116082	-0.172993990361023	0.220329954879556	-0.126580496565143	-0.345564459154601	-0.465938397578882	0	0.0157829972409275	0.304511041809953	-0.450084446378045	RNA-RT	Hepatitis B virus
AB112065.1	-0.552156355637915	0.0313951962755343	-0.15360697914764	-0.334607228958109	-0.194294815161489	0.00719550140420377	0.284514133244245	0.235114320376357	0.141432790929296	0.0758748669751276	-0.219269963523624	-0.241270431542137	0.167357927738514	0.159629185821228	-0.222632890549587	0.441483479582645	-0.910501849160897	0.158337027167101	0.510961919277379	0.471967787661516	0.618238655595455	0.0976107966264223	-0.0985055449524251	0.35501626421955	0.121678556588252	-0.171368418311981	0.217851096811131	-0.115597447016313	-0.345564459154601	-0.436353730515936	-0.0144995696951151	0.00719550140420377	0.279768421593595	-0.293358942690592	RNA-RT	Hepatitis B virus
AB112066.1	-0.369594528517677	0.0285691521967709	-0.0439433475875971	-0.307572801910292	-0.219269963523624	0.00288250853312137	0.304511041809953	0.244887059123534	0.176322772640463	0.0840642647884745	-0.181149439104566	-0.158429362604483	0.191562650700756	0.204140716780225	-0.254977850962736	0.38404980679516	-0.894321922105463	0.133563525741106	0.525066592078211	0.400537929583729	0.531069492725954	0.120351940365222	-0.136061549576028	0.352758525040637	0.185232254230161	-0.187707155126729	0.22404027421793	-0.0394882898809755	-0.352915787371046	-0.41888982477445	0.0440443327060212	-0.0320936297098533	0.271425676092934	-0.29689930039584	RNA-RT	Hepatitis B virus
AB112348.1	-0.403541860441014	-0.00868224309980088	-0.00868224309980088	-0.260151897300673	-0.249822294406943	0.0100636833446975	0.264236151043547	0.207892851641333	0.205392512989685	0.111031312388744	-0.114035243246029	-0.220950447162541	0.18269229751619	0.18269229751619	-0.194294815161489	0.399444564589458	-0.846843211938579	0.120351940365222	0.446785562143122	0.410341104614087	0.561692721398309	0.0813396274519388	-0.112474729258412	0.323081789503733	0.191562650700756	-0.164884384741782	0.29983076182237	-0.123433941248279	-0.291592016516404	-0.46394709975979	0.101650076094435	-0.0938790470029001	0.246104009883917	-0.214240225572989	RNA-RT	Hepatitis B virus
AB112408.1	-0.416962376203336	-0.00433459026389113	-0.0101343771337132	-0.267079617891743	-0.205896101440252	-0.00288827932482651	0.250961573533219	0.199122642013601	0.141432790929296	0.0881415968690176	-0.265344566520995	-0.249822294406943	0.212880566344385	0.153156788061421	-0.226003674888827	0.424384671538097	-0.810966175609983	0.14535138557262	0.477159211186641	0.477159211186641	0.523060061795249	0.14535138557262	-0.0846703239869906	0.335711910320462	0.168642035558839	-0.158429362604483	0.26663664251399	-0.0938790470029001	-0.286304185156641	-0.442222328605074	0.0299828662157143	-0.103146927103293	0.325386414659773	-0.318325858207167	RNA-RT	Hepatitis B virus
AB112471.1	-0.496142467422571	0.0229004021100788	-0.168122758808327	-0.442222328605074	-0.354759487354735	-0.00868224309980088	0.282143228781498	0.255802836602718	0.155749232677945	0.0482361856528476	-0.22431729826094	-0.231074664436249	0.215367972203479	0.186500557644495	-0.232768962976124	0.410341104614087	-0.977099597889921	0.191562650700756	0.537047519404657	0.418999465431266	0.583037623796664	0.108357178090419	-0.0969617298870879	0.395062799517578	0.168642035558839	-0.212567535483132	0.232660756790275	-0.0724827538015237	-0.309359421384307	-0.469929257774916	0.0200576523412535	-0.0862010350493039	0.313826296390398	-0.382701517159154	RNA-RT	Hepatitis B virus
AB112472.1	-0.37145968073724	0.0143552929770701	-0.139235797371172	-0.377069649079823	-0.277533975528909	0.0676387168753633	0.29983076182237	0.265436896049098	0.212880566344385	0.0962618530584035	-0.254977850962736	-0.237863830098888	0.159629185821228	0.136191386287144	-0.219269963523624	0.477159211186641	-0.921390165303633	0.112366523072563	0.510961919277379	0.462575888042204	0.604071323668861	0.108357178090419	-0.0619024389259069	0.37851162325373	0.141432790929296	-0.148800661406706	0.220329954879556	-0.121863233373052	-0.409278229990159	-0.454031630894707	0.0662614422687213	-0.0573916638883367	0.265436896049098	-0.352915787371046	RNA-RT	Hepatitis B virus
AB113118.1	-0.483984852996335	0.690640578615693	-0.382701517159154	-0.426625473554056	-0.401634794676355	0.694211607767891	0.01292617444427	0.242450073677701	-0.202571917847687	0.765534746362977	-0.369594528517677	-0.720231578406405	0.761285273361619	0.445726703349984	0.204140716780225	1.02431967919541	-5.87832144341175	0.3928669162308	0.10701824988212	0.230203013366421	0.434027674663597	-0.0800879113226919	-1.8520421186129	0.0962618530584035	0.484395962502666	-0.573466861883327	0.783247097378116	-0.659722595233746	-0.336427664582477	-0.3040061868901	-0.0380063225797449	0.138814468902282	0.31150311546827	-0.321928094887362	dsDNA	JC polyomavirus
AB113119.1	-0.454031630894707	0.58111017522555	-0.309359421384307	-0.318325858207167	-0.50635266602479	0.601221085584946	-0.0188780102056894	0.303342394487331	-0.209227962138	0.794935662803536	-0.354759487354735	-0.625934281777462	0.813114191346289	0.489542935642474	0.243669080966863	0.93432777831537	-5.15842936260448	0.475084882948783	0.0607391578576785	0.284514133244245	0.43722773891291	-0.120294233717712	-1.96578428466209	0.137503523749935	0.574343753920013	-0.49817873457909	0.770617646656203	-0.664288089679538	-0.42081985187285	-0.432454552356253	0.0229004021100788	0.136191386287144	0.190298791626595	-0.205896101440252	dsDNA	JC polyomavirus
AB113120.1	-0.471928835421265	0.596458139558986	-0.316528107144772	-0.352915787371046	-0.533242384273829	0.623866861852698	0.0243196791954129	0.32883646422954	-0.210896782498619	0.799087306074004	-0.354759487354735	-0.599462070416271	0.82781902461732	0.463622456851893	0.207892851641333	0.974529312483882	-5.15842936260448	0.478195257939166	0.0454429707611671	0.303342394487331	0.449957483628003	-0.117161344232749	-1.92686529536978	0.166072675946706	0.560714954474479	-0.496142467422571	0.760433874670112	-0.648371670897218	-0.399730246490995	-0.459972730742493	0.037030730944967	0.133563525741106	0.199122642013601	-0.200912693925996	dsDNA	JC polyomavirus
AB113121.1	-0.45600928033515	0.595503660502742	-0.32373259173411	-0.318325858207167	-0.500217879852688	0.640620928035698	-0.0218043703183484	0.292781749227846	-0.182786075741673	0.787432464516868	-0.37145968073724	-0.606034724339757	0.804053558967353	0.516015147003665	0.264236151043547	0.953823953941167	-5.15842936260448	0.460480470040011	0.0468402542029724	0.308011314552178	0.464668267003444	-0.104697378666693	-1.91593573521153	0.169925001442312	0.565597175854225	-0.49817873457909	0.743299527888257	-0.655171503002559	-0.41119543298445	-0.432454552356253	0.0243196791954129	0.144046369616707	0.202887833470143	-0.190997225060914	dsDNA	JC polyomavirus
AB113122.1	-0.448114896528275	0.620117165028684	-0.284545872884282	-0.347398782403481	-0.524915117051217	0.652601217596519	-0.00868224309980088	0.331131922217202	-0.186064929518683	0.779890039340047	-0.37894449670026	-0.628162382669579	0.834306702962908	0.448900951145128	0.206643223983395	0.962734090595803	-5.15842936260448	0.498761465671852	0.0313951962755343	0.326537348139952	0.438292851579147	-0.106249498279434	-1.98279070996778	0.183962834842595	0.578214165472454	-0.424687669312563	0.756169328139299	-0.646112163715093	-0.416962376203336	-0.490050853695689	0	0.140124223909071	0.196607044094818	-0.226003674888827	dsDNA	JC polyomavirus
AB113123.1	-0.473931188332412	0.62760683812965	-0.29689930039584	-0.349235440883098	-0.535331732996556	0.648005179810493	0.0214797274104514	0.327687364176047	-0.222632890549587	0.784922701562861	-0.358453970912476	-0.630393929968162	0.815575428862573	0.446785562143122	0.210388864445403	0.970853654340484	-5.15842936260448	0.506906554580693	0.0243196791954129	0.303342394487331	0.449957483628003	-0.106249498279434	-1.97143084780323	0.159629185821228	0.569491091958716	-0.46394709975979	0.757876659747896	-0.659722595233746	-0.395928676331139	-0.475936324222789	0.018634174139051	0.128293401009818	0.199122642013601	-0.209227962138	dsDNA	JC polyomavirus
AB113124.1	-0.500217879852688	0.612588406698718	-0.302226180444814	-0.343732465205711	-0.518701058452435	0.637842060324105	0.00432160595009347	0.312665173558394	-0.318325858207167	0.774839759827326	-0.352915787371046	-0.650634722405787	0.865522959139964	0.498761465671852	0.250961573533219	0.954568570752994	-5.15842936260448	0.491596594410448	0.0676387168753633	0.308011314552178	0.453122446595813	-0.136061549576028	-2.13289427049735	0.166072675946706	0.566571640626761	-0.475936324222789	0.746742715777736	-0.599462070416271	-0.405451450449646	-0.438307278601691	-0.00868224309980088	0.189033824390017	0.216610068742442	-0.267079617891743	dsDNA	JC polyomavirus
AB113125.1	-0.475936324222789	0.605968358841458	-0.305788392232109	-0.377069649079823	-0.520769438793664	0.632268215499513	0.0172092900322231	0.326537348139952	-0.24297675349254	0.801572569463598	-0.369594528517677	-0.648371670897218	0.823749360308273	0.490570130446201	0.209141397838592	0.926758531986465	-5.21089678249862	0.483364360713349	0.0662614422687213	0.31034012061215	0.447843644362086	-0.134477040860036	-2.00578235259401	0.162210036314307	0.58880456701555	-0.454031630894707	0.759581973233555	-0.652901329377732	-0.416962376203336	-0.467932447710969	0.0299828662157143	0.140124223909071	0.18269229751619	-0.226003674888827	dsDNA	JC polyomavirus
AB113126.1	-0.46394709975979	0.636914580355878	-0.314732593483158	-0.347398782403481	-0.531156057025363	0.65901117119815	0.0565835283663675	0.329984649758421	-0.226003674888827	0.795766947782392	-0.349235440883098	-0.664288089679538	0.807354922057604	0.448900951145128	0.199122642013601	0.951587794814754	-5.21089678249862	0.490570130446201	0.0662614422687213	0.319617934200161	0.451013242943973	-0.0923401721467106	-2.07704103576383	0.227741075839128	0.585923976958601	-0.430508908041284	0.753604536279995	-0.729770092762002	-0.42081985187285	-0.502259911390907	0.0143552929770701	0.146655222119465	0.195347598322219	-0.239566125329888	dsDNA	JC polyomavirus
AB113127.1	-0.477944250839036	0.630405471482323	-0.293358942690592	-0.332789087519129	-0.569179503480228	0.645240512645265	0.0328061450832415	0.312665173558394	-0.275786313242642	0.804053558967353	-0.377069649079823	-0.652901329377732	0.84799690655495	0.507921464957328	0.207892851641333	0.935082523318661	-5.21089678249862	0.485426827170242	0.0496307677246004	0.2904244038653	0.454175893185802	-0.100051013810328	-2.07096652135414	0.181420640280142	0.606915941825205	-0.46394709975979	0.760433874670112	-0.67116353577046	-0.424687669312563	-0.461958546666336	-0.0276749584428483	0.146655222119465	0.200378797984026	-0.234465253637023	dsDNA	JC polyomavirus
AB113128.1	-0.473931188332412	0.608809242675524	-0.305788392232109	-0.309359421384307	-0.516635639286651	0.644317778337577	0.01292617444427	0.325386414659773	-0.232768962976124	0.788268082866837	-0.356605546520108	-0.648371670897218	0.784085142734757	0.497740088609093	0.22404027421793	0.927517246198476	-5.15842936260448	0.526068811667588	0.0524158941511385	0.306845500314283	0.451013242943973	-0.115597447016313	-2.02914634565952	0.200378797984026	0.587845009254278	-0.479954975960182	0.745882688902259	-0.67116353577046	-0.403541860441014	-0.481968507397831	-0.00144341686966872	0.151858816727005	0.177598929327733	-0.220950447162541	dsDNA	JC polyomavirus
AB113129.1	-0.481968507397831	0.606915941825205	-0.293358942690592	-0.327348370671615	-0.577766999316952	0.655351828612554	-0.00288827932482651	0.323081789503733	-0.263611599296539	0.787432464516868	-0.365871442474959	-0.648371670897218	0.799916202989014	0.489542935642474	0.246104009883917	0.952333566369686	-4.608232280044	0.499782120147312	0.0426443374084937	0.303342394487331	0.438292851579147	-0.109358756036556	-2.09541956507868	0.181420640280142	0.59741198755465	-0.457989644463391	0.747602230274943	-0.689659879387849	-0.422752464406849	-0.483984852996335	-0.0174170530774094	0.16478627814334	0.214124805352847	-0.260151897300673	dsDNA	JC polyomavirus
AB113130.1	-0.483984852996335	0.612588406698718	-0.340075441597622	-0.320125852253377	-0.520769438793664	0.635986503745623	-0.0174170530774094	0.313826296390398	-0.200912693925996	0.785759774427011	-0.367731784500487	-0.579921884020626	0.806530289259566	0.457331625485014	0.260627908126699	0.957543200757105	-5.15842936260448	0.464668267003444	0.0579700686373299	0.314986485468515	0.453122446595813	-0.0923401721467106	-1.94341647163363	0.137503523749935	0.573374526445944	-0.486004020632987	0.742437445376266	-0.641603738043346	-0.409278229990159	-0.45205668870965	0.0621217119077975	0.134878054343112	0.173767067736706	-0.186064929518683	dsDNA	JC polyomavirus
AB113131.1	-0.45600928033515	0.592636428606577	-0.307572801910292	-0.314732593483158	-0.522840788813359	0.614474282837701	-0.0144995696951151	0.31150311546827	-0.204233052217608	0.796597754048306	-0.37145968073724	-0.612637459164004	0.789937868980195	0.503857532577429	0.261831658752137	0.958285900923258	-5.15842936260448	0.479230561206336	0.0496307677246004	0.29983076182237	0.446785562143122	-0.0969617298870879	-1.94341647163363	0.141432790929296	0.58111017522555	-0.479954975960182	0.759581973233555	-0.63710935733414	-0.397828209246621	-0.448114896528275	0.0200576523412535	0.119024103142275	0.207892851641333	-0.214240225572989	dsDNA	JC polyomavirus
AB113132.1	-0.446148031818874	0.619178216059069	-0.307572801910292	-0.358453970912476	-0.504304837375931	0.634128557525041	-0.0101343771337132	0.326537348139952	-0.186064929518683	0.794935662803536	-0.360304766600418	-0.662003536484984	0.819668183496456	0.486456955768731	0.211635253327149	0.956056652412403	-5.15842936260448	0.495695162624069	0.0426443374084937	0.285698125958125	0.459431618637297	-0.0785636691937021	-1.93236128312464	0.158337027167101	0.584000383285773	-0.450084446378045	0.761285273361619	-0.65744525452268	-0.430508908041284	-0.440263475567017	0.00575926928868495	0.155749232677945	0.181420640280142	-0.217591435072627	dsDNA	JC polyomavirus
AB113133.1	-0.457989644463391	0.625738061908648	-0.316528107144772	-0.332789087519129	-0.510457064357526	0.630405471482323	-0.0101343771337132	0.327687364176047	-0.202571917847687	0.800744623936777	-0.369594528517677	-0.619270551496451	0.813935070481317	0.475084882948783	0.214124805352847	0.951587794814754	-5.15842936260448	0.465713319595964	0.0454429707611671	0.282143228781498	0.458382004156013	-0.109358756036556	-1.98850436116217	0.162210036314307	0.58111017522555	-0.481968507397831	0.756169328139299	-0.630393929968162	-0.45205668870965	-0.432454552356253	0.0172092900322231	0.158337027167101	0.191562650700756	-0.190997225060914	dsDNA	JC polyomavirus
AB113134.1	-0.454031630894707	0.599317793698226	-0.325539348439741	-0.345564459154601	-0.539519529959989	0.614474282837701	0.00575926928868495	0.288063200325316	-0.212567535483132	0.782408564927373	-0.364013496254377	-0.62148837674627	0.809825996097451	0.465713319595964	0.200378797984026	0.930548119247855	-5.15842936260448	0.508935661864395	0.00863030514344006	0.309176187478515	0.476122419880152	-0.115597447016313	-2.01158797427521	0.168642035558839	0.569491091958716	-0.457989644463391	0.773996325111173	-0.646112163715093	-0.409278229990159	-0.481968507397831	-0.00144341686966872	0.128293401009818	0.200378797984026	-0.205896101440252	dsDNA	JC polyomavirus
AB113135.1	-0.483984852996335	0.630405471482323	-0.282789700980404	-0.32373259173411	-0.575615328461903	0.661749599810705	0.034215715337913	0.332278283056929	-0.263611599296539	0.802400040114839	-0.369594528517677	-0.632628934351471	0.804053558967353	0.521050736900963	0.202887833470143	0.931304843650669	-5.21089678249862	0.496717987935177	0.0676387168753633	0.301002256032814	0.440420720756767	-0.101598140007807	-2.12029423371771	0.210388864445403	0.574343753920013	-0.465938397578882	0.753604536279995	-0.668868077782798	-0.422752464406849	-0.483984852996335	-0.0335695326937018	0.147957881387101	0.204140716780225	-0.249822294406943	dsDNA	JC polyomavirus
AB113136.1	-0.510457064357526	0.620117165028684	-0.321928094887362	-0.349235440883098	-0.508403405589552	0.618238655595455	0.00863030514344006	0.293958979028694	-0.251538766995965	0.786596361890807	-0.354759487354735	-0.641603738043346	0.813114191346289	0.54399071966485	0.178873958169795	0.957543200757105	-4.608232280044	0.471967787661516	0.0496307677246004	0.2904244038653	0.429749850800216	-0.145605322246899	-2.0350469470992	0.160920188181103	0.603121869839996	-0.446148031818874	0.765534746362977	-0.599462070416271	-0.440263475567017	-0.426625473554056	-0.0484122051852459	0.183962834842595	0.217851096811131	-0.234465253637023	dsDNA	JC polyomavirus
AB113137.1	-0.440263475567017	0.636914580355878	-0.286304185156641	-0.325539348439741	-0.579921884020626	0.652601217596519	0.0172092900322231	0.318461465167583	-0.253257284222264	0.814755482809874	-0.382701517159154	-0.648371670897218	0.801572569463598	0.503857532577429	0.219091058246197	0.927517246198476	-5.15842936260448	0.460480470040011	0.0384361816561079	0.335711910320462	0.462575888042204	-0.103146927103293	-2.01741705307741	0.237563718317676	0.575312330687437	-0.473931188332412	0.773996325111173	-0.696657605512669	-0.38458370273713	-0.533242384273829	0.00575926928868495	0.151858816727005	0.204140716780225	-0.226003674888827	dsDNA	JC polyomavirus
AB113138.1	-0.479954975960182	0.635057829725214	-0.281035664240461	-0.309359421384307	-0.550042516371997	0.639695233399582	0.01292617444427	0.306845500314283	-0.2688167584278	0.794103898559748	-0.380821783940931	-0.632628934351471	0.819668183496456	0.487486349348536	0.222804561045261	0.920674411041618	-5.15842936260448	0.463622456851893	0.0482361856528476	0.305678743242287	0.460480470040011	-0.077041035763828	-2.12658049656514	0.177598929327733	0.598365205323645	-0.461958546666336	0.762986564880576	-0.666576266274808	-0.44418384493836	-0.500217879852688	-0.0203404482841755	0.136191386287144	0.209141397838592	-0.241270431542137	dsDNA	JC polyomavirus
AB113139.1	-0.479954975960182	0.643394453479892	-0.275786313242642	-0.318325858207167	-0.547931769776189	0.64984535230601	0.0299828662157143	0.296310560708092	-0.258425152581204	0.790772037862	-0.360304766600418	-0.625934281777462	0.792438930064638	0.511973981781801	0.222804561045261	0.919149363287674	-5.15842936260448	0.497740088609093	0.063502942306158	0.298658315564515	0.466757615726171	-0.125006361067033	-2.21759143507263	0.211635253327149	0.600269753509005	-0.471928835421265	0.767231037023876	-0.678071905112638	-0.405451450449646	-0.461958546666336	-0.00433459026389113	0.149259365499623	0.220329954879556	-0.232768962976124	dsDNA	JC polyomavirus
AB113140.1	-0.45600928033515	0.612588406698718	-0.289827251720338	-0.316528107144772	-0.592919224549499	0.624802765252947	0.0172092900322231	0.317304068361915	-0.272297327162762	0.804879608254673	-0.37145968073724	-0.648371670897218	0.793271654498083	0.516015147003665	0.219091058246197	0.960511710119024	-5.15842936260448	0.483364360713349	0.063502942306158	0.329984649758421	0.43722773891291	-0.106249498279434	-2.13289427049735	0.214124805352847	0.594548549550354	-0.461958546666336	0.756169328139299	-0.703689439291908	-0.426625473554056	-0.465938397578882	-0.00868224309980088	0.167357927738514	0.194087052116302	-0.24297675349254	dsDNA	JC polyomavirus
AB113141.1	-0.467932447710969	0.603121869839996	-0.286304185156641	-0.321928094887362	-0.526992432083826	0.650764559116902	0.0143552929770701	0.305678743242287	-0.241270431542137	0.810648747782646	-0.327348370671615	-0.67116353577046	0.839153387389821	0.458382004156013	0.214124805352847	0.978195629681652	-5.15842936260448	0.502839758255931	0.018634174139051	0.321928094887362	0.461528559472877	-0.0724827538015237	-2.17788172527066	0.187767747046025	0.574343753920013	-0.45205668870965	0.766383141001298	-0.715485866755755	-0.386468347082073	-0.520769438793664	0.00288250853312137	0.154453592679872	0.196607044094818	-0.195946441032647	dsDNA	JC polyomavirus
AB113142.1	-0.500217879852688	0.642470537315822	-0.298672742587059	-0.329159664118438	-0.526992432083826	0.631337144127481	0.0607391578576785	0.302172799740752	-0.265344566520995	0.817213924258327	-0.360304766600418	-0.691988685447822	0.832687516439532	0.461528559472877	0.202887833470143	0.94335876267781	-5.15842936260448	0.509949146304311	0.063502942306158	0.333423733725192	0.474046599319306	-0.0923401721467106	-2.12658049656514	0.225274929869569	0.592636428606577	-0.461958546666336	0.770617646656203	-0.720231578406405	-0.397828209246621	-0.502259911390907	-0.00578235259400611	0.134878054343112	0.200378797984026	-0.226003674888827	dsDNA	JC polyomavirus
AB113143.1	-0.430508908041284	0.61541629726287	-0.282789700980404	-0.321928094887362	-0.56277226108709	0.6535186707536	0.0328061450832415	0.312665173558394	-0.282789700980404	0.790772037862	-0.397828209246621	-0.668868077782798	0.791605724704552	0.518031492602169	0.196607044094818	0.93432777831537	-5.15842936260448	0.479230561206336	0.0551956542421246	0.29983076182237	0.438292851579147	-0.0985055449524251	-2.21089678249862	0.225274929869569	0.605968358841458	-0.450084446378045	0.760433874670112	-0.703689439291908	-0.407363571393423	-0.45205668870965	0.00288250853312137	0.140124223909071	0.22404027421793	-0.212567535483132	dsDNA	JC polyomavirus
AB113144.1	-0.442222328605074	0.658097205351372	-0.286304185156641	-0.32373259173411	-0.582079992188035	0.656267534794289	0.018634174139051	0.305678743242287	-0.291592016516404	0.812292844873271	-0.349235440883098	-0.639354797539784	0.830255324167683	0.54794331129035	0.24000896473507	0.913032999952141	-5.15842936260448	0.499782120147312	0.0356239097307212	0.291603558030565	0.463622456851893	-0.121863233373052	-2.20423305221761	0.189033824390017	0.624802765252947	-0.473931188332412	0.765534746362977	-0.678071905112638	-0.424687669312563	-0.469929257774916	-0.0188780102056894	0.154453592679872	0.222804561045261	-0.229382353343797	dsDNA	JC polyomavirus
AB113145.1	-0.488026018218199	0.613531652917927	-0.300448367476911	-0.343732465205711	-0.537424111957796	0.65901117119815	0.0482361856528476	0.306845500314283	-0.244685095954902	0.808179083771471	-0.360304766600418	-0.664288089679538	0.814755482809874	0.474046599319306	0.212880566344385	0.973794929652606	-5.15842936260448	0.500802053057158	0.0454429707611671	0.327687364176047	0.42867840994823	-0.121863233373052	-2.13289427049735	0.238786859587116	0.591679416935737	-0.467932447710969	0.750177705593057	-0.717856771218502	-0.403541860441014	-0.50635266602479	-0.0218043703183484	0.13224779829844	0.205392512989685	-0.227692025041597	dsDNA	JC polyomavirus
AB113216.1	-0.436353730515936	0.635986503745623	-0.32373259173411	-0.329159664118438	-0.554273296650016	0.652601217596519	0.0384361816561079	0.291603558030565	-0.261880711217424	0.794935662803536	-0.369594528517677	-0.641603738043346	0.802400040114839	0.482332020747376	0.232660756790275	0.922197848396367	-5.15842936260448	0.49467161164755	0.0454429707611671	0.286881147788162	0.444667066841908	-0.104697378666693	-2.05889368905357	0.231432408447965	0.601221085584946	-0.457989644463391	0.760433874670112	-0.673462651860048	-0.450084446378045	-0.436353730515936	0.00575926928868495	0.146655222119465	0.22650852980868	-0.244685095954902	dsDNA	JC polyomavirus
AB113217.1	-0.450084446378045	0.619178216059069	-0.289827251720338	-0.316528107144772	-0.577766999316952	0.636914580355878	0.00288250853312137	0.303342394487331	-0.253257284222264	0.800744623936777	-0.403541860441014	-0.646112163715093	0.828631581688019	0.487486349348536	0.185232254230161	0.959028218943694	-5.15842936260448	0.475084882948783	0.0648828515848544	0.313826296390398	0.456280481510725	-0.112474729258412	-2.10159814000781	0.205392512989685	0.607862902831235	-0.471928835421265	0.763836458890951	-0.689659879387849	-0.481968507397831	-0.459972730742493	0.00575926928868495	0.142740172116082	0.220329954879556	-0.219269963523624	dsDNA	JC polyomavirus
AB113875.1	-0.377069649079823	0.0524158941511385	-0.00578235259400611	-0.309359421384307	-0.182786075741673	-0.0877333719335504	0.263034405833794	0.252173413202027	0.207892851641333	0.0908534304511135	-0.236163541109049	-0.29689930039584	0.0579700686373299	0.18269229751619	-0.210896782498619	0.329984649758421	-0.886299500835272	0.0717626693000913	0.549915553621955	0.3928669162308	0.525066592078211	0.154453592679872	-0.0528949484321255	0.24731993497982	0.166072675946706	-0.219269963523624	0.319617934200161	-0.207561069935362	-0.318325858207167	-0.291592016516404	0.0285691521967709	-0.0188780102056894	0.382943869568991	-0.440263475567017	RNA-RT	Hepatitis B virus
AB113876.1	-0.405451450449646	0.0299828662157143	-0.00288827932482651	-0.291592016516404	-0.229382353343797	-0.117161344232749	0.277389698810864	0.263034405833794	0.231432408447965	0.12300395405482	-0.231074664436249	-0.330973234490369	0.070389327891398	0.183962834842595	-0.217591435072627	0.332278283056929	-0.899695094204314	0.0840642647884745	0.556797246592743	0.395062799517578	0.558757430373762	0.142740172116082	-0.0800879113226919	0.243669080966863	0.16478627814334	-0.248107861595691	0.31034012061215	-0.219269963523624	-0.300448367476911	-0.298672742587059	0.0482361856528476	-0.0232697793228472	0.368489000645104	-0.45600928033515	RNA-RT	Hepatitis B virus
AB113877.1	-0.41888982477445	0.0257375614136083	-0.0276749584428483	-0.360304766600418	-0.246395463720005	-0.0740005814437769	0.289244285156642	0.241230035515445	0.20163386116965	0.136191386287144	-0.132894270497345	-0.253257284222264	0.0989584800881688	0.146655222119465	-0.129733929604017	0.352758525040637	-0.828793172581858	0.100304905795685	0.468843942974637	0.36513259345253	0.573374526445944	0.119024103142275	0.00575926928868495	0.20163386116965	0.116364756691785	-0.100051013810328	0.305678743242287	-0.265344566520995	-0.3040061868901	-0.37894449670026	0	0.0285691521967709	0.36289064266586	-0.508403405589552	RNA-RT	Hepatitis B virus
AB113878.1	-0.367731784500487	-0.0528949484321255	-0.0724827538015237	-0.422752464406849	-0.251538766995965	-0.0649174766813385	0.301002256032814	0.246104009883917	0.221567788538409	0.0962618530584035	-0.156820109742826	-0.176250639691727	-0.00288827932482651	0.22404027421793	-0.145605322246899	0.360645202460216	-1	0.10701824988212	0.529071299829111	0.364012053558615	0.58111017522555	0.167357927738514	-0.0218043703183484	0.253384235800074	0.155749232677945	-0.179514657013621	0.233888060174277	-0.205896101440252	-0.360304766600418	-0.347398782403481	0.0454429707611671	-0.0499049058263139	0.371837617330421	-0.424687669312563	RNA-RT	Hepatitis B virus
AB113879.1	-0.430508908041284	-0.0513991525066443	0.0412429822318813	-0.272297327162762	-0.367731784500487	-0.0232697793228472	0.32883646422954	0.233888060174277	0.209141397838592	0.101650076094435	-0.131313234677865	-0.219269963523624	0.0468402542029724	0.205392512989685	-0.139235797371172	0.319617934200161	-1.00288827932483	0.0935601761623378	0.574343753920013	0.334568275666133	0.545968369105293	0.104336659814736	-0.0291463456595165	0.216610068742442	0.185232254230161	-0.161653263478769	0.267835392097615	-0.168122758808327	-0.349235440883098	-0.434402824145775	0.0717626693000913	-0.0528949484321255	0.34255474547732	-0.2688167584278	RNA-RT	Hepatitis B virus
AB115417.1	-0.37894449670026	-0.0394882898809755	-0.0543922968186278	-0.316528107144772	-0.490050853695689	-0.0892673380970874	0.267835392097615	0.206643223983395	0.199122642013601	-0.0439433475875971	-0.529072742524873	-0.360304766600418	0.120351940365222	0.230203013366421	-0.158429362604483	0.321928094887362	-0.785875194647153	0.0989584800881688	0.571434115876509	0.541019153133559	0.574343753920013	0.108357178090419	-0.0649174766813385	0.241230035515445	0.0935601761623378	-0.320125852253377	0.187767747046025	-0.0513991525066443	-0.409278229990159	-0.599462070416271	0.209141397838592	0.0989584800881688	0.261831658752137	-0.314732593483158	RNA-RT	Hepatitis B virus
AB115418.1	-0.284545872884282	0.104336659814736	-0.045431429247006	-0.209227962138	-0.305788392232109	0.0398402645317911	0.231432408447965	0.168642035558839	0.22650852980868	0.0908534304511135	-0.364013496254377	-0.241270431542137	0.133563525741106	0.209141397838592	-0.298672742587059	0.387362540835996	-0.803392955905182	0.0607391578576785	0.520045024039818	0.423309237242387	0.404903122145131	0.0690146779151805	-0.0709665213541436	0.32883646422954	0.0607391578576785	-0.461958546666336	0.151858816727005	-0.00578235259400611	-0.239566125329888	-0.446148031818874	0.206643223983395	0.0271540515037266	0.283329168051641	-0.329159664118438	RNA-RT	Hepatitis B virus
AB115551.1	-0.488026018218199	0.0496307677246004	-0.0484122051852459	-0.145605322246899	-0.415037499278844	0.00432160595009347	0.413594082409175	0.302172799740752	0.18269229751619	0.166072675946706	-0.232768962976124	-0.209227962138	0.175045486110914	0.16478627814334	-0.186064929518683	0.408168370708106	-0.899695094204314	0.101650076094435	0.513995979367013	0.370722275148167	0.60502015306241	0.111031312388744	-0.0573916638883367	0.399444564589458	0.108357178090419	-0.184424571137427	0.228972569760161	-0.312939311660108	-0.351074440546879	-0.577766999316952	0.01292617444427	0.0745054363636298	0.312665173558394	-0.352915787371046	RNA-RT	Hepatitis B virus
AB116076.1	-0.45600928033515	0.277389698810864	-0.424687669312563	-0.0291463456595165	-0.0785636691937021	-0.314732593483158	0.0157829972409275	0.344828496997441	0.361768359419153	-0.132894270497345	-0.0619024389259069	0.0551956542421246	0.206643223983395	0.206643223983395	-0.377069649079823	0.306845500314283	-0.756330919033137	0.399444564589458	0.561692721398309	0.252173413202027	0.463622456851893	0.0662614422687213	0.142740172116082	0.270229907237998	0.00575926928868495	-0.144010302691519	0.35501626421955	-0.237863830098888	-0.320125852253377	-0.309359421384307	-0.375197234747053	-0.340075441597622	0.144046369616707	-0.282789700980404	RNA-RT	Hepatitis B virus
AB116077.1	-0.490050853695689	0.18269229751619	-0.442222328605074	-0.118726938570751	-0.0649174766813385	-0.327348370671615	0.0313951962755343	0.404903122145131	0.350497247084133	-0.171368418311981	0.0593552776164212	0.112366523072563	0.230203013366421	0.134878054343112	-0.415037499278844	0.292781749227846	-0.753895990116083	0.327687364176047	0.467801156488407	0.158337027167101	0.558757430373762	0.0440443327060212	0.175045486110914	0.283329168051641	-0.0513991525066443	-0.00723156923107586	0.366252263699564	-0.253257284222264	-0.237863830098888	-0.309359421384307	-0.388355456626338	-0.345564459154601	0.0976107966264223	-0.204233052217608	RNA-RT	Hepatitis B virus
AB116078.1	-0.459972730742493	0.219091058246197	-0.467932447710969	-0.0634091701760615	-0.139235797371172	-0.272297327162762	0.0285691521967709	0.370722275148167	0.306845500314283	-0.177881725270655	0.00432160595009347	0.0690146779151805	0.264236151043547	0.142740172116082	-0.377069649079823	0.301002256032814	-0.727379545337008	0.414676780426886	0.513995979367013	0.177598929327733	0.572404647390332	0.0607391578576785	0.0772429989324604	0.305678743242287	-0.0188780102056894	-0.0424567992428948	0.359521170427595	-0.270555993166337	-0.263611599296539	-0.354759487354735	-0.263611599296539	-0.392137097168765	0.0440443327060212	-0.220950447162541	RNA-RT	Hepatitis B virus
AB116079.1	-0.467932447710969	0.246104009883917	-0.481968507397831	-0.0862010350493039	-0.160040412510468	-0.2688167584278	0.119024103142275	0.369606070031838	0.348232419239271	-0.129733929604017	0.0200576523412535	0.0867837661420667	0.212880566344385	0.126972856257766	-0.479954975960182	0.273814244587037	-0.673462651860048	0.372952097911829	0.452068230223811	0.177598929327733	0.545968369105293	0.0662614422687213	0.14535138557262	0.364012053558615	-0.026205070347394	0.018634174139051	0.372952097911829	-0.291592016516404	-0.244685095954902	-0.340075441597622	-0.428565884123491	-0.305788392232109	0.0908534304511135	-0.302226180444814	RNA-RT	Hepatitis B virus
AB116080.1	-0.550042516371997	0.267835392097615	-0.454031630894707	-0.0954195650786824	-0.15360697914764	-0.279283757478869	0.0962618530584035	0.387362540835996	0.361768359419153	-0.13764780046798	0.00863030514344006	0.11503324294624	0.211635253327149	0.138814468902282	-0.465938397578882	0.252173413202027	-0.698997743967186	0.396159489073155	0.505890929729957	0.195347598322219	0.516015147003665	0.094911647025467	0.14535138557262	0.350497247084133	-0.0320936297098533	-0.00868224309980088	0.335711910320462	-0.265344566520995	-0.256700472111743	-0.364013496254377	-0.375197234747053	-0.325539348439741	0.0989584800881688	-0.258425152581204	RNA-RT	Hepatitis B virus
AB116081.1	-0.516635639286651	0.24000896473507	-0.369594528517677	-0.106249498279434	-0.139235797371172	-0.338250400189295	0.018634174139051	0.409255146684838	0.321928094887362	-0.168122758808327	-0.0174170530774094	0.0524158941511385	0.205392512989685	0.154453592679872	-0.428565884123491	0.276198865032242	-0.749038426466781	0.40381306161659	0.530070742225084	0.18269229751619	0.540027269257507	0.0538064436957938	0.12300395405482	0.313826296390398	-0.0543922968186278	-0.0409717810563062	0.402722176845605	-0.253257284222264	-0.272297327162762	-0.349235440883098	-0.388355456626338	-0.312939311660108	0.15704371014558	-0.214240225572989	RNA-RT	Hepatitis B virus
AB116082.1	-0.367731784500487	0.197865391353738	-0.479954975960182	-0.0969617298870879	-0.184424571137427	-0.205896101440252	-0.026205070347394	0.539034702970754	0.343692069179019	-0.145605322246899	0.00575926928868495	-0.0573916638883367	0.18269229751619	0.124328135002202	-0.288064643021079	0.270229907237998	-0.717856771218502	0.398350370345965	0.513995979367013	0.120351940365222	0.553851968181126	0.162210036314307	0.133563525741106	0.215367972203479	-0.0724827538015237	0.0299828662157143	0.345964030342872	-0.475936324222789	-0.275786313242642	-0.258425152581204	-0.260151897300673	-0.461958546666336	0.0786098346963665	-0.327348370671615	RNA-RT	Hepatitis B virus
AB116083.1	-0.356605546520108	0.100304905795685	-0.422752464406849	-0.00723156923107586	-0.249822294406943	-0.32373259173411	-0.0350469470992008	0.506906554580693	0.273814244587037	-0.115597447016313	-0.045431429247006	0.0299828662157143	0.22650852980868	0.142740172116082	-0.336427664582477	0.227741075839128	-0.701341684435485	0.43722773891291	0.64984535230601	0.149259365499623	0.498761465671852	0.134878054343112	0.120351940365222	0.194087052116302	-0.0877333719335504	-0.0291463456595165	0.460480470040011	-0.502259911390907	-0.32373259173411	-0.336427664582477	-0.281035664240461	-0.399730246490995	0.168642035558839	-0.469929257774916	RNA-RT	Hepatitis B virus
AB116084.1	-0.401634794676355	0.220329954879556	-0.356605546520108	0.0440443327060212	-0.158429362604483	-0.399730246490995	-0.0573916638883367	0.483364360713349	0.304511041809953	-0.195946441032647	-0.0846703239869906	0.189033824390017	0.222804561045261	0.189033824390017	-0.399730246490995	0.293958979028694	-0.666576266274808	0.336854639125465	0.558757430373762	0.216610068742442	0.516015147003665	0.105678077894537	0.142740172116082	0.177598929327733	-0.100051013810328	-0.0394882898809755	0.401630466584741	-0.351074440546879	-0.343732465205711	-0.275786313242642	-0.31114825613412	-0.300448367476911	0.0468402542029724	-0.307572801910292	RNA-RT	Hepatitis B virus
AB116085.1	-0.415037499278844	0.254594043033141	-0.483984852996335	-0.0831412353002459	-0.263611599296539	-0.332789087519129	-0.0588936890535686	0.488515008957812	0.313826296390398	-0.168122758808327	-0.120294233717712	-0.0159575739029762	0.199122642013601	0.136191386287144	-0.314732593483158	0.323081789503733	-0.753895990116083	0.400537929583729	0.503857532577429	0.186500557644495	0.611644543373662	0.124328135002202	0.0908534304511135	0.243669080966863	-0.0985055449524251	-0.00868224309980088	0.481298941547565	-0.46394709975979	-0.364013496254377	-0.307572801910292	-0.320125852253377	-0.349235440883098	0.175045486110914	-0.38458370273713	RNA-RT	Hepatitis B virus
AB116086.1	-0.42081985187285	0.273814244587037	-0.434402824145775	-0.117161344232749	-0.199255376063222	-0.442222328605074	0.0200576523412535	0.454175893185802	0.335711910320462	-0.275786313242642	-0.0424567992428948	-0.0816137655536521	0.144046369616707	0.175045486110914	-0.284545872884282	0.271425676092934	-0.577766999316952	0.249748715083569	0.507921464957328	0.199122642013601	0.583037623796664	0.124328135002202	0.11503324294624	0.210388864445403	-0.0409717810563062	0.138814468902282	0.366252263699564	-0.380821783940931	-0.309359421384307	-0.365871442474959	-0.150400988848548	-0.295128035543647	0.0384361816561079	-0.461958546666336	RNA-RT	Hepatitis B virus
AB116087.1	-0.409278229990159	0.196607044094818	-0.45205668870965	-0.156820109742826	-0.231074664436249	-0.362157939675895	-0.0291463456595165	0.484395962502666	0.306845500314283	-0.172993990361023	-0.0634091701760615	-0.0115879742752118	0.20163386116965	0.137503523749935	-0.314732593483158	0.22650852980868	-0.780908941753803	0.43616183931445	0.52707033551266	0.159629185821228	0.629473196786948	0.121678556588252	0.117695042669755	0.221567788538409	-0.0603972796439563	0.0299828662157143	0.405992359675837	-0.502259911390907	-0.31114825613412	-0.327348370671615	-0.318325858207167	-0.354759487354735	0.10969486482593	-0.246395463720005	RNA-RT	Hepatitis B virus
AB116088.1	-0.426625473554056	0.142740172116082	-0.409278229990159	-0.120294233717712	-0.120294233717712	-0.334607228958109	-0.118726938570751	0.545968369105293	0.263034405833794	-0.125006361067033	-0.0694518807521452	-0.0247366783215064	0.190298791626595	0.269033146455237	-0.3040061868901	0.261831658752137	-0.771027430239839	0.435095151620097	0.556797246592743	0.263034405833794	0.544979883255804	0.142740172116082	0.16478627814334	0.205392512989685	-0.0908029370083126	0.0172092900322231	0.415758666522498	-0.492078535042672	-0.300448367476911	-0.277533975528909	-0.436353730515936	-0.45205668870965	0.181420640280142	-0.334607228958109	RNA-RT	Hepatitis B virus
AB116089.1	-0.340075441597622	0.276198865032242	-0.500217879852688	-0.15360697914764	-0.275786313242642	-0.227692025041597	-0.0846703239869906	0.522055749160964	0.283329168051641	-0.109358756036556	-0.0499049058263139	-0.026205070347394	0.16478627814334	0.133563525741106	-0.351074440546879	0.301002256032814	-0.666576266274808	0.458382004156013	0.511973981781801	0.121678556588252	0.486456955768731	0.199122642013601	0.0840642647884745	0.272620454662992	-0.0276749584428483	0.130930869826449	0.333423733725192	-0.298672742587059	-0.338250400189295	-0.265344566520995	-0.336427664582477	-0.343732465205711	0.0662614422687213	-0.293358942690592	RNA-RT	Hepatitis B virus
AB116090.1	-0.37145968073724	0.209141397838592	-0.436353730515936	-0.0649174766813385	-0.231074664436249	-0.284545872884282	-0.00288827932482651	0.424384671538097	0.242450073677701	-0.142417044615852	-0.0409717810563062	0.0854246562526777	0.22650852980868	0.183962834842595	-0.312939311660108	0.305678743242287	-0.749038426466781	0.420078115979374	0.525066592078211	0.136191386287144	0.554834395894193	0.121678556588252	0.070389327891398	0.271425676092934	-0.0679388286565756	0.0593552776164212	0.409255146684838	-0.430508908041284	-0.320125852253377	-0.282789700980404	-0.341902794648628	-0.295128035543647	0.0962618530584035	-0.397828209246621	RNA-RT	Hepatitis B virus
AB116091.1	-0.388355456626338	0.207892851641333	-0.364013496254377	-0.00723156923107586	-0.164884384741782	-0.436353730515936	-0.0499049058263139	0.448900951145128	0.291603558030565	-0.115597447016313	-0.026205070347394	0.181420640280142	0.167357927738514	0.238786859587116	-0.338250400189295	0.258217389536018	-0.761213140412883	0.381837083906047	0.502839758255931	0.204140716780225	0.480265122054463	0.0482361856528476	0.0398402645317911	0.230203013366421	-0.045431429247006	0.12565110166152	0.425459304765355	-0.367731784500487	-0.229382353343797	-0.305788392232109	-0.305788392232109	-0.349235440883098	0.0114956388378294	-0.329159664118438	RNA-RT	Hepatitis B virus
AB116092.1	-0.45205668870965	0.286881147788162	-0.516635639286651	-0.161653263478769	-0.261880711217424	-0.300448367476911	-0.0115879742752118	0.529071299829111	0.295135249000818	-0.0649174766813385	0.0143552929770701	-0.0513991525066443	0.216610068742442	0.126972856257766	-0.399730246490995	0.32077347694587	-0.766111939825723	0.489542935642474	0.535057594894842	0.20163386116965	0.500802053057158	0.0648828515848544	0.120351940365222	0.246104009883917	-0.0439433475875971	0.0551956542421246	0.368489000645104	-0.354759487354735	-0.249822294406943	-0.360304766600418	-0.281035664240461	-0.471928835421265	0.0313951962755343	-0.373327247394007	RNA-RT	Hepatitis B virus
AB116093.1	-0.407363571393423	0.225274929869569	-0.415037499278844	-0.0335695326937018	-0.164884384741782	-0.488026018218199	-0.0291463456595165	0.482332020747376	0.261831658752137	-0.210896782498619	-0.0394882898809755	0.101650076094435	0.189033824390017	0.186500557644495	-0.332789087519129	0.286881147788162	-0.713118852211838	0.375178479589612	0.602171790753379	0.185232254230161	0.426533138116673	0.121678556588252	0.0676387168753633	0.194087052116302	-0.0892673380970874	0.0593552776164212	0.364012053558615	-0.327348370671615	-0.340075441597622	-0.199255376063222	-0.471928835421265	-0.340075441597622	0.137503523749935	-0.375197234747053	RNA-RT	Hepatitis B virus
AB116094.1	-0.31114825613412	0.32077347694587	-0.492078535042672	-0.107803289534515	-0.207561069935362	-0.399730246490995	0.0482361856528476	0.526068811667588	0.254594043033141	-0.261880711217424	0.0257375614136083	0.0745054363636298	0.150559676575381	0.153156788061421	-0.347398782403481	0.358396261956654	-0.790858602161408	0.398350370345965	0.508935661864395	0.177598929327733	0.5489297694764	0.155749232677945	0.0356239097307212	0.249748715083569	-0.0740005814437769	0.119024103142275	0.358396261956654	-0.330973234490369	-0.277533975528909	-0.277533975528909	-0.347398782403481	-0.416962376203336	0.0200576523412535	-0.249822294406943	RNA-RT	Hepatitis B virus
AB116266.1	-0.416962376203336	-0.115597447016313	-0.0634091701760615	-0.291592016516404	-0.241270431542137	0.00288250853312137	0.288063200325316	0.0690146779151805	0.221567788538409	0.217851096811131	-0.2688167584278	-0.288064643021079	0.0758748669751276	0.101650076094435	-0.0634091701760615	0.324234562270531	-0.87038726186953	0.0607391578576785	0.486456955768731	0.385154896884344	0.5489297694764	0.094911647025467	0.0200576523412535	0.248534836138679	0.102993993323326	-0.15521264992094	0.308011314552178	-0.307572801910292	-0.227692025041597	-0.432454552356253	0.11503324294624	0.0440443327060212	0.349365277594213	-0.334607228958109	RNA-RT	Hepatitis B virus
AB116654.1	-0.0513991525066443	-0.186064929518683	0.0690146779151805	0.241230035515445	0.313826296390398	-0.859875776090929	0.314986485468515	0.238786859587116	0.324234562270531	-1.3040061868901	0.018634174139051	0.456280481510725	0.0786098346963665	0.402722176845605	-0.606034724339757	-0.399730246490995	-0.924125133024872	0.523060061795249	0.916094422938358	0.642470537315822	0.434027674663597	-0.0320936297098533	0.12565110166152	0.321928094887362	-0.416962376203336	-0.150400988848548	-0.831357964441161	-0.253257284222264	0.0786098346963665	-0.0276749584428483	-0.685013514531485	-0.85464861442738	0.0157829972409275	-1.13923579737117	RNA-RT	Hepatitis B virus
AB117758.1	-0.367731784500487	0.10701824988212	-0.0785636691937021	-0.430508908041284	-0.251538766995965	-0.0276749584428483	0.319617934200161	0.250961573533219	0.212880566344385	0.0593552776164212	-0.160040412510468	-0.226003674888827	0.183962834842595	0.12565110166152	-0.220950447162541	0.410341104614087	-0.897006006676674	0.173767067736706	0.488515008957812	0.468843942974637	0.551885103471725	0.0772429989324604	-0.0499049058263139	0.337996463515016	0.0840642647884745	-0.205896101440252	0.206643223983395	-0.106249498279434	-0.227692025041597	-0.454031630894707	0.0717626693000913	-0.0588936890535686	0.267835392097615	-0.450084446378045	RNA-RT	Hepatitis B virus
AB117759.1	-0.32373259173411	-0.100051013810328	0.0157829972409275	-0.142417044615852	-0.345564459154601	0.0157829972409275	0.399444564589458	0.255802836602718	0.280956313831056	0.119024103142275	-0.50635266602479	-0.192645077942396	0.141432790929296	0.130930869826449	-0.212567535483132	0.396159489073155	-0.846843211938579	0.178873958169795	0.511973981781801	0.529071299829111	0.604071323668861	0.0922074380970889	-0.0276749584428483	0.326537348139952	0.0214797274104514	-0.362157939675895	0.130930869826449	-0.184424571137427	-0.320125852253377	-0.545824106814198	0.151858816727005	0.130930869826449	0.202887833470143	-0.251538766995965	RNA-RT	Hepatitis B virus
AB118231.1	-0.477944250839036	0.636914580355878	-0.289827251720338	-0.274040765490812	-0.490050853695689	0.668119124686432	-0.0350469470992008	0.288063200325316	-0.237863830098888	0.771463058365651	-0.37894449670026	-0.619270551496451	0.805705184838511	0.503857532577429	0.257010618206024	0.947853143387017	-4.57346686188333	0.505890929729957	0.070389327891398	0.306845500314283	0.479230561206336	-0.114035243246029	-1.88896868761126	0.146655222119465	0.546956178141411	-0.479954975960182	0.75702324650746	-0.741782610463982	-0.41119543298445	-0.477944250839036	0.0172092900322231	0.153156788061421	0.183962834842595	-0.187707155126729	dsDNA	JC polyomavirus
AB118232.1	-0.392137097168765	0.636914580355878	-0.3040061868901	-0.279283757478869	-0.524915117051217	0.650764559116902	-0.0188780102056894	0.316145742293356	-0.212567535483132	0.768078435016455	-0.351074440546879	-0.592919224549499	0.797428082152313	0.479230561206336	0.22404027421793	0.975263321678493	-5.15842936260448	0.463622456851893	0.0398402645317911	0.295135249000818	0.464668267003444	-0.0709665213541436	-2.04692104738749	0.14535138557262	0.589763486984977	-0.457989644463391	0.734655433479005	-0.727379545337008	-0.416962376203336	-0.500217879852688	0.0922074380970889	0.12565110166152	0.160920188181103	-0.166502663140165	dsDNA	JC polyomavirus
AB118233.1	-0.459972730742493	0.634128557525041	-0.338250400189295	-0.3040061868901	-0.504304837375931	0.645240512645265	0.0440443327060212	0.327687364176047	-0.194294815161489	0.784085142734757	-0.365871442474959	-0.643856189774725	0.871843648509318	0.524063675777211	0.185232254230161	0.951587794814754	-4.57346686188333	0.512985334813676	0.0412429822318813	0.31150311546827	0.462575888042204	-0.0862010350493039	-2.05289494843213	0.214124805352847	0.557777671394926	-0.471928835421265	0.745882688902259	-0.732164607902385	-0.365871442474959	-0.554273296650016	0.0200576523412535	0.149259365499623	0.160920188181103	-0.186064929518683	dsDNA	JC polyomavirus
AB118234.1	-0.477944250839036	0.648925559453121	-0.318325858207167	-0.29689930039584	-0.510457064357526	0.641546029087524	0.0356239097307212	0.351628329102782	-0.241270431542137	0.778208576398088	-0.360304766600418	-0.63486740654747	0.817213924258327	0.505890929729957	0.169925001442312	0.938097561074093	-5.15842936260448	0.502839758255931	0.034215715337913	0.31034012061215	0.467801156488407	-0.0985055449524251	-2.0350469470992	0.204140716780225	0.574343753920013	-0.477944250839036	0.770617646656203	-0.783389931257558	-0.373327247394007	-0.541617995843987	0.00144197417390632	0.160920188181103	0.168642035558839	-0.195946441032647	dsDNA	JC polyomavirus
AB118235.1	-0.467932447710969	0.648925559453121	-0.314732593483158	-0.293358942690592	-0.520769438793664	0.667210912480871	0.0593552776164212	0.31150311546827	-0.212567535483132	0.783247097378116	-0.351074440546879	-0.675765437729469	0.771463058365651	0.526068811667588	0.155749232677945	0.94335876267781	-5.15842936260448	0.481298941547565	0.0299828662157143	0.308011314552178	0.487486349348536	-0.120294233717712	-2.06491747668134	0.215367972203479	0.566571640626761	-0.461958546666336	0.748461233004035	-0.771027430239839	-0.380821783940931	-0.575615328461903	0.0257375614136083	0.149259365499623	0.16349873228288	-0.194294815161489	dsDNA	JC polyomavirus
AB118651.1	-0.44418384493836	0.664482840364683	-0.302226180444814	-0.295128035543647	-0.537424111957796	0.655351828612554	0.0285691521967709	0.319617934200161	-0.239566125329888	0.760433874670112	-0.362157939675895	-0.659722595233746	0.815575428862573	0.51500591643373	0.16478627814334	0.982582946922591	-5.15842936260448	0.485426827170242	0.0313951962755343	0.324234562270531	0.449957483628003	-0.125006361067033	-2.04097178105631	0.219091058246197	0.553851968181126	-0.471928835421265	0.751035176667862	-0.766111939825723	-0.392137097168765	-0.552156355637915	-0.0159575739029762	0.153156788061421	0.175045486110914	-0.209227962138	dsDNA	JC polyomavirus
AB118652.1	-0.483984852996335	0.644317778337577	-0.316528107144772	-0.284545872884282	-0.49817873457909	0.660837367696284	0.0468402542029724	0.314986485468515	-0.24297675349254	0.778208576398088	-0.354759487354735	-0.62148837674627	0.82781902461732	0.531069492725954	0.190298791626595	0.938850337006064	-5.15842936260448	0.496717987935177	0.0482361856528476	0.302172799740752	0.461528559472877	-0.117161344232749	-1.98850436116217	0.162210036314307	0.559736524432983	-0.477944250839036	0.750177705593057	-0.741782610463982	-0.352915787371046	-0.558516520417355	-0.00868224309980088	0.15704371014558	0.173767067736706	-0.217591435072627	dsDNA	JC polyomavirus
AB118653.1	-0.450084446378045	0.646162657157894	-0.31114825613412	-0.263611599296539	-0.496142467422571	0.666302128173095	0.0593552776164212	0.334568275666133	-0.209227962138	0.782408564927373	-0.369594528517677	-0.639354797539784	0.842375488206288	0.523060061795249	0.144046369616707	0.966430467306298	-5.15842936260448	0.483364360713349	0.0384361816561079	0.324234562270531	0.488515008957812	-0.114035243246029	-1.98850436116217	0.220329954879556	0.563646269484064	-0.488026018218199	0.750177705593057	-0.734563103950902	-0.377069649079823	-0.573466861883327	-0.00578235259400611	0.138814468902282	0.169925001442312	-0.182786075741673	dsDNA	JC polyomavirus
AB118654.1	-0.494109070270043	0.630405471482323	-0.327348370671615	-0.261880711217424	-0.529072742524873	0.631337144127481	0.00863030514344006	0.331131922217202	-0.210896782498619	0.789937868980195	-0.340075441597622	-0.619270551496451	0.82781902461732	0.522055749160964	0.216610068742442	0.973794929652606	-5.21089678249862	0.463622456851893	0.0496307677246004	0.27500704749987	0.467801156488407	-0.0785636691937021	-2.04097178105631	0.186500557644495	0.58014548442338	-0.471928835421265	0.747602230274943	-0.717856771218502	-0.415037499278844	-0.502259911390907	0.00719550140420377	0.138814468902282	0.160920188181103	-0.164884384741782	dsDNA	JC polyomavirus
AB118655.1	-0.45600928033515	0.664482840364683	-0.288064643021079	-0.251538766995965	-0.529072742524873	0.658097205351372	0.0172092900322231	0.357270475679559	-0.205896101440252	0.784922701562861	-0.356605546520108	-0.630393929968162	0.823749360308273	0.496717987935177	0.144046369616707	0.968643755964717	-5.15842936260448	0.512985334813676	0.0621217119077975	0.329984649758421	0.476122419880152	-0.0831412353002459	-2.04097178105631	0.181420640280142	0.571434115876509	-0.461958546666336	0.757876659747896	-0.732164607902385	-0.377069649079823	-0.558516520417355	-0.00868224309980088	0.158337027167101	0.171206827418142	-0.209227962138	dsDNA	JC polyomavirus
AB118656.1	-0.469929257774916	0.652601217596519	-0.291592016516404	-0.29689930039584	-0.547931769776189	0.651683180632109	0.0100636833446975	0.335711910320462	-0.24297675349254	0.794103898559748	-0.349235440883098	-0.612637459164004	0.84799690655495	0.462575888042204	0.221567788538409	0.962734090595803	-5.15842936260448	0.470927257475127	0.0356239097307212	0.314986485468515	0.442545456105304	-0.0846703239869906	-1.97143084780323	0.185232254230161	0.557777671394926	-0.457989644463391	0.766383141001298	-0.689659879387849	-0.422752464406849	-0.494109070270043	0.0172092900322231	0.154453592679872	0.167357927738514	-0.166502663140165	dsDNA	JC polyomavirus
AB118657.1	-0.481968507397831	0.62854031926276	-0.305788392232109	-0.2688167584278	-0.537424111957796	0.665392771041891	-0.0218043703183484	0.296310560708092	-0.239566125329888	0.768925335563751	-0.351074440546879	-0.584241333477502	0.799087306074004	0.492622328574446	0.216610068742442	0.961993677420255	-4.608232280044	0.480265122054463	0.0257375614136083	0.293958979028694	0.463622456851893	-0.0800879113226919	-2.05289494843213	0.191562650700756	0.574343753920013	-0.465938397578882	0.761285273361619	-0.696657605512669	-0.397828209246621	-0.504304837375931	0.0229004021100788	0.153156788061421	0.159629185821228	-0.15360697914764	dsDNA	JC polyomavirus
AB118658.1	-0.461958546666336	0.625738061908648	-0.288064643021079	-0.300448367476911	-0.49817873457909	0.63876894441695	0.037030730944967	0.340277404766254	-0.236163541109049	0.760433874670112	-0.364013496254377	-0.650634722405787	0.829443681366591	0.471967787661516	0.167357927738514	0.956056652412403	-5.15842936260448	0.485426827170242	0.0758748669751276	0.306845500314283	0.461528559472877	-0.0877333719335504	-2.04692104738749	0.22650852980868	0.564622052436981	-0.512513650651464	0.776525151421912	-0.788364746672851	-0.382701517159154	-0.567040592723894	0.0214797274104514	0.160920188181103	0.178873958169795	-0.202571917847687	dsDNA	JC polyomavirus
AB118659.1	-0.41119543298445	0.611644543373662	-0.312939311660108	-0.291592016516404	-0.524915117051217	0.678071905112638	-0.0306192350583921	0.319617934200161	-0.186064929518683	0.789103217501381	-0.320125852253377	-0.584241333477502	0.843179890257174	0.478195257939166	0.207892851641333	0.944858445807539	-5.15842936260448	0.479230561206336	0.0328061450832415	0.304511041809953	0.478195257939166	-0.0954195650786824	-2	0.167357927738514	0.58014548442338	-0.454031630894707	0.745022149037264	-0.666576266274808	-0.397828209246621	-0.510457064357526	0.0593552776164212	0.130930869826449	0.153156788061421	-0.163267919540864	dsDNA	JC polyomavirus
AB119251.1	-0.403541860441014	-0.0499049058263139	-0.0923401721467106	-0.275786313242642	-0.199255376063222	0.0214797274104514	0.31034012061215	0.063502942306158	0.212880566344385	0.173767067736706	-0.256700472111743	-0.222632890549587	0.0621217119077975	0.121678556588252	-0.0877333719335504	0.340277404766254	-0.902389203373578	0.0229004021100788	0.521050736900963	0.377401430785794	0.537047519404657	0.0538064436957938	0.0200576523412535	0.261831658752137	0.0799753767205959	-0.164884384741782	0.298658315564515	-0.232768962976124	-0.279283757478869	-0.448114896528275	0.0827025893302493	0.0690146779151805	0.35501626421955	-0.403541860441014	RNA-RT	Hepatitis B virus
AB119252.1	-0.403541860441014	-0.0634091701760615	0.00575926928868495	-0.356605546520108	-0.260151897300673	0.0157829972409275	0.343692069179019	0.120351940365222	0.194087052116302	0.221567788538409	-0.286304185156641	-0.279283757478869	0.063502942306158	0.126972856257766	-0.104697378666693	0.327687364176047	-0.880975896857725	0.0285691521967709	0.518031492602169	0.372952097911829	0.586884812852185	0.0607391578576785	0.00863030514344006	0.231432408447965	0.124328135002202	-0.118726938570751	0.279768421593595	-0.277533975528909	-0.24297675349254	-0.516635639286651	0.108357178090419	0.037030730944967	0.404903122145131	-0.407363571393423	RNA-RT	Hepatitis B virus
AB119253.1	-0.41888982477445	-0.0469210473874926	-0.0724827538015237	-0.309359421384307	-0.270555993166337	0.0510240030244669	0.323081789503733	0.0621217119077975	0.196607044094818	0.202887833470143	-0.248107861595691	-0.215914857265243	0.0731347046302154	0.178873958169795	-0.107803289534515	0.348232419239271	-0.897006006676674	0.0271540515037266	0.474046599319306	0.353887836284907	0.54794331129035	0.0412429822318813	0.0172092900322231	0.250961573533219	0.0894981508391026	-0.120294233717712	0.280956313831056	-0.248107861595691	-0.2688167584278	-0.496142467422571	0.100304905795685	0.0510240030244669	0.371837617330421	-0.364013496254377	RNA-RT	Hepatitis B virus
AB119254.1	-0.442222328605074	-0.0664273617389761	-0.0588936890535686	-0.336427664582477	-0.251538766995965	-0.0528949484321255	0.327687364176047	0.126972856257766	0.183962834842595	0.16349873228288	-0.316528107144772	-0.229382353343797	0.0976107966264223	0.121678556588252	-0.0800879113226919	0.326537348139952	-0.857259827883918	0.0648828515848544	0.497740088609093	0.380729448503549	0.554834395894193	0.0468402542029724	-0.0144995696951151	0.22650852980868	0.121678556588252	-0.204233052217608	0.327687364176047	-0.210896782498619	-0.244685095954902	-0.508403405589552	0.130930869826449	0.0648828515848544	0.319617934200161	-0.307572801910292	RNA-RT	Hepatitis B virus
AB119255.1	-0.332789087519129	-0.0709665213541436	-0.0499049058263139	-0.356605546520108	-0.226003674888827	-0.0724827538015237	0.309176187478515	0.190298791626595	0.228972569760161	0.168642035558839	-0.281035664240461	-0.249822294406943	0.094911647025467	0.0881415968690176	-0.103146927103293	0.374065718222538	-0.894321922105463	0.0398402645317911	0.482332020747376	0.374065718222538	0.551885103471725	0.101650076094435	0.01292617444427	0.232660756790275	0.0579700686373299	-0.100051013810328	0.305678743242287	-0.253257284222264	-0.289827251720338	-0.424687669312563	0.0745054363636298	0.0524158941511385	0.335711910320462	-0.388355456626338	RNA-RT	Hepatitis B virus
AB119256.1	-0.358453970912476	-0.106249498279434	-0.121863233373052	-0.307572801910292	-0.260151897300673	0.01292617444427	0.214124805352847	0.01292617444427	0.195347598322219	0.230203013366421	-0.251538766995965	-0.15200309344505	0.153156788061421	0.153156788061421	-0.0528949484321255	0.343692069179019	-0.833927324053294	-0.00288827932482651	0.439357178474257	0.368489000645104	0.522055749160964	0.0398402645317911	-0.0130430374755989	0.238786859587116	0.0772429989324604	-0.120294233717712	0.302172799740752	-0.205896101440252	-0.219269963523624	-0.481968507397831	0.138814468902282	0.108357178090419	0.305678743242287	-0.356605546520108	RNA-RT	Hepatitis B virus
AB120308.1	-0.403541860441014	-0.0174170530774094	-0.0709665213541436	-0.351074440546879	-0.256700472111743	0.034215715337913	0.316145742293356	0.0989584800881688	0.215367972203479	0.217851096811131	-0.29689930039584	-0.24297675349254	0.100304905795685	0.126972856257766	-0.077041035763828	0.32077347694587	-0.921390165303633	0.0717626693000913	0.479230561206336	0.388465097283154	0.554834395894193	0.0510240030244669	0.0257375614136083	0.238786859587116	0.0962618530584035	-0.190997225060914	0.289244285156642	-0.272297327162762	-0.254977850962736	-0.494109070270043	0.0440443327060212	0.070389327891398	0.356143810225275	-0.360304766600418	RNA-RT	Hepatitis B virus
AB122020.1	-0.380821783940931	0.269033146455237	-0.354759487354735	-0.526992432083826	-0.662003536484984	0.230203013366421	-0.077041035763828	0.382943869568991	0.484395962502666	0.587845009254278	-0.554273296650016	0.10969486482593	0.01292617444427	0.269033146455237	0.108357178090419	0.102993993323326	-1.31832585820717	0.697773819555186	-0.226003674888827	0.370722275148167	0.285698125958125	-0.15521264992094	0.643394453479892	-0.407363571393423	0.284514133244245	-0.026205070347394	0.399444564589458	0.0510240030244669	-0.729770092762002	-0.741782610463982	-0.0755200076409777	-0.377069649079823	-0.00288827932482651	-0.599462070416271	ssRNA+	Dengue virus 2
AB122021.1	-0.377069649079823	0.289244285156642	-0.356605546520108	-0.539519529959989	-0.668868077782798	0.249748715083569	-0.0709665213541436	0.401630466584741	0.482332020747376	0.583037623796664	-0.573466861883327	0.11503324294624	0.0510240030244669	0.267835392097615	0.126972856257766	0.121678556588252	-1.34373246520571	0.696884090855455	-0.204233052217608	0.361768359419153	0.284514133244245	-0.15521264992094	0.648005179810493	-0.41119543298445	0.278579550458423	-0.0306192350583921	0.40381306161659	0.0538064436957938	-0.710755714843358	-0.744197163397282	-0.0634091701760615	-0.367731784500487	0	-0.606034724339757	ssRNA+	Dengue virus 2
AB122022.1	-0.380821783940931	0.27500704749987	-0.334607228958109	-0.526992432083826	-0.698997743967186	0.221567788538409	-0.0831412353002459	0.372952097911829	0.486456955768731	0.601221085584946	-0.57132159005177	0.10701824988212	0.0114956388378294	0.272620454662992	0.113700499164728	0.094911647025467	-1.35475948735473	0.671746266863223	-0.219269963523624	0.371837617330421	0.285698125958125	-0.163267919540864	0.663572335417523	-0.42081985187285	0.282143228781498	-0.0350469470992008	0.387362540835996	0.0565835283663675	-0.729770092762002	-0.729770092762002	-0.0724827538015237	-0.358453970912476	0.0114956388378294	-0.603840510926845	ssRNA+	Dengue virus 2
AB126580.1	-0.41888982477445	0.037030730944967	-0.199255376063222	-0.217591435072627	-0.314732593483158	-0.0218043703183484	0.297484915710575	0.214124805352847	0.24000896473507	0.0551956542421246	-0.46394709975979	-0.249822294406943	0.14535138557262	0.136191386287144	-0.24297675349254	0.421155960662223	-1.02914634565952	0.183962834842595	0.566571640626761	0.459431618637297	0.58880456701555	0.147957881387101	0.0621217119077975	0.443606651475615	0.0758748669751276	-0.231074664436249	0.180147861158429	-0.171368418311981	-0.380821783940931	-0.45600928033515	-0.0203404482841755	0.169925001442312	0.155749232677945	-0.187707155126729	RNA-RT	Hepatitis B virus
AB126581.1	-0.467932447710969	-0.0619024389259069	-0.194294815161489	-0.272297327162762	-0.438307278601691	-0.0394882898809755	0.32883646422954	0.140124223909071	0.211635253327149	0.147957881387101	-0.263611599296539	-0.168122758808327	0.149259365499623	0.183962834842595	-0.117161344232749	0.368489000645104	-0.940644722383579	0.0976107966264223	0.512985334813676	0.470927257475127	0.585923976958601	0.0786098346963665	-0.0528949484321255	0.36289064266586	0.153156788061421	-0.0409717810563062	0.24731993497982	-0.142417044615852	-0.457989644463391	-0.510457064357526	0.0551956542421246	0.0799753767205959	0.26663664251399	-0.31114825613412	RNA-RT	Hepatitis B virus
AB126981.1	-0.471928835421265	0.6535186707536	-0.289827251720338	-0.277533975528909	-0.477944250839036	0.670840335881562	-0.0394882898809755	0.309176187478515	-0.260151897300673	0.779890039340047	-0.375197234747053	-0.729770092762002	0.825378603892931	0.505890929729957	0.183962834842595	0.925999418556223	-4.608232280044	0.484395962502666	0.0894981508391026	0.272620454662992	0.471967787661516	-0.103146927103293	-1.87832144341175	0.144046369616707	0.552868871011303	-0.539519529959989	0.756169328139299	-0.753895990116083	-0.382701517159154	-0.492078535042672	-0.0320936297098533	0.175045486110914	0.192825403552391	-0.229382353343797	dsDNA	JC polyomavirus
AB126982.1	-0.490050853695689	0.67626740826589	-0.286304185156641	-0.2688167584278	-0.471928835421265	0.687060688339892	-0.0484122051852459	0.301002256032814	-0.251538766995965	0.791605724704552	-0.369594528517677	-0.717856771218502	0.805705184838511	0.530070742225084	0.22404027421793	0.969380764941608	-4.608232280044	0.477159211186641	0.108357178090419	0.282143228781498	0.464668267003444	-0.109358756036556	-1.86249647625006	0.15704371014558	0.562669826102702	-0.533242384273829	0.745882688902259	-0.763660460831626	-0.37894449670026	-0.510457064357526	-0.0588936890535686	0.171206827418142	0.200378797984026	-0.232768962976124	dsDNA	JC polyomavirus
AB126983.1	-0.516635639286651	0.636914580355878	-0.295128035543647	-0.300448367476911	-0.508403405589552	0.67626740826589	-0.0755200076409777	0.292781749227846	-0.256700472111743	0.785759774427011	-0.38458370273713	-0.746615764199926	0.867105729502655	0.525066592078211	0.183962834842595	0.937344392150232	-4.57346686188333	0.471967787661516	0.0745054363636298	0.308011314552178	0.461528559472877	-0.114035243246029	-1.91593573521153	0.162210036314307	0.573374526445944	-0.479954975960182	0.759581973233555	-0.761213140412883	-0.405451450449646	-0.496142467422571	-0.0513991525066443	0.150559676575381	0.172487515510134	-0.222632890549587	dsDNA	JC polyomavirus
AB126984.1	-0.486004020632987	0.6535186707536	-0.291592016516404	-0.295128035543647	-0.483984852996335	0.644317778337577	-0.0306192350583921	0.333423733725192	-0.272297327162762	0.801572569463598	-0.369594528517677	-0.77349147019132	0.842375488206288	0.49467161164755	0.20163386116965	0.975263321678493	-4.57346686188333	0.476122419880152	0.0621217119077975	0.313826296390398	0.454175893185802	-0.114035243246029	-1.98850436116217	0.20163386116965	0.561692721398309	-0.461958546666336	0.77568270173906	-0.761213140412883	-0.405451450449646	-0.477944250839036	-0.045431429247006	0.183962834842595	0.185232254230161	-0.212567535483132	dsDNA	JC polyomavirus
AB126985.1	-0.488026018218199	0.656267534794289	-0.309359421384307	-0.3040061868901	-0.475936324222789	0.647084212628954	-0.0513991525066443	0.269033146455237	-0.267079617891743	0.801572569463598	-0.367731784500487	-0.749038426466781	0.831066510605073	0.525066592078211	0.190298791626595	0.899948986189672	-4.53951952995999	0.516015147003665	0.0772429989324604	0.329984649758421	0.43722773891291	-0.140825544133565	-2.00578235259401	0.149259365499623	0.573374526445944	-0.500217879852688	0.750177705593057	-0.749038426466781	-0.37894449670026	-0.486004020632987	-0.0320936297098533	0.172487515510134	0.191562650700756	-0.244685095954902	dsDNA	JC polyomavirus
AB126986.1	-0.496142467422571	0.669933835668961	-0.29689930039584	-0.253257284222264	-0.502259911390907	0.67626740826589	-0.0543922968186278	0.2904244038653	-0.246395463720005	0.802400040114839	-0.365871442474959	-0.761213140412883	0.804879608254673	0.528071164578735	0.167357927738514	0.947853143387017	-4.57346686188333	0.497740088609093	0.0676387168753633	0.305678743242287	0.429749850800216	-0.117161344232749	-1.9105018491609	0.158337027167101	0.563646269484064	-0.492078535042672	0.746742715777736	-0.79836613883035	-0.438307278601691	-0.457989644463391	-0.0232697793228472	0.150559676575381	0.176322772640463	-0.24297675349254	dsDNA	JC polyomavirus
AB126987.1	-0.479954975960182	0.640620928035698	-0.302226180444814	-0.31114825613412	-0.494109070270043	0.67897330785417	-0.0528949484321255	0.257010618206024	-0.220950447162541	0.791605724704552	-0.345564459154601	-0.734563103950902	0.811471030529836	0.508935661864395	0.173767067736706	0.926758531986465	-5.15842936260448	0.470927257475127	0.0827025893302493	0.301002256032814	0.455228571117139	-0.129733929604017	-1.81096617560998	0.158337027167101	0.58207422139633	-0.502259911390907	0.722466024471091	-0.780908941753803	-0.403541860441014	-0.477944250839036	-0.0664273617389761	0.180147861158429	0.186500557644495	-0.209227962138	dsDNA	JC polyomavirus
AB126988.1	-0.50635266602479	0.656267534794289	-0.291592016516404	-0.289827251720338	-0.46394709975979	0.672651629328385	-0.0543922968186278	0.282143228781498	-0.192645077942396	0.809825996097451	-0.386468347082073	-0.741782610463982	0.809825996097451	0.50182126542091	0.166072675946706	0.892973815273334	-4.18442457113743	0.491596594410448	0.0908534304511135	0.323081789503733	0.435095151620097	-0.114035243246029	-1.7809089417538	0.166072675946706	0.57918014812715	-0.492078535042672	0.773152397014052	-0.77349147019132	-0.399730246490995	-0.483984852996335	-0.0380063225797449	0.160920188181103	0.181420640280142	-0.241270431542137	dsDNA	JC polyomavirus
AB126989.1	-0.514573172829758	0.678071905112638	-0.320125852253377	-0.288064643021079	-0.490050853695689	0.663572335417523	-0.0588936890535686	0.26663664251399	-0.222632890549587	0.768078435016455	-0.351074440546879	-0.763660460831626	0.800744623936777	0.51500591643373	0.158337027167101	0.920674411041618	-4.57346686188333	0.488515008957812	0.104336659814736	0.324234562270531	0.448900951145128	-0.145605322246899	-1.82623293226329	0.178873958169795	0.560714954474479	-0.512513650651464	0.757876659747896	-0.778432211461591	-0.386468347082073	-0.459972730742493	-0.045431429247006	0.154453592679872	0.202887833470143	-0.265344566520995	dsDNA	JC polyomavirus
AB126990.1	-0.502259911390907	0.648005179810493	-0.282789700980404	-0.284545872884282	-0.494109070270043	0.67897330785417	-0.0424567992428948	0.295135249000818	-0.231074664436249	0.790772037862	-0.345564459154601	-0.746615764199926	0.822934048028371	0.51500591643373	0.202887833470143	0.895302621333307	-4.15842936260448	0.487486349348536	0.0840642647884745	0.303342394487331	0.453122446595813	-0.100051013810328	-1.81603716515741	0.177598929327733	0.565597175854225	-0.514573172829758	0.757876659747896	-0.72499295250013	-0.38458370273713	-0.518701058452435	-0.0499049058263139	0.167357927738514	0.185232254230161	-0.219269963523624	dsDNA	JC polyomavirus
AB126991.1	-0.479954975960182	0.64984535230601	-0.318325858207167	-0.277533975528909	-0.488026018218199	0.686164326061359	-0.0499049058263139	0.291603558030565	-0.219269963523624	0.803227036434928	-0.37894449670026	-0.722610301189136	0.831066510605073	0.517023672064581	0.195347598322219	0.952333566369686	-4.57346686188333	0.490570130446201	0.0593552776164212	0.318461465167583	0.456280481510725	-0.131313234677865	-1.73696559416621	0.124328135002202	0.561692721398309	-0.514573172829758	0.755314904045098	-0.734563103950902	-0.409278229990159	-0.486004020632987	-0.0350469470992008	0.175045486110914	0.190298791626595	-0.186064929518683	dsDNA	JC polyomavirus
AB126992.1	-0.514573172829758	0.635986503745623	-0.295128035543647	-0.288064643021079	-0.490050853695689	0.663572335417523	-0.0513991525066443	0.293958979028694	-0.22431729826094	0.802400040114839	-0.364013496254377	-0.732164607902385	0.818032474658094	0.523060061795249	0.210388864445403	0.91456452349394	-4.57346686188333	0.490570130446201	0.0648828515848544	0.293958979028694	0.441483479582645	-0.128156351490682	-1.8211260418302	0.15704371014558	0.55581615506164	-0.500217879852688	0.740711733399101	-0.77349147019132	-0.388355456626338	-0.49817873457909	-0.036525876025114	0.168642035558839	0.16349873228288	-0.253257284222264	dsDNA	JC polyomavirus
AB126993.1	-0.488026018218199	0.671746266863223	-0.340075441597622	-0.246395463720005	-0.477944250839036	0.645240512645265	-0.0469210473874926	0.303342394487331	-0.227692025041597	0.791605724704552	-0.347398782403481	-0.749038426466781	0.809002774939086	0.497740088609093	0.191562650700756	0.94335876267781	-4.57346686188333	0.507921464957328	0.0813396274519388	0.31034012061215	0.467801156488407	-0.114035243246029	-1.88363524330822	0.153156788061421	0.562669826102702	-0.483984852996335	0.756169328139299	-0.795859283219775	-0.37145968073724	-0.492078535042672	-0.0247366783215064	0.177598929327733	0.210388864445403	-0.232768962976124	dsDNA	JC polyomavirus
AB126994.1	-0.494109070270043	0.652601217596519	-0.295128035543647	-0.289827251720338	-0.473931188332412	0.65901117119815	-0.0469210473874926	0.285698125958125	-0.248107861595691	0.803227036434928	-0.364013496254377	-0.741782610463982	0.822118274729345	0.533064921869638	0.227741075839128	0.931304843650669	-4.57346686188333	0.485426827170242	0.104336659814736	0.302172799740752	0.470927257475127	-0.125006361067033	-1.87832144341175	0.133563525741106	0.559736524432983	-0.488026018218199	0.758729568457863	-0.780908941753803	-0.392137097168765	-0.529072742524873	-0.0174170530774094	0.151858816727005	0.197865391353738	-0.239566125329888	dsDNA	JC polyomavirus
AB126995.1	-0.483984852996335	0.650764559116902	-0.293358942690592	-0.272297327162762	-0.494109070270043	0.641546029087524	-0.0232697793228472	0.291603558030565	-0.231074664436249	0.787432464516868	-0.362157939675895	-0.753895990116083	0.84639302085236	0.506906554580693	0.215367972203479	0.951587794814754	-4.57346686188333	0.498761465671852	0.0799753767205959	0.282143228781498	0.452068230223811	-0.128156351490682	-1.88363524330822	0.12961273813047	0.578214165472454	-0.471928835421265	0.755314904045098	-0.741782610463982	-0.394031641158542	-0.479954975960182	-0.0218043703183484	0.16349873228288	0.180147861158429	-0.249822294406943	dsDNA	JC polyomavirus
AB126996.1	-0.494109070270043	0.671746266863223	-0.307572801910292	-0.293358942690592	-0.50635266602479	0.684369929013007	-0.0409717810563062	0.288063200325316	-0.251538766995965	0.794935662803536	-0.358453970912476	-0.753895990116083	0.822934048028371	0.55581615506164	0.190298791626595	0.947105051567875	-4.18442457113743	0.465713319595964	0.0745054363636298	0.29983076182237	0.423309237242387	-0.112474729258412	-1.92139016530363	0.146655222119465	0.58880456701555	-0.45600928033515	0.753604536279995	-0.729770092762002	-0.395928676331139	-0.502259911390907	-0.0380063225797449	0.150559676575381	0.185232254230161	-0.22431729826094	dsDNA	JC polyomavirus
AB126997.1	-0.504304837375931	0.647084212628954	-0.302226180444814	-0.2688167584278	-0.483984852996335	0.6915341649192	-0.0499049058263139	0.289244285156642	-0.229382353343797	0.7982579326445	-0.354759487354735	-0.753895990116083	0.853596506202512	0.516015147003665	0.196607044094818	0.921436330806298	-4.57346686188333	0.507921464957328	0.094911647025467	0.323081789503733	0.440420720756767	-0.110915901401851	-1.87302714374223	0.159629185821228	0.558757430373762	-0.500217879852688	0.769771739249448	-0.780908941753803	-0.360304766600418	-0.494109070270043	-0.0484122051852459	0.180147861158429	0.204140716780225	-0.241270431542137	dsDNA	JC polyomavirus
AB126998.1	-0.502259911390907	0.647084212628954	-0.32373259173411	-0.309359421384307	-0.49817873457909	0.681674141792833	-0.0469210473874926	0.312665173558394	-0.263611599296539	0.793271654498083	-0.347398782403481	-0.761213140412883	0.827006009638977	0.495695162624069	0.209141397838592	0.968643755964717	-4.57346686188333	0.470927257475127	0.108357178090419	0.289244285156642	0.42867840994823	-0.118726938570751	-1.86775220170156	0.141432790929296	0.537047519404657	-0.49817873457909	0.779890039340047	-0.788364746672851	-0.373327247394007	-0.50635266602479	-0.0649174766813385	0.167357927738514	0.180147861158429	-0.22431729826094	dsDNA	JC polyomavirus
AB126999.1	-0.41119543298445	0.670840335881562	-0.289827251720338	-0.277533975528909	-0.492078535042672	0.669026765509631	-0.0174170530774094	0.267835392097615	-0.194294815161489	0.785759774427011	-0.352915787371046	-0.710755714843358	0.793271654498083	0.490570130446201	0.155749232677945	0.94185751900344	-4.57346686188333	0.489542935642474	0.0894981508391026	0.32077347694587	0.445726703349984	-0.112474729258412	-1.98279070996778	0.155749232677945	0.568518597792544	-0.516635639286651	0.768078435016455	-0.727379545337008	-0.407363571393423	-0.469929257774916	0.034215715337913	0.138814468902282	0.199122642013601	-0.220950447162541	dsDNA	JC polyomavirus
AB127000.1	-0.467932447710969	0.647084212628954	-0.300448367476911	-0.239566125329888	-0.512513650651464	0.690640578615693	-0.0439433475875971	0.31034012061215	-0.207561069935362	0.797428082152313	-0.360304766600418	-0.701341684435485	0.799087306074004	0.479230561206336	0.196607044094818	0.933572638261024	-4.57346686188333	0.516015147003665	0.0799753767205959	0.292781749227846	0.460480470040011	-0.125006361067033	-1.8008773579864	0.158337027167101	0.565597175854225	-0.49817873457909	0.747602230274943	-0.77595972578207	-0.397828209246621	-0.500217879852688	-0.0247366783215064	0.160920188181103	0.186500557644495	-0.22431729826094	dsDNA	JC polyomavirus
AB127001.1	-0.481968507397831	0.666302128173095	-0.286304185156641	-0.277533975528909	-0.483984852996335	0.68885174386588	-0.0709665213541436	0.288063200325316	-0.253257284222264	0.803227036434928	-0.336427664582477	-0.763660460831626	0.845590408847855	0.519038609600059	0.206643223983395	0.940354711533293	-4.53951952995999	0.477159211186641	0.0717626693000913	0.324234562270531	0.445726703349984	-0.107803289534515	-1.92139016530363	0.142740172116082	0.58111017522555	-0.469929257774916	0.752748591407134	-0.788364746672851	-0.356605546520108	-0.486004020632987	-0.0588936890535686	0.168642035558839	0.195347598322219	-0.22431729826094	dsDNA	JC polyomavirus
AB127002.1	-0.520769438793664	0.672651629328385	-0.312939311660108	-0.253257284222264	-0.490050853695689	0.671746266863223	-0.0513991525066443	0.276198865032242	-0.288064643021079	0.794103898559748	-0.364013496254377	-0.749038426466781	0.837539634379403	0.488515008957812	0.215367972203479	0.957543200757105	-4.57346686188333	0.490570130446201	0.10969486482593	0.292781749227846	0.453122446595813	-0.110915901401851	-1.92686529536978	0.159629185821228	0.552868871011303	-0.512513650651464	0.778208576398088	-0.744197163397282	-0.37894449670026	-0.486004020632987	-0.0649174766813385	0.194087052116302	0.194087052116302	-0.222632890549587	dsDNA	JC polyomavirus
AB127003.1	-0.520769438793664	0.654435540845399	-0.302226180444814	-0.291592016516404	-0.496142467422571	0.670840335881562	-0.0469210473874926	0.286881147788162	-0.267079617891743	0.790772037862	-0.349235440883098	-0.788364746672851	0.858378925082071	0.526068811667588	0.189033824390017	0.933572638261024	-4.53951952995999	0.49364733397521	0.101650076094435	0.331131922217202	0.452068230223811	-0.0985055449524251	-1.9378782880922	0.142740172116082	0.564622052436981	-0.492078535042672	0.745882688902259	-0.833927324053294	-0.386468347082073	-0.457989644463391	-0.0800879113226919	0.176322772640463	0.204140716780225	-0.2688167584278	dsDNA	JC polyomavirus
AB127004.1	-0.481968507397831	0.654435540845399	-0.295128035543647	-0.289827251720338	-0.490050853695689	0.681674141792833	-0.045431429247006	0.286881147788162	-0.244685095954902	0.779049552837459	-0.334607228958109	-0.736965594166206	0.831877241191673	0.508935661864395	0.204140716780225	0.92523990548741	-4.608232280044	0.506906554580693	0.0854246562526777	0.301002256032814	0.435095151620097	-0.140825544133565	-1.94341647163363	0.147957881387101	0.569491091958716	-0.481968507397831	0.732920382108257	-0.768567591552035	-0.390245037827557	-0.477944250839036	-0.00578235259400611	0.173767067736706	0.20163386116965	-0.227692025041597	dsDNA	JC polyomavirus
AB127005.1	-0.490050853695689	0.660837367696284	-0.3040061868901	-0.275786313242642	-0.496142467422571	0.658097205351372	-0.036525876025114	0.276198865032242	-0.260151897300673	0.803227036434928	-0.340075441597622	-0.739372091873301	0.822118274729345	0.524063675777211	0.205392512989685	0.944858445807539	-4.57346686188333	0.463622456851893	0.0717626693000913	0.321928094887362	0.458382004156013	-0.134477040860036	-1.93236128312464	0.136191386287144	0.563646269484064	-0.496142467422571	0.792438930064638	-0.793356776016605	-0.386468347082073	-0.46394709975979	-0.0528949484321255	0.173767067736706	0.181420640280142	-0.237863830098888	dsDNA	JC polyomavirus
AB127006.1	-0.518701058452435	0.683471892855227	-0.275786313242642	-0.2688167584278	-0.486004020632987	0.696884090855455	-0.0573916638883367	0.302172799740752	-0.282789700980404	0.790772037862	-0.360304766600418	-0.744197163397282	0.805705184838511	0.518031492602169	0.204140716780225	0.936590829823938	-4.57346686188333	0.473007567916174	0.0538064436957938	0.301002256032814	0.40381306161659	-0.117161344232749	-1.92139016530363	0.192825403552391	0.556797246592743	-0.504304837375931	0.760433874670112	-0.766111939825723	-0.41119543298445	-0.486004020632987	-0.077041035763828	0.166072675946706	0.18269229751619	-0.219269963523624	dsDNA	JC polyomavirus
AB127007.1	-0.502259911390907	0.64984535230601	-0.300448367476911	-0.274040765490812	-0.510457064357526	0.677169938818245	-0.0439433475875971	0.276198865032242	-0.248107861595691	0.786596361890807	-0.347398782403481	-0.739372091873301	0.822118274729345	0.553851968181126	0.211635253327149	0.924479992359022	-4.57346686188333	0.486456955768731	0.0922074380970889	0.324234562270531	0.477159211186641	-0.117161344232749	-1.85725982788392	0.153156788061421	0.569491091958716	-0.490050853695689	0.780730036476377	-0.77595972578207	-0.399730246490995	-0.481968507397831	-0.0528949484321255	0.16478627814334	0.197865391353738	-0.234465253637023	dsDNA	JC polyomavirus
AB127008.1	-0.50635266602479	0.684369929013007	-0.295128035543647	-0.261880711217424	-0.483984852996335	0.685267406516842	-0.0424567992428948	0.305678743242287	-0.239566125329888	0.788268082866837	-0.356605546520108	-0.746615764199926	0.842375488206288	0.528071164578735	0.196607044094818	0.922197848396367	-4.57346686188333	0.505890929729957	0.0579700686373299	0.308011314552178	0.458382004156013	-0.0938790470029001	-1.86249647625006	0.158337027167101	0.565597175854225	-0.481968507397831	0.746742715777736	-0.744197163397282	-0.37894449670026	-0.564904848379903	-0.0218043703183484	0.175045486110914	0.187767747046025	-0.237863830098888	dsDNA	JC polyomavirus
AB127009.1	-0.529072742524873	0.631337144127481	-0.29689930039584	-0.2688167584278	-0.49817873457909	0.67897330785417	-0.0394882898809755	0.292781749227846	-0.279283757478869	0.785759774427011	-0.367731784500487	-0.766111939825723	0.869476633965402	0.524063675777211	0.168642035558839	0.947853143387017	-5.15842936260448	0.519038609600059	0.0772429989324604	0.334568275666133	0.478195257939166	-0.104697378666693	-1.98279070996778	0.166072675946706	0.58111017522555	-0.479954975960182	0.733788168625182	-0.749038426466781	-0.407363571393423	-0.49817873457909	-0.0247366783215064	0.180147861158429	0.176322772640463	-0.205896101440252	dsDNA	JC polyomavirus
AB127010.1	-0.504304837375931	0.640620928035698	-0.318325858207167	-0.274040765490812	-0.486004020632987	0.672651629328385	-0.0484122051852459	0.286881147788162	-0.246395463720005	0.806530289259566	-0.343732465205711	-0.734563103950902	0.833497336859835	0.507921464957328	0.220329954879556	0.939602720356044	-4.57346686188333	0.491596594410448	0.0690146779151805	0.317304068361915	0.452068230223811	-0.101598140007807	-1.86775220170156	0.169925001442312	0.58111017522555	-0.502259911390907	0.778208576398088	-0.753895990116083	-0.356605546520108	-0.537424111957796	-0.0144995696951151	0.166072675946706	0.194087052116302	-0.244685095954902	dsDNA	JC polyomavirus
AB127011.1	-0.469929257774916	0.64984535230601	-0.29689930039584	-0.265344566520995	-0.494109070270043	0.697773819555186	-0.0573916638883367	0.292781749227846	-0.246395463720005	0.789937868980195	-0.362157939675895	-0.79836613883035	0.818032474658094	0.54399071966485	0.180147861158429	0.913798964950696	-4.57346686188333	0.526068811667588	0.0676387168753633	0.308011314552178	0.482332020747376	-0.114035243246029	-1.9378782880922	0.16478627814334	0.574343753920013	-0.492078535042672	0.735522177296537	-0.795859283219775	-0.395928676331139	-0.461958546666336	-0.0409717810563062	0.146655222119465	0.186500557644495	-0.236163541109049	dsDNA	JC polyomavirus
AB127012.1	-0.492078535042672	0.634128557525041	-0.291592016516404	-0.32373259173411	-0.510457064357526	0.620117165028684	-0.0276749584428483	0.2904244038653	-0.232768962976124	0.806530289259566	-0.367731784500487	-0.696657605512669	0.858378925082071	0.507921464957328	0.196607044094818	0.92523990548741	-4.57346686188333	0.490570130446201	0.0313951962755343	0.32077347694587	0.451013242943973	-0.131313234677865	-1.92139016530363	0.178873958169795	0.583037623796664	-0.450084446378045	0.741574847418796	-0.703689439291908	-0.399730246490995	-0.483984852996335	-0.00723156923107586	0.130930869826449	0.191562650700756	-0.222632890549587	dsDNA	JC polyomavirus
AB127013.1	-0.467932447710969	0.62760683812965	-0.318325858207167	-0.32373259173411	-0.512513650651464	0.637842060324105	-0.0291463456595165	0.26663664251399	-0.248107861595691	0.792438930064638	-0.37145968073724	-0.682695931638085	0.835924074254375	0.509949146304311	0.22404027421793	0.929790997718597	-4.53951952995999	0.470927257475127	0.063502942306158	0.321928094887362	0.480265122054463	-0.120294233717712	-1.99424073071132	0.192825403552391	0.603121869839996	-0.448114896528275	0.762986564880576	-0.708396441969435	-0.399730246490995	-0.494109070270043	-0.0469210473874926	0.171206827418142	0.199122642013601	-0.215914857265243	dsDNA	JC polyomavirus
AB127014.1	-0.481968507397831	0.637842060324105	-0.288064643021079	-0.325539348439741	-0.490050853695689	0.648005179810493	-0.0203404482841755	0.273814244587037	-0.267079617891743	0.799916202989014	-0.340075441597622	-0.717856771218502	0.874206785877799	0.534061602421118	0.186500557644495	0.909197062991687	-4.53951952995999	0.496717987935177	0.0648828515848544	0.32883646422954	0.471967787661516	-0.142417044615852	-1.93236128312464	0.189033824390017	0.57918014812715	-0.45600928033515	0.756169328139299	-0.732164607902385	-0.42081985187285	-0.473931188332412	-0.0484122051852459	0.15704371014558	0.206643223983395	-0.246395463720005	dsDNA	JC polyomavirus
AB127015.1	-0.508403405589552	0.632268215499513	-0.314732593483158	-0.31114825613412	-0.502259911390907	0.633198686374004	-0.0276749584428483	0.292781749227846	-0.298672742587059	0.802400040114839	-0.343732465205711	-0.666576266274808	0.867105729502655	0.524063675777211	0.227741075839128	0.928275561611935	-4.57346686188333	0.497740088609093	0.0565835283663675	0.318461465167583	0.449957483628003	-0.126580496565143	-1.98279070996778	0.180147861158429	0.585923976958601	-0.467932447710969	0.755314904045098	-0.687334826441606	-0.380821783940931	-0.492078535042672	-0.0634091701760615	0.194087052116302	0.16349873228288	-0.253257284222264	dsDNA	JC polyomavirus
AB127016.1	-0.500217879852688	0.635057829725214	-0.325539348439741	-0.29689930039584	-0.492078535042672	0.625738061908648	-0.0409717810563062	0.31150311546827	-0.275786313242642	0.799087306074004	-0.37894449670026	-0.682695931638085	0.86235219953202	0.516015147003665	0.185232254230161	0.919912088677308	-4.57346686188333	0.499782120147312	0.0496307677246004	0.323081789503733	0.447843644362086	-0.145605322246899	-2.00578235259401	0.166072675946706	0.586884812852185	-0.486004020632987	0.755314904045098	-0.687334826441606	-0.397828209246621	-0.479954975960182	-0.0232697793228472	0.15704371014558	0.175045486110914	-0.246395463720005	dsDNA	JC polyomavirus
AB127017.1	-0.471928835421265	0.639695233399582	-0.298672742587059	-0.302226180444814	-0.512513650651464	0.637842060324105	-0.036525876025114	0.273814244587037	-0.270555993166337	0.806530289259566	-0.351074440546879	-0.717856771218502	0.875780063068488	0.500802053057158	0.190298791626595	0.937344392150232	-4.57346686188333	0.510961919277379	0.0690146779151805	0.308011314552178	0.455228571117139	-0.139235797371172	-2.00578235259401	0.15704371014558	0.595503660502742	-0.496142467422571	0.768078435016455	-0.687334826441606	-0.397828209246621	-0.49817873457909	-0.0174170530774094	0.178873958169795	0.195347598322219	-0.244685095954902	dsDNA	JC polyomavirus
AB127018.1	-0.467932447710969	0.642470537315822	-0.293358942690592	-0.265344566520995	-0.508403405589552	0.699551632523089	-0.0513991525066443	0.304511041809953	-0.275786313242642	0.786596361890807	-0.349235440883098	-0.717856771218502	0.837539634379403	0.506906554580693	0.204140716780225	0.930548119247855	-4.608232280044	0.496717987935177	0.0854246562526777	0.318461465167583	0.451013242943973	-0.121863233373052	-1.91593573521153	0.12565110166152	0.567545447643747	-0.49817873457909	0.770617646656203	-0.751465163861321	-0.430508908041284	-0.473931188332412	-0.0469210473874926	0.166072675946706	0.192825403552391	-0.219269963523624	dsDNA	JC polyomavirus
AB127019.1	-0.508403405589552	0.648925559453121	-0.316528107144772	-0.256700472111743	-0.494109070270043	0.683471892855227	-0.0513991525066443	0.288063200325316	-0.222632890549587	0.805705184838511	-0.367731784500487	-0.72499295250013	0.796597754048306	0.504874589398464	0.199122642013601	0.94185751900344	-4.57346686188333	0.479230561206336	0.0662614422687213	0.303342394487331	0.432959407276106	-0.0908029370083126	-1.87832144341175	0.14535138557262	0.570462931026041	-0.512513650651464	0.762986564880576	-0.744197163397282	-0.390245037827557	-0.508403405589552	-0.0174170530774094	0.158337027167101	0.186500557644495	-0.229382353343797	dsDNA	JC polyomavirus
AB127020.1	-0.494109070270043	0.651683180632109	-0.282789700980404	-0.258425152581204	-0.494109070270043	0.672651629328385	-0.0409717810563062	0.286881147788162	-0.234465253637023	0.806530289259566	-0.356605546520108	-0.727379545337008	0.82130203988953	0.507921464957328	0.187767747046025	0.944108799107955	-4.53951952995999	0.511973981781801	0.0676387168753633	0.317304068361915	0.468843942974637	-0.136061549576028	-1.88896868761126	0.153156788061421	0.554834395894193	-0.522840788813359	0.767231037023876	-0.751465163861321	-0.394031641158542	-0.504304837375931	-0.0499049058263139	0.175045486110914	0.190298791626595	-0.209227962138	dsDNA	JC polyomavirus
AB127021.1	-0.49817873457909	0.669933835668961	-0.275786313242642	-0.270555993166337	-0.504304837375931	0.669026765509631	-0.0573916638883367	0.286881147788162	-0.222632890549587	0.804053558967353	-0.364013496254377	-0.771027430239839	0.831877241191673	0.483364360713349	0.149259365499623	0.956056652412403	-4.57346686188333	0.487486349348536	0.0662614422687213	0.302172799740752	0.452068230223811	-0.136061549576028	-1.8211260418302	0.11503324294624	0.558757430373762	-0.520769438793664	0.745022149037264	-0.783389931257558	-0.382701517159154	-0.494109070270043	-0.0679388286565756	0.176322772640463	0.192825403552391	-0.237863830098888	dsDNA	JC polyomavirus
AB127022.1	-0.481968507397831	0.675364312749146	-0.31114825613412	-0.3040061868901	-0.508403405589552	0.694211607767891	-0.0350469470992008	0.286881147788162	-0.220950447162541	0.7982579326445	-0.37894449670026	-0.739372091873301	0.833497336859835	0.511973981781801	0.200378797984026	0.909965066757969	-4.57346686188333	0.49364733397521	0.0894981508391026	0.31150311546827	0.453122446595813	-0.112474729258412	-1.82623293226329	0.155749232677945	0.563646269484064	-0.486004020632987	0.765534746362977	-0.780908941753803	-0.394031641158542	-0.490050853695689	-0.0174170530774094	0.151858816727005	0.200378797984026	-0.248107861595691	dsDNA	JC polyomavirus
AB127023.1	-0.490050853695689	0.648005179810493	-0.307572801910292	-0.282789700980404	-0.502259911390907	0.685267406516842	-0.0320936297098533	0.306845500314283	-0.190997225060914	0.790772037862	-0.340075441597622	-0.736965594166206	0.84639302085236	0.503857532577429	0.194087052116302	0.966430467306298	-4.57346686188333	0.492622328574446	0.0881415968690176	0.309176187478515	0.43616183931445	-0.126580496565143	-1.8008773579864	0.150559676575381	0.551885103471725	-0.504304837375931	0.762136169901112	-0.749038426466781	-0.407363571393423	-0.508403405589552	-0.0306192350583921	0.155749232677945	0.195347598322219	-0.248107861595691	dsDNA	JC polyomavirus
AB127024.1	-0.512513650651464	0.629473196786948	-0.318325858207167	-0.286304185156641	-0.473931188332412	0.678071905112638	-0.0409717810563062	0.24731993497982	-0.215914857265243	0.797428082152313	-0.37145968073724	-0.751465163861321	0.797428082152313	0.558757430373762	0.190298791626595	0.928275561611935	-4.608232280044	0.479230561206336	0.0621217119077975	0.305678743242287	0.432959407276106	-0.126580496565143	-1.8211260418302	0.142740172116082	0.569491091958716	-0.496142467422571	0.74931972457408	-0.793356776016605	-0.405451450449646	-0.502259911390907	-0.026205070347394	0.136191386287144	0.209141397838592	-0.239566125329888	dsDNA	JC polyomavirus
AB127025.1	-0.50635266602479	0.656267534794289	-0.329159664118438	-0.295128035543647	-0.500217879852688	0.683471892855227	-0.0320936297098533	0.250961573533219	-0.219269963523624	0.7982579326445	-0.365871442474959	-0.753895990116083	0.816394909169121	0.526068811667588	0.166072675946706	0.922958964236172	-4.57346686188333	0.486456955768731	0.0758748669751276	0.306845500314283	0.441483479582645	-0.106249498279434	-1.83650126771712	0.153156788061421	0.571434115876509	-0.516635639286651	0.77568270173906	-0.77595972578207	-0.409278229990159	-0.535331732996556	-0.0159575739029762	0.166072675946706	0.195347598322219	-0.256700472111743	dsDNA	JC polyomavirus
AB127026.1	-0.50635266602479	0.668119124686432	-0.272297327162762	-0.300448367476911	-0.500217879852688	0.672651629328385	-0.0469210473874926	0.293958979028694	-0.248107861595691	0.789937868980195	-0.349235440883098	-0.739372091873301	0.802400040114839	0.531069492725954	0.178873958169795	0.939602720356044	-4.57346686188333	0.521050736900963	0.0717626693000913	0.314986485468515	0.467801156488407	-0.114035243246029	-1.87302714374223	0.16478627814334	0.568518597792544	-0.481968507397831	0.759581973233555	-0.758769964484555	-0.352915787371046	-0.514573172829758	-0.0218043703183484	0.158337027167101	0.195347598322219	-0.229382353343797	dsDNA	JC polyomavirus
AB127027.1	-0.560642821525743	0.675364312749146	-0.2688167584278	-0.272297327162762	-0.508403405589552	0.67626740826589	-0.0528949484321255	0.305678743242287	-0.227692025041597	0.802400040114839	-0.360304766600418	-0.763660460831626	0.818850560895434	0.492622328574446	0.185232254230161	0.928275561611935	-4.57346686188333	0.506906554580693	0.0676387168753633	0.319617934200161	0.471967787661516	-0.0877333719335504	-1.83650126771712	0.150559676575381	0.578214165472454	-0.479954975960182	0.774839759827326	-0.800877357986399	-0.409278229990159	-0.473931188332412	-0.077041035763828	0.177598929327733	0.190298791626595	-0.215914857265243	dsDNA	JC polyomavirus
AB127342.1	-0.365871442474959	0.648925559453121	-0.37145968073724	-0.392137097168765	-0.459972730742493	0.660837367696284	-0.0335695326937018	0.255802836602718	-0.200912693925996	0.786596361890807	-0.422752464406849	-0.675765437729469	0.776525151421912	0.546956178141411	0.22404027421793	0.880489626687819	-4.18442457113743	0.458382004156013	0.158337027167101	0.308011314552178	0.413594082409175	-0.202571917847687	-1.9378782880922	0.149259365499623	0.607862902831235	-0.545824106814198	0.738983954700512	-0.62148837674627	-0.46394709975979	-0.41888982477445	0.034215715337913	0.153156788061421	0.207892851641333	-0.275786313242642	dsDNA	JC polyomavirus
AB127343.2	-0.362157939675895	0.646162657157894	-0.367731784500487	-0.386468347082073	-0.467932447710969	0.640620928035698	-0.0469210473874926	0.283329168051641	-0.22431729826094	0.795766947782392	-0.446148031818874	-0.706041020971305	0.75702324650746	0.556797246592743	0.192825403552391	0.897627674279551	-4.18442457113743	0.455228571117139	0.171206827418142	0.29983076182237	0.421155960662223	-0.115597447016313	-1.97709959788992	0.149259365499623	0.573374526445944	-0.550042516371997	0.758729568457863	-0.590744853315162	-0.45600928033515	-0.430508908041284	0.018634174139051	0.166072675946706	0.219091058246197	-0.318325858207167	dsDNA	JC polyomavirus
AB127344.1	-0.343732465205711	0.630405471482323	-0.360304766600418	-0.37145968073724	-0.469929257774916	0.637842060324105	-0.0409717810563062	0.257010618206024	-0.204233052217608	0.809002774939086	-0.416962376203336	-0.67116353577046	0.792438930064638	0.538041453333664	0.220329954879556	0.892196710465485	-4.23786383009889	0.492622328574446	0.104336659814736	0.305678743242287	0.411426245726465	-0.179514657013621	-1.9378782880922	0.134878054343112	0.58880456701555	-0.516635639286651	0.74931972457408	-0.606034724339757	-0.481968507397831	-0.409278229990159	0.0440443327060212	0.138814468902282	0.200378797984026	-0.263611599296539	dsDNA	JC polyomavirus
AB127345.2	-0.354759487354735	0.642470537315822	-0.394031641158542	-0.395928676331139	-0.477944250839036	0.659924558402378	-0.0409717810563062	0.255802836602718	-0.217591435072627	0.807354922057604	-0.44418384493836	-0.63710935733414	0.781569544815974	0.539034702970754	0.220329954879556	0.895302621333307	-4.18442457113743	0.463622456851893	0.105678077894537	0.285698125958125	0.427606172781899	-0.176250639691727	-2.02914634565952	0.13224779829844	0.58880456701555	-0.567040592723894	0.743299527888257	-0.610433188237274	-0.45600928033515	-0.388355456626338	0.0214797274104514	0.141432790929296	0.230203013366421	-0.267079617891743	dsDNA	JC polyomavirus
AB127346.1	-0.338250400189295	0.631337144127481	-0.352915787371046	-0.360304766600418	-0.469929257774916	0.634128557525041	-0.0513991525066443	0.270229907237998	-0.200912693925996	0.813114191346289	-0.390245037827557	-0.639354797539784	0.776525151421912	0.53605290024021	0.194087052116302	0.899948986189672	-4.21089678249862	0.453122446595813	0.124328135002202	0.277389698810864	0.420078115979374	-0.160040412510468	-1.94341647163363	0.113700499164728	0.595503660502742	-0.502259911390907	0.754459973625479	-0.617056130431009	-0.45600928033515	-0.41888982477445	0.0214797274104514	0.146655222119465	0.211635253327149	-0.284545872884282	dsDNA	JC polyomavirus
AB127347.1	-0.382701517159154	0.659924558402378	-0.358453970912476	-0.329159664118438	-0.504304837375931	0.648925559453121	-0.0203404482841755	0.285698125958125	-0.197599959885161	0.780730036476377	-0.446148031818874	-0.673462651860048	0.783247097378116	0.508935661864395	0.130930869826449	0.931304843650669	-4.21089678249862	0.483364360713349	0.151858816727005	0.270229907237998	0.3928669162308	-0.115597447016313	-1.98279070996778	0.151858816727005	0.599317793698226	-0.543719518489275	0.74931972457408	-0.606034724339757	-0.428565884123491	-0.481968507397831	0	0.136191386287144	0.211635253327149	-0.293358942690592	dsDNA	JC polyomavirus
AB127348.1	-0.42081985187285	0.661749599810705	-0.358453970912476	-0.336427664582477	-0.508403405589552	0.645240512645265	-0.0439433475875971	0.286881147788162	-0.186064929518683	0.810648747782646	-0.424687669312563	-0.67116353577046	0.784085142734757	0.530070742225084	0.210388864445403	0.91456452349394	-4.21089678249862	0.470927257475127	0.150559676575381	0.269033146455237	0.399444564589458	-0.13764780046798	-1.86775220170156	0.162210036314307	0.592636428606577	-0.543719518489275	0.73725410432433	-0.606034724339757	-0.45205668870965	-0.50635266602479	0.0143552929770701	0.171206827418142	0.215367972203479	-0.275786313242642	dsDNA	JC polyomavirus
AB127349.1	-0.362157939675895	0.617298482840846	-0.367731784500487	-0.334607228958109	-0.504304837375931	0.642470537315822	-0.0862010350493039	0.270229907237998	-0.190997225060914	0.812292844873271	-0.413115187147815	-0.646112163715093	0.820485342986379	0.549915553621955	0.238786859587116	0.929033478645856	-4.21089678249862	0.475084882948783	0.117695042669755	0.277389698810864	0.371837617330421	-0.15360697914764	-1.97709959788992	0.140124223909071	0.595503660502742	-0.537424111957796	0.753604536279995	-0.588573754273535	-0.442222328605074	-0.45600928033515	0.0551956542421246	0.13224779829844	0.192825403552391	-0.24297675349254	dsDNA	JC polyomavirus
AB127350.2	-0.461958546666336	0.63876894441695	-0.345564459154601	-0.377069649079823	-0.547931769776189	0.61541629726287	-0.0276749584428483	0.286881147788162	-0.239566125329888	0.776525151421912	-0.467932447710969	-0.628162382669579	0.763836458890951	0.578214165472454	0.20163386116965	0.922197848396367	-3.85725982788392	0.42867840994823	0.120351940365222	0.298658315564515	0.422233000683048	-0.150400988848548	-1.94341647163363	0.138814468902282	0.563646269484064	-0.524915117051217	0.732052073300289	-0.623709616662948	-0.492078535042672	-0.516635639286651	-0.00868224309980088	0.18269229751619	0.214124805352847	-0.293358942690592	dsDNA	JC polyomavirus
AB127351.2	-0.377069649079823	0.651683180632109	-0.37894449670026	-0.334607228958109	-0.502259911390907	0.63876894441695	-0.0558912008920451	0.260627908126699	-0.219269963523624	0.828631581688019	-0.401634794676355	-0.63710935733414	0.833497336859835	0.564622052436981	0.202887833470143	0.933572638261024	-4.18442457113743	0.477159211186641	0.121678556588252	0.260627908126699	0.374065718222538	-0.163267919540864	-1.93236128312464	0.146655222119465	0.591679416935737	-0.539519529959989	0.776525151421912	-0.577766999316952	-0.448114896528275	-0.450084446378045	0.0412429822318813	0.172487515510134	0.209141397838592	-0.244685095954902	dsDNA	JC polyomavirus
AB127352.1	-0.356605546520108	0.614474282837701	-0.330973234490369	-0.345564459154601	-0.49817873457909	0.654435540845399	-0.0528949484321255	0.273814244587037	-0.200912693925996	0.788268082866837	-0.428565884123491	-0.685013514531485	0.809002774939086	0.557777671394926	0.215367972203479	0.957543200757105	-3.85725982788392	0.454175893185802	0.11503324294624	0.265436896049098	0.372952097911829	-0.139235797371172	-1.9378782880922	0.12565110166152	0.606915941825205	-0.512513650651464	0.773152397014052	-0.628162382669579	-0.434402824145775	-0.490050853695689	0.0510240030244669	0.160920188181103	0.204140716780225	-0.214240225572989	dsDNA	JC polyomavirus
AB127353.1	-0.38458370273713	0.655351828612554	-0.329159664118438	-0.332789087519129	-0.510457064357526	0.654435540845399	-0.0573916638883367	0.273814244587037	-0.210896782498619	0.801572569463598	-0.450084446378045	-0.655171503002559	0.786596361890807	0.528071164578735	0.205392512989685	0.919149363287674	-3.87832144341175	0.458382004156013	0.117695042669755	0.278579550458423	0.361768359419153	-0.136061549576028	-1.92139016530363	0.121678556588252	0.592636428606577	-0.541617995843987	0.751892138404309	-0.610433188237274	-0.448114896528275	-0.483984852996335	0.0328061450832415	0.149259365499623	0.204140716780225	-0.22431729826094	dsDNA	JC polyomavirus
AB166850.1	-0.321928094887362	-0.0424567992428948	-0.0380063225797449	-0.163267919540864	-0.156820109742826	-0.00288827932482651	0.336854639125465	0.167357927738514	0.312665173558394	0.0962618530584035	-0.377069649079823	-0.118726938570751	0.13224779829844	0.207892851641333	-0.222632890549587	0.316145742293356	-0.977099597889921	0.207892851641333	0.512985334813676	0.518031492602169	0.523060061795249	0.104336659814736	0.0299828662157143	0.314986485468515	0.0114956388378294	-0.467932447710969	0.159629185821228	-0.123433941248279	-0.181149439104566	-0.440263475567017	0.0565835283663675	0.0799753767205959	0.303342394487331	-0.382701517159154	RNA-RT	Hepatitis B virus
AB176642.1	-0.960159735468209	0.0962618530584035	-0.336427664582477	-0.249822294406943	-0.195946441032647	-0.24297675349254	0.0538064436957938	0.456280481510725	0.34255474547732	-0.214240225572989	0.199122642013601	0.337996463515016	0.298658315564515	0.104336659814736	-0.504304837375931	0.32077347694587	-0.833927324053294	0.578214165472454	0.337996463515016	0.0690146779151805	0.593592805864596	0.137503523749935	0.0962618530584035	0.273814244587037	-0.0679388286565756	0.199122642013601	0.474046599319306	-0.338250400189295	-0.161653263478769	-0.550042516371997	-0.204233052217608	-0.619270551496451	0.00863030514344006	-0.125006361067033	RNA-RT	Hepatitis B virus subtype adr
AB179747.1	-0.345564459154601	-0.0846703239869906	-0.115597447016313	-0.244685095954902	-0.282789700980404	-0.0985055449524251	0.347098670622268	0.211635253327149	0.212880566344385	0.228972569760161	-0.320125852253377	-0.142417044615852	0.146655222119465	0.191562650700756	-0.212567535483132	0.38404980679516	-1.04692104738749	0.186500557644495	0.486456955768731	0.470927257475127	0.575312330687437	0.0813396274519388	-0.0831412353002459	0.273814244587037	0.171206827418142	-0.194294815161489	0.291603558030565	-0.172993990361023	-0.494109070270043	-0.270555993166337	0.0299828662157143	0.0662614422687213	0.206643223983395	-0.24297675349254	RNA-RT	Hepatitis B virus
AB182589.1	-0.352915787371046	-0.0101343771337132	0.0157829972409275	-0.369594528517677	-0.281035664240461	0.00144197417390632	0.337996463515016	0.270229907237998	0.195347598322219	0.0840642647884745	-0.171368418311981	-0.204233052217608	0.0962618530584035	0.16349873228288	-0.15200309344505	0.377401430785794	-1.03209362970985	0.120351940365222	0.534061602421118	0.327687364176047	0.557777671394926	0.150559676575381	-0.0188780102056894	0.214124805352847	0.137503523749935	-0.128156351490682	0.291603558030565	-0.200912693925996	-0.461958546666336	-0.330973234490369	0.0143552929770701	0.0157829972409275	0.417920007811965	-0.428565884123491	RNA-RT	Hepatitis B virus
AB183152.1	-0.360304766600418	0.639695233399582	-0.365871442474959	-0.392137097168765	-0.520769438793664	0.645240512645265	-0.0424567992428948	0.250961573533219	-0.197599959885161	0.780730036476377	-0.41888982477445	-0.675765437729469	0.799916202989014	0.568518597792544	0.187767747046025	0.910732661902913	-3.87832144341175	0.455228571117139	0.158337027167101	0.2904244038653	0.420078115979374	-0.160040412510468	-1.90508835297453	0.15704371014558	0.602171790753379	-0.537424111957796	0.75702324650746	-0.586405917590825	-0.461958546666336	-0.469929257774916	0.0328061450832415	0.12565110166152	0.196607044094818	-0.261880711217424	dsDNA	JC polyomavirus
AB188241.1	-0.397828209246621	-0.136061549576028	-0.145605322246899	0.372952097911829	-0.144010302691519	-0.818579359719858	-0.00578235259400611	0.0412429822318813	0.477159211186641	-1.32553934843974	0.173767067736706	0.546956178141411	0.35501626421955	0.538041453333664	-0.492078535042672	-0.545824106814198	-0.526992432083826	0.614474282837701	0.804053558967353	0.557777671394926	0.364012053558615	-0.120294233717712	0.359521170427595	0.212880566344385	-0.277533975528909	0.0524158941511385	-0.826232932263294	-0.0908029370083126	0.0717626693000913	-0.569179503480228	-0.77349147019132	-0.659722595233746	-0.438307278601691	-0.556393348524385	RNA-RT	Hepatitis B virus
AB188242.1	-0.358453970912476	-0.407363571393423	-0.0969617298870879	0.430820496519772	-0.101598140007807	-0.943416471633633	-0.0679388286565756	-0.0649174766813385	0.534061602421118	-1.37706964907982	0.187767747046025	0.432959407276106	0.324234562270531	0.441483479582645	-0.483984852996335	-0.375197234747053	-0.744197163397282	0.482332020747376	0.84639302085236	0.57918014812715	0.344828496997441	-0.145605322246899	0.432959407276106	0.0867837661420667	-0.358453970912476	0.219091058246197	-0.899695094204314	0.0745054363636298	0.0271540515037266	-0.531156057025363	-0.828793172581858	-0.790858602161408	-0.440263475567017	-0.680382065799839	RNA-RT	Hepatitis B virus
AB188243.2	-0.37145968073724	-0.739372091873301	-0.260151897300673	0.369606070031838	0.12300395405482	-0.839079811818897	0.0426443374084937	-0.0380063225797449	0.313826296390398	-1.27578631324264	0.168642035558839	0.499782120147312	0.304511041809953	0.495695162624069	-0.49817873457909	-0.612637459164004	-0.514573172829758	0.568518597792544	0.92523990548741	0.553851968181126	0.402722176845605	-0.0740005814437769	0.220329954879556	0.332278283056929	-0.227692025041597	0.150559676575381	-0.880975896857725	0.171206827418142	0.0772429989324604	-0.520769438793664	-0.79836613883035	-0.617056130431009	-0.473931188332412	-0.590744853315162	RNA-RT	Hepatitis B virus
AB188244.1	-0.272297327162762	0.00432160595009347	-0.0985055449524251	0.209141397838592	0.0384361816561079	-0.592919224549499	-0.0335695326937018	0.0593552776164212	0.349365277594213	-1.56917950348023	0.200378797984026	0.58014548442338	0.369606070031838	0.399444564589458	-0.494109070270043	-0.302226180444814	-0.584241333477502	0.629473196786948	0.843179890257174	0.444667066841908	0.327687364176047	-0.0800879113226919	0.269033146455237	0.250961573533219	-0.318325858207167	-0.00868224309980088	-0.965784284662087	0.0772429989324604	0.136191386287144	-0.569179503480228	-0.63710935733414	-0.951763814347152	-0.510457064357526	-0.650634722405787	RNA-RT	Hepatitis B virus
AB188245.2	-0.332789087519129	-0.195946441032647	-0.200912693925996	0.317304068361915	0.0799753767205959	-0.710755714843358	0.0285691521967709	-0.150400988848548	0.335711910320462	-1.37332724739401	0.227741075839128	0.508935661864395	0.267835392097615	0.601221085584946	-0.504304837375931	-0.662003536484984	-0.682695931638085	0.534061602421118	0.884402552983687	0.639695233399582	0.371837617330421	-0.120294233717712	0.248534836138679	0.312665173558394	-0.125006361067033	0.292781749227846	-0.883635243308215	0.00288250853312137	0.0989584800881688	-0.558516520417355	-0.79836613883035	-0.77595972578207	-0.500217879852688	-0.504304837375931	RNA-RT	Hepatitis B virus
AB189071.1	-0.277533975528909	0.53605290024021	-0.0335695326937018	0.0551956542421246	-0.440263475567017	0.272620454662992	-0.3040061868901	0.158337027167101	-0.177881725270655	0.877351626449262	-1.38458370273713	0.0922074380970889	-0.115597447016313	0.349365277594213	0.411426245726465	0.380729448503549	-0.625934281777462	-0.0831412353002459	-0.436353730515936	0.100304905795685	0.369606070031838	-0.45205668870965	-0.256700472111743	-0.514573172829758	0.49467161164755	-1.92139016530363	0.897627674279551	-0.176250639691727	-0.145605322246899	-0.139235797371172	0.0468402542029724	0.625738061908648	-0.422752464406849	0.711935356978922	ssRNA+	Hepatitis E virus
AB189120.1	-0.488026018218199	0.220329954879556	-0.291592016516404	-0.373327247394007	-0.932361283124637	0.102993993323326	0.0676387168753633	0.408168370708106	0.445726703349984	0.60502015306241	-0.696657605512669	0.160920188181103	-0.0816137655536521	0.445726703349984	0.0524158941511385	0.0524158941511385	-0.951763814347152	0.573374526445944	-0.229382353343797	0.337996463515016	0.280956313831056	0.0172092900322231	0.388465097283154	-0.220950447162541	0.24731993497982	0.0214797274104514	0.375178479589612	0.116364756691785	-0.905088352974533	-0.780908941753803	-0.00433459026389113	-0.298672742587059	-0.0350469470992008	-0.508403405589552	ssRNA+	Dengue virus 1
AB189121.1	-0.405451450449646	0.295135249000818	-0.256700472111743	-0.263611599296539	-0.937878288092203	0.183962834842595	-0.00144341686966872	0.51500591643373	0.455228571117139	0.604071323668861	-0.650634722405787	0.117695042669755	-0.0350469470992008	0.335711910320462	0.070389327891398	0.186500557644495	-1.15521264992094	0.660837367696284	-0.227692025041597	0.327687364176047	0.277389698810864	-0.0306192350583921	0.389566811762726	-0.267079617891743	0.241230035515445	0.0299828662157143	0.381837083906047	0.0143552929770701	-0.816037165157405	-0.878321443411748	0.0579700686373299	-0.38458370273713	-0.0619024389259069	-0.496142467422571	ssRNA+	Dengue virus 1
AB189122.1	-0.307572801910292	0.196607044094818	-0.325539348439741	-0.50635266602479	-0.739372091873301	0.175045486110914	-0.0969617298870879	0.451013242943973	0.595503660502742	0.6915341649192	-0.67116353577046	0.195347598322219	0.0412429822318813	0.216610068742442	0.0398402645317911	0.147957881387101	-1.19099722506091	0.687956494044482	-0.220950447162541	0.32883646422954	0.250961573533219	-0.200912693925996	0.658097205351372	-0.367731784500487	0.277389698810864	-0.0247366783215064	0.391767719955997	0.150559676575381	-0.902389203373578	-0.63710935733414	-0.0101343771337132	-0.343732465205711	-0.0203404482841755	-0.547931769776189	ssRNA+	Dengue virus 2
AB189123.1	-0.314732593483158	0.192825403552391	-0.347398782403481	-0.524915117051217	-0.729770092762002	0.166072675946706	-0.0954195650786824	0.438292851579147	0.576280257621355	0.694211607767891	-0.710755714843358	0.220329954879556	0.0565835283663675	0.22404027421793	0.0468402542029724	0.128293401009818	-1.15200309344505	0.681674141792833	-0.232768962976124	0.324234562270531	0.259423152281415	-0.182786075741673	0.647084212628954	-0.380821783940931	0.309176187478515	-0.0588936890535686	0.386259141133346	0.160920188181103	-0.913216233857933	-0.625934281777462	-0.026205070347394	-0.352915787371046	-0.0144995696951151	-0.558516520417355	ssRNA+	Dengue virus 2
AB189124.1	-0.329159664118438	0.192825403552391	-0.351074440546879	-0.531156057025363	-0.746615764199926	0.166072675946706	-0.0831412353002459	0.422233000683048	0.58111017522555	0.682573297347578	-0.689659879387849	0.219091058246197	0.0565835283663675	0.222804561045261	0.0384361816561079	0.149259365499623	-1.15521264992094	0.675364312749146	-0.22431729826094	0.314986485468515	0.257010618206024	-0.184424571137427	0.645240512645265	-0.354759487354735	0.284514133244245	-0.0484122051852459	0.398350370345965	0.153156788061421	-0.913216233857933	-0.62148837674627	-0.0320936297098533	-0.362157939675895	-0.00868224309980088	-0.560642821525743	ssRNA+	Dengue virus 2
AB189125.1	-0.390245037827557	0.254594043033141	-0.314732593483158	-0.364013496254377	-0.940644722383579	0.138814468902282	-0.104697378666693	0.429749850800216	0.58111017522555	0.563646269484064	-0.729770092762002	0.0989584800881688	0.0676387168753633	0.264236151043547	0.0412429822318813	0.166072675946706	-1.07704103576383	0.680774425492461	-0.172993990361023	0.312665173558394	0.360645202460216	-0.168122758808327	0.529071299829111	-0.516635639286651	0.327687364176047	-0.145605322246899	0.36289064266586	0.128293401009818	-1.15200309344505	-0.655171503002559	0.0662614422687213	-0.38458370273713	-0.0603972796439563	-0.351074440546879	ssRNA+	Dengue virus 3
AB189126.1	-0.394031641158542	0.270229907237998	-0.312939311660108	-0.367731784500487	-0.968604803724466	0.133563525741106	-0.0969617298870879	0.411426245726465	0.58111017522555	0.570462931026041	-0.751465163861321	0.102993993323326	0.0579700686373299	0.326537348139952	0.00575926928868495	0.0989584800881688	-1.05289494843213	0.677169938818245	-0.168122758808327	0.317304068361915	0.360645202460216	-0.220950447162541	0.511973981781801	-0.520769438793664	0.380729448503549	-0.129733929604017	0.376290383337052	0.144046369616707	-1.15842936260448	-0.65744525452268	0.063502942306158	-0.373327247394007	-0.0573916638883367	-0.377069649079823	ssRNA+	Dengue virus 3
AB189127.1	-0.380821783940931	0.258217389536018	-0.338250400189295	-0.356605546520108	-0.946193556304206	0.144046369616707	-0.0740005814437769	0.398350370345965	0.583037623796664	0.58207422139633	-0.741782610463982	0.12565110166152	0.0758748669751276	0.34255474547732	0.0454429707611671	0.102993993323326	-1.03209362970985	0.663572335417523	-0.169744675832317	0.326537348139952	0.36513259345253	-0.205896101440252	0.490570130446201	-0.541617995843987	0.367371065648529	-0.120294233717712	0.356143810225275	0.138814468902282	-1.14241704461585	-0.659722595233746	0.0510240030244669	-0.377069649079823	-0.0679388286565756	-0.365871442474959	ssRNA+	Dengue virus 3
AB189128.1	-0.415037499278844	0.269033146455237	-0.330973234490369	-0.332789087519129	-0.910501849160897	0.0976107966264223	-0.156820109742826	0.408168370708106	0.590721770009841	0.571434115876509	-0.736965594166206	0.100304905795685	0.0551956542421246	0.371837617330421	0.0935601761623378	0.0496307677246004	-0.948975996975533	0.651683180632109	-0.140825544133565	0.301002256032814	0.374065718222538	-0.186064929518683	0.559736524432983	-0.682695931638085	0.2904244038653	-0.166502663140165	0.358396261956654	0.137503523749935	-1.01449956969512	-0.761213140412883	0.0440443327060212	-0.330973234490369	-0.0634091701760615	-0.356605546520108	ssRNA+	Dengue virus 3
AB191333.1	0.390667685559667	-0.401634794676355	-0.0800879113226919	0.166072675946706	-0.3040061868901	-0.132894270497345	-0.599462070416271	0.0551956542421246	1.03984026453179	0.288063200325316	-1.52284078881336	0.453122446595813	-0.416962376203336	0.280956313831056	0.00432160595009347	-0.0558912008920451	-0.504304837375931	-0.106249498279434	-0.0291463456595165	-0.0115879742752118	0.578214165472454	-0.200912693925996	0.718964335759539	-0.899695094204314	-0.192645077942396	-1.35845397091248	0.513995979367013	0.0510240030244669	-0.977099597889921	-0.200912693925996	0.576280257621355	-0.192645077942396	-0.567040592723894	0.366252263699564	ssRNA+	Hepacivirus C
AB192877.1	-0.282789700980404	0.629473196786948	-0.438307278601691	-0.564904848379903	-0.502259911390907	0.62854031926276	-0.0892673380970874	0.370722275148167	0.477159211186641	0.867105729502655	-0.516635639286651	0.00719550140420377	0.168642035558839	0.124328135002202	0.128293401009818	0.590721770009841	-2.19759995988516	0.648925559453121	-0.291592016516404	0.511973981781801	0.258217389536018	-0.254977850962736	0.32883646422954	-0.457989644463391	0.444667066841908	-0.552156355637915	0.641546029087524	-0.164884384741782	-0.249822294406943	-0.800877357986399	0.150559676575381	0.154453592679872	-0.156820109742826	-0.0232697793228472	ssRNA+	Enterovirus A90
AB193176.1	-0.351074440546879	0.550900664647523	0.0565835283663675	0.112366523072563	-0.360304766600418	0.353887836284907	-0.117161344232749	0.399444564589458	-0.215914857265243	0.955312803444705	-1.14880066140671	0.0454429707611671	-0.129733929604017	0.136191386287144	0.225274929869569	0.476122419880152	-0.57132159005177	0.137503523749935	-0.41888982477445	0.130930869826449	0.220329954879556	-0.428565884123491	-0.194294815161489	-0.163267919540864	0.595503660502742	-1.96015973546821	0.9061209529971	-0.0954195650786824	-0.128156351490682	-0.147202107181229	0.0786098346963665	0.569491091958716	-0.514573172829758	0.784922701562861	ssRNA+	Hepatitis E virus
AB193177.1	-0.327348370671615	0.538041453333664	0.0799753767205959	0.0989584800881688	-0.340075441597622	0.353887836284907	-0.112474729258412	0.410341104614087	-0.220950447162541	0.955312803444705	-1.19429481516149	0.0271540515037266	-0.142417044615852	0.130930869826449	0.236339539168374	0.468843942974637	-0.590744853315162	0.128293401009818	-0.405451450449646	0.138814468902282	0.230203013366421	-0.413115187147815	-0.192645077942396	-0.172993990361023	0.632268215499513	-2.00578235259401	0.892973815273334	-0.110915901401851	-0.166502663140165	-0.0877333719335504	0.0894981508391026	0.560714954474479	-0.504304837375931	0.804053558967353	ssRNA+	Hepatitis E virus
AB193178.1	-0.340075441597622	0.532067552289031	0.0426443374084937	0.142740172116082	-0.358453970912476	0.347098670622268	-0.134477040860036	0.381837083906047	-0.212567535483132	0.94185751900344	-1.16812275880833	0.0412429822318813	-0.147202107181229	0.128293401009818	0.211635253327149	0.462575888042204	-0.57132159005177	0.158337027167101	-0.424687669312563	0.140124223909071	0.248534836138679	-0.407363571393423	-0.169744675832317	-0.121863233373052	0.609754962172443	-2.05289494843213	0.920674411041618	-0.0892673380970874	-0.150400988848548	-0.126580496565143	0.111031312388744	0.534061602421118	-0.531156057025363	0.787432464516868	ssRNA+	Hepatitis E virus
AB194947.1	-0.608232280044003	0.0840642647884745	-0.277533975528909	-0.298672742587059	-0.448114896528275	-0.0350469470992008	0.230203013366421	0.189033824390017	0.192825403552391	0.172487515510134	-0.24297675349254	-0.289827251720338	0.20163386116965	0.183962834842595	-0.103146927103293	0.411426245726465	-0.937878288092203	0.154453592679872	0.572404647390332	0.409255146684838	0.570462931026041	0.12300395405482	-0.00144341686966872	0.420078115979374	0.104336659814736	-0.0603972796439563	0.29983076182237	-0.176250639691727	-0.461958546666336	-0.586405917590825	-0.026205070347394	0.116364756691785	0.227741075839128	-0.442222328605074	RNA-RT	Hepatitis B virus
AB194948.1	-0.556393348524385	0.0607391578576785	-0.275786313242642	-0.340075441597622	-0.516635639286651	-0.0380063225797449	0.211635253327149	0.189033824390017	0.221567788538409	0.133563525741106	-0.190997225060914	-0.347398782403481	0.173767067736706	0.166072675946706	-0.0831412353002459	0.372952097911829	-0.846843211938579	0.158337027167101	0.543000877402426	0.442545456105304	0.584000383285773	0.168642035558839	-0.0130430374755989	0.398350370345965	0.0551956542421246	-0.0740005814437769	0.31150311546827	-0.227692025041597	-0.41119543298445	-0.573466861883327	0.0454429707611671	0.166072675946706	0.272620454662992	-0.471928835421265	RNA-RT	Hepatitis B virus
AB194949.1	-0.422752464406849	-0.0513991525066443	-0.22431729826094	-0.207561069935362	-0.239566125329888	0.0496307677246004	0.309176187478515	0.244887059123534	0.112366523072563	0.0676387168753633	-0.248107861595691	-0.22431729826094	0.146655222119465	0.140124223909071	-0.148800661406706	0.447843644362086	-1.03800632257974	0.168642035558839	0.607862902831235	0.483364360713349	0.539034702970754	0.151858816727005	-0.0619024389259069	0.386259141133346	0.0827025893302493	-0.217591435072627	0.189033824390017	-0.189351252217354	-0.352915787371046	-0.392137097168765	-0.0800879113226919	0.14535138557262	0.212880566344385	-0.334607228958109	RNA-RT	Hepatitis B virus
AB194950.1	-0.490050853695689	0.00575926928868495	-0.282789700980404	-0.289827251720338	-0.244685095954902	0.0607391578576785	0.288063200325316	0.250961573533219	0.094911647025467	0.12300395405482	-0.305788392232109	-0.352915787371046	0.190298791626595	0.168642035558839	-0.15360697914764	0.43189034828618	-0.971430847803229	0.159629185821228	0.569491091958716	0.455228571117139	0.562669826102702	0.140124223909071	-0.0877333719335504	0.368489000645104	0.126972856257766	-0.209227962138	0.190298791626595	-0.24297675349254	-0.395928676331139	-0.37894449670026	-0.103146927103293	0.202887833470143	0.186500557644495	-0.358453970912476	RNA-RT	Hepatitis B virus
AB194951.1	-0.365871442474959	0.0426443374084937	-0.232768962976124	-0.300448367476911	-0.349235440883098	-0.0130430374755989	0.401630466584741	0.209141397838592	0.0313951962755343	0.0257375614136083	-0.227692025041597	-0.360304766600418	0.195347598322219	0.206643223983395	-0.129733929604017	0.407080775450501	-0.894321922105463	0.105678077894537	0.618238655595455	0.483364360713349	0.614474282837701	0.12300395405482	-0.156820109742826	0.424384671538097	0.212880566344385	-0.134477040860036	0.204140716780225	-0.15200309344505	-0.403541860441014	-0.446148031818874	-0.0679388286565756	0.250961573533219	0.250961573533219	-0.436353730515936	RNA-RT	Hepatitis B virus
AB194952.1	-0.41119543298445	-0.00868224309980088	-0.232768962976124	-0.31114825613412	-0.351074440546879	0.0243196791954129	0.376290383337052	0.214124805352847	0.0271540515037266	0.0621217119077975	-0.144010302691519	-0.246395463720005	0.199122642013601	0.228972569760161	-0.125006361067033	0.38404980679516	-0.924125133024872	0.0690146779151805	0.569491091958716	0.498761465671852	0.578214165472454	0.16349873228288	-0.140825544133565	0.416839741912829	0.199122642013601	-0.0954195650786824	0.183962834842595	-0.132894270497345	-0.358453970912476	-0.500217879852688	-0.0679388286565756	0.183962834842595	0.172487515510134	-0.32373259173411	RNA-RT	Hepatitis B virus
AB195639.1	-0.365871442474959	0.658097205351372	-0.354759487354735	-0.356605546520108	-0.510457064357526	0.62760683812965	-0.0740005814437769	0.291603558030565	-0.199255376063222	0.808179083771471	-0.424687669312563	-0.65744525452268	0.813114191346289	0.530070742225084	0.219091058246197	0.913798964950696	-4.18442457113743	0.446785562143122	0.11503324294624	0.284514133244245	0.402722176845605	-0.129733929604017	-1.87302714374223	0.181420640280142	0.563646269484064	-0.547931769776189	0.73725410432433	-0.65744525452268	-0.46394709975979	-0.454031630894707	0.0426443374084937	0.144046369616707	0.222804561045261	-0.275786313242642	dsDNA	JC polyomavirus
AB195640.1	-0.364013496254377	0.660837367696284	-0.364013496254377	-0.341902794648628	-0.526992432083826	0.630405471482323	-0.121863233373052	0.276198865032242	-0.204233052217608	0.796597754048306	-0.422752464406849	-0.675765437729469	0.813114191346289	0.544979883255804	0.217851096811131	0.959028218943694	-4.21089678249862	0.43189034828618	0.133563525741106	0.285698125958125	0.404903122145131	-0.182786075741673	-1.86775220170156	0.12961273813047	0.606915941825205	-0.496142467422571	0.758729568457863	-0.65744525452268	-0.465938397578882	-0.446148031818874	0.0607391578576785	0.141432790929296	0.220329954879556	-0.314732593483158	dsDNA	JC polyomavirus
AB195673.1	-0.415037499278844	0.196607044094818	-0.305788392232109	-0.373327247394007	-0.932361283124637	0.108357178090419	0.0786098346963665	0.391767719955997	0.532067552289031	0.618238655595455	-0.652901329377732	0.151858816727005	-0.0679388286565756	0.446785562143122	0	0.0758748669751276	-0.905088352974533	0.576280257621355	-0.246395463720005	0.318461465167583	0.27500704749987	0.0100636833446975	0.421155960662223	-0.227692025041597	0.211635253327149	0.0257375614136083	0.37851162325373	0.0894981508391026	-0.873027143742234	-0.86775220170156	0.0565835283663675	-0.382701517159154	-0.036525876025114	-0.494109070270043	ssRNA+	Dengue virus 1
AB195930.1	-0.364013496254377	-0.0709665213541436	-0.0740005814437769	-0.422752464406849	-0.227692025041597	-0.00578235259400611	0.314986485468515	0.26663664251399	0.255802836602718	0.119024103142275	-0.172993990361023	-0.15521264992094	0.0200576523412535	0.220329954879556	-0.172993990361023	0.369606070031838	-0.994240730711315	0.0676387168753633	0.519038609600059	0.374065718222538	0.565597175854225	0.16349873228288	-0.00868224309980088	0.242450073677701	0.146655222119465	-0.210896782498619	0.267835392097615	-0.194294815161489	-0.330973234490369	-0.340075441597622	0.0827025893302493	-0.0619024389259069	0.409255146684838	-0.459972730742493	RNA-RT	Hepatitis B virus
AB195931.1	-0.358453970912476	-0.0335695326937018	-0.0740005814437769	-0.415037499278844	-0.258425152581204	-0.0291463456595165	0.301002256032814	0.244887059123534	0.185232254230161	0.166072675946706	-0.161653263478769	-0.15200309344505	0.0172092900322231	0.195347598322219	-0.163267919540864	0.34255474547732	-0.962969269055033	0.0731347046302154	0.521050736900963	0.40381306161659	0.583037623796664	0.16349873228288	-0.0101343771337132	0.225274929869569	0.144046369616707	-0.15521264992094	0.312665173558394	-0.177881725270655	-0.352915787371046	-0.380821783940931	0.0840642647884745	-0.0320936297098533	0.386259141133346	-0.45205668870965	RNA-RT	Hepatitis B virus
AB195932.1	-0.325539348439741	-0.0306192350583921	-0.0800879113226919	-0.438307278601691	-0.232768962976124	-0.0144995696951151	0.319617934200161	0.252173413202027	0.191562650700756	0.10701824988212	-0.187707155126729	-0.131313234677865	0.00432160595009347	0.217851096811131	-0.150400988848548	0.344828496997441	-0.965784284662087	0.0786098346963665	0.528071164578735	0.426533138116673	0.571434115876509	0.166072675946706	0.00144197417390632	0.210388864445403	0.153156788061421	-0.192645077942396	0.243669080966863	-0.134477040860036	-0.401634794676355	-0.369594528517677	0.100304905795685	-0.0513991525066443	0.361768359419153	-0.436353730515936	RNA-RT	Hepatitis B virus
AB195933.1	-0.428565884123491	-0.176250639691727	-0.0350469470992008	-0.181149439104566	-0.343732465205711	-0.00144341686966872	0.349365277594213	0.189033824390017	0.211635253327149	0.192825403552391	-0.189351252217354	-0.234465253637023	0.176322772640463	0.155749232677945	-0.147202107181229	0.341416524478722	-0.813499442355505	0.126972856257766	0.54794331129035	0.361768359419153	0.584000383285773	0.117695042669755	-0.0424567992428948	0.286881147788162	0.144046369616707	-0.291592016516404	0.194087052116302	-0.31114825613412	-0.289827251720338	-0.514573172829758	0.0510240030244669	-0.026205070347394	0.366252263699564	-0.49817873457909	RNA-RT	Hepatitis B virus
AB195934.1	-0.395928676331139	-0.204233052217608	-0.0409717810563062	-0.214240225572989	-0.343732465205711	0.018634174139051	0.333423733725192	0.189033824390017	0.133563525741106	0.215367972203479	-0.202571917847687	-0.229382353343797	0.181420640280142	0.160920188181103	-0.145605322246899	0.325386414659773	-0.763660460831626	0.0935601761623378	0.537047519404657	0.350497247084133	0.592636428606577	0.12300395405482	-0.0679388286565756	0.285698125958125	0.168642035558839	-0.267079617891743	0.206643223983395	-0.325539348439741	-0.340075441597622	-0.457989644463391	0.0157829972409275	-0.0320936297098533	0.421155960662223	-0.512513650651464	RNA-RT	Hepatitis B virus
AB195935.1	-0.397828209246621	-0.210896782498619	-0.0634091701760615	-0.181149439104566	-0.329159664118438	0.0412429822318813	0.350497247084133	0.173767067736706	0.176322772640463	0.220329954879556	-0.253257284222264	-0.22431729826094	0.160920188181103	0.166072675946706	-0.156820109742826	0.332278283056929	-0.753895990116083	0.0989584800881688	0.520045024039818	0.34255474547732	0.57918014812715	0.105678077894537	-0.0954195650786824	0.255802836602718	0.185232254230161	-0.248107861595691	0.221567788538409	-0.367731784500487	-0.340075441597622	-0.440263475567017	0.0313951962755343	0.0229004021100788	0.40381306161659	-0.541617995843987	RNA-RT	Hepatitis B virus
AB195936.1	-0.46394709975979	-0.0101343771337132	-0.00868224309980088	-0.488026018218199	-0.261880711217424	-0.110915901401851	0.323081789503733	0.249748715083569	0.16349873228288	0.154453592679872	-0.160040412510468	-0.236163541109049	0.0962618530584035	0.196607044094818	-0.15200309344505	0.369606070031838	-0.965784284662087	0.10969486482593	0.511973981781801	0.35501626421955	0.567545447643747	0.178873958169795	-0.0558912008920451	0.261831658752137	0.183962834842595	-0.147202107181229	0.296310560708092	-0.200912693925996	-0.284545872884282	-0.38458370273713	0.0214797274104514	-0.0558912008920451	0.422233000683048	-0.434402824145775	RNA-RT	Hepatitis B virus
AB195937.1	-0.510457064357526	-0.0247366783215064	-0.0144995696951151	-0.496142467422571	-0.270555993166337	-0.0892673380970874	0.314986485468515	0.230203013366421	0.144046369616707	0.187767747046025	-0.158429362604483	-0.197599959885161	0.0908534304511135	0.24000896473507	-0.132894270497345	0.329984649758421	-0.932361283124637	0.0745054363636298	0.49364733397521	0.374065718222538	0.519038609600059	0.199122642013601	-0.0603972796439563	0.227741075839128	0.168642035558839	-0.0846703239869906	0.257010618206024	-0.179514657013621	-0.284545872884282	-0.377069649079823	-0.0115879742752118	-0.0543922968186278	0.401630466584741	-0.465938397578882	RNA-RT	Hepatitis B virus
AB195938.1	-0.490050853695689	0	-0.0174170530774094	-0.496142467422571	-0.272297327162762	-0.0985055449524251	0.318461465167583	0.278579550458423	0.147957881387101	0.205392512989685	-0.148800661406706	-0.212567535483132	0.0745054363636298	0.216610068742442	-0.139235797371172	0.327687364176047	-0.940644722383579	0.0690146779151805	0.522055749160964	0.368489000645104	0.543000877402426	0.190298791626595	-0.0634091701760615	0.24731993497982	0.167357927738514	-0.0923401721467106	0.288063200325316	-0.195946441032647	-0.282789700980404	-0.41888982477445	-0.0174170530774094	-0.0664273617389761	0.423309237242387	-0.459972730742493	RNA-RT	Hepatitis B virus
AB195939.1	-0.494109070270043	-0.0985055449524251	-0.0130430374755989	-0.392137097168765	-0.289827251720338	-0.161653263478769	0.336854639125465	0.196607044094818	0.159629185821228	0.0551956542421246	-0.132894270497345	-0.210896782498619	0.0908534304511135	0.231432408447965	-0.158429362604483	0.321928094887362	-0.940644722383579	0.0172092900322231	0.52707033551266	0.347098670622268	0.592636428606577	0.126972856257766	-0.0469210473874926	0.24000896473507	0.166072675946706	-0.126580496565143	0.270229907237998	-0.171368418311981	-0.327348370671615	-0.459972730742493	0.0621217119077975	-0.0469210473874926	0.280956313831056	-0.338250400189295	RNA-RT	Hepatitis B virus
AB195940.1	-0.479954975960182	-0.115597447016313	-0.00723156923107586	-0.42081985187285	-0.256700472111743	-0.147202107181229	0.350497247084133	0.241230035515445	0.206643223983395	0.10969486482593	-0.171368418311981	-0.160040412510468	0.063502942306158	0.252173413202027	-0.150400988848548	0.321928094887362	-0.988504361162171	0.0157829972409275	0.516015147003665	0.34255474547732	0.610700062134764	0.108357178090419	-0.0528949484321255	0.222804561045261	0.160920188181103	-0.136061549576028	0.292781749227846	-0.174621396107069	-0.325539348439741	-0.475936324222789	0.0510240030244669	-0.0306192350583921	0.334568275666133	-0.300448367476911	RNA-RT	Hepatitis B virus
AB195941.1	-0.469929257774916	-0.0908029370083126	-0.0469210473874926	-0.388355456626338	-0.232768962976124	-0.158429362604483	0.31034012061215	0.22650852980868	0.209141397838592	0.0976107966264223	-0.177881725270655	-0.177881725270655	0.0786098346963665	0.26663664251399	-0.176250639691727	0.314986485468515	-0.997117491466879	0.0468402542029724	0.499782120147312	0.332278283056929	0.630405471482323	0.12565110166152	-0.0724827538015237	0.222804561045261	0.167357927738514	-0.121863233373052	0.272620454662992	-0.186064929518683	-0.314732593483158	-0.434402824145775	0.0510240030244669	-0.0218043703183484	0.357270475679559	-0.343732465205711	RNA-RT	Hepatitis B virus
AB195942.1	-0.358453970912476	-0.0755200076409777	-0.0159575739029762	-0.388355456626338	-0.284545872884282	-0.0484122051852459	0.293958979028694	0.271425676092934	0.219091058246197	0.100304905795685	-0.217591435072627	-0.244685095954902	0.0426443374084937	0.178873958169795	-0.181149439104566	0.379620962055708	-0.965784284662087	0.0412429822318813	0.571434115876509	0.316145742293356	0.645240512645265	0.158337027167101	-0.0174170530774094	0.206643223983395	0.141432790929296	-0.117161344232749	0.326537348139952	-0.194294815161489	-0.496142467422571	-0.316528107144772	0.0454429707611671	-0.0203404482841755	0.340277404766254	-0.354759487354735	RNA-RT	Hepatitis B virus
AB195943.1	-0.388355456626338	-0.0218043703183484	-0.0335695326937018	-0.415037499278844	-0.305788392232109	-0.0709665213541436	0.259423152281415	0.258217389536018	0.212880566344385	0.0867837661420667	-0.226003674888827	-0.176250639691727	0.0538064436957938	0.183962834842595	-0.145605322246899	0.360645202460216	-0.954557029238833	0.0114956388378294	0.574343753920013	0.341416524478722	0.584000383285773	0.162210036314307	-0.00868224309980088	0.221567788538409	0.142740172116082	-0.181149439104566	0.29983076182237	-0.197599959885161	-0.45600928033515	-0.351074440546879	0.0454429707611671	-0.0276749584428483	0.3928669162308	-0.405451450449646	RNA-RT	Hepatitis B virus
AB195944.1	-0.388355456626338	-0.045431429247006	-0.0218043703183484	-0.386468347082073	-0.32373259173411	-0.110915901401851	0.295135249000818	0.22650852980868	0.22650852980868	0.0922074380970889	-0.214240225572989	-0.164884384741782	0.0593552776164212	0.192825403552391	-0.150400988848548	0.375178479589612	-0.99136969485656	0.0384361816561079	0.573374526445944	0.340277404766254	0.609754962172443	0.12961273813047	-0.0203404482841755	0.199122642013601	0.13224779829844	-0.190997225060914	0.312665173558394	-0.195946441032647	-0.471928835421265	-0.305788392232109	0.0579700686373299	-0.0335695326937018	0.385154896884344	-0.403541860441014	RNA-RT	Hepatitis B virus
AB195945.1	-0.436353730515936	-0.0188780102056894	-0.0409717810563062	-0.432454552356253	-0.24297675349254	-0.0218043703183484	0.312665173558394	0.219091058246197	0.113700499164728	0.190298791626595	-0.115597447016313	-0.171368418311981	0.0799753767205959	0.192825403552391	-0.128156351490682	0.396159489073155	-1.00578235259401	0.0398402645317911	0.528071164578735	0.334568275666133	0.567545447643747	0.117695042669755	-0.109358756036556	0.215367972203479	0.214124805352847	-0.0892673380970874	0.368489000645104	-0.209227962138	-0.442222328605074	-0.351074440546879	0.0593552776164212	-0.00288827932482651	0.323081789503733	-0.426625473554056	RNA-RT	Hepatitis B virus
AB195946.1	-0.438307278601691	0.0229004021100788	-0.0218043703183484	-0.375197234747053	-0.352915787371046	-0.00723156923107586	0.32883646422954	0.238786859587116	0.189033824390017	0.133563525741106	-0.140825544133565	-0.13764780046798	0.0496307677246004	0.176322772640463	-0.0664273617389761	0.417920007811965	-0.979942347658747	0.0299828662157143	0.561692721398309	0.318461465167583	0.584000383285773	0.094911647025467	-0.0335695326937018	0.207892851641333	0.167357927738514	-0.126580496565143	0.270229907237998	-0.239566125329888	-0.467932447710969	-0.41119543298445	0.116364756691785	0.0200576523412535	0.34255474547732	-0.479954975960182	RNA-RT	Hepatitis B virus
AB195947.1	-0.479954975960182	-0.00723156923107586	-0.0144995696951151	-0.37894449670026	-0.31114825613412	-0.104697378666693	0.282143228781498	0.249748715083569	0.10969486482593	0.0496307677246004	-0.176250639691727	-0.219269963523624	0.0894981508391026	0.192825403552391	-0.176250639691727	0.372952097911829	-0.98564470702293	0.063502942306158	0.549915553621955	0.348232419239271	0.62854031926276	0.16478627814334	-0.0816137655536521	0.248534836138679	0.154453592679872	-0.15360697914764	0.329984649758421	-0.200912693925996	-0.386468347082073	-0.413115187147815	-0.00578235259400611	0.0172092900322231	0.359521170427595	-0.351074440546879	RNA-RT	Hepatitis B virus
AB195948.1	-0.432454552356253	0.018634174139051	-0.0130430374755989	-0.37145968073724	-0.282789700980404	-0.0831412353002459	0.285698125958125	0.242450073677701	0.101650076094435	0.094911647025467	-0.156820109742826	-0.186064929518683	0.120351940365222	0.207892851641333	-0.194294815161489	0.388465097283154	-0.937878288092203	0.0468402542029724	0.502839758255931	0.344828496997441	0.61541629726287	0.154453592679872	-0.0877333719335504	0.249748715083569	0.137503523749935	-0.150400988848548	0.288063200325316	-0.260151897300673	-0.38458370273713	-0.360304766600418	-0.0101343771337132	0.0299828662157143	0.333423733725192	-0.327348370671615	RNA-RT	Hepatitis B virus
AB195949.1	-0.422752464406849	0.0482361856528476	-0.0439433475875971	-0.300448367476911	-0.202571917847687	-0.0439433475875971	0.26663664251399	0.215367972203479	0.209141397838592	0.0772429989324604	-0.197599959885161	-0.267079617891743	0.119024103142275	0.209141397838592	-0.179514657013621	0.318461465167583	-0.905088352974533	0.0813396274519388	0.531069492725954	0.367371065648529	0.564622052436981	0.147957881387101	-0.0528949484321255	0.212880566344385	0.149259365499623	-0.181149439104566	0.31034012061215	-0.169744675832317	-0.298672742587059	-0.41119543298445	0.0285691521967709	-0.0439433475875971	0.377401430785794	-0.432454552356253	RNA-RT	Hepatitis B virus
AB195950.1	-0.434402824145775	0.0356239097307212	-0.0724827538015237	-0.321928094887362	-0.215914857265243	-0.0558912008920451	0.272620454662992	0.236339539168374	0.200378797984026	0.063502942306158	-0.204233052217608	-0.248107861595691	0.102993993323326	0.209141397838592	-0.195946441032647	0.364012053558615	-0.943416471633633	0.153156788061421	0.557777671394926	0.389566811762726	0.561692721398309	0.104336659814736	-0.0424567992428948	0.230203013366421	0.154453592679872	-0.181149439104566	0.297484915710575	-0.214240225572989	-0.291592016516404	-0.403541860441014	0.0786098346963665	-0.0543922968186278	0.371837617330421	-0.440263475567017	RNA-RT	Hepatitis B virus
AB195951.1	-0.428565884123491	0.0313951962755343	-0.0634091701760615	-0.289827251720338	-0.215914857265243	-0.0603972796439563	0.283329168051641	0.222804561045261	0.190298791626595	0.0662614422687213	-0.200912693925996	-0.275786313242642	0.10701824988212	0.186500557644495	-0.199255376063222	0.341416524478722	-0.913216233857933	0.11503324294624	0.533064921869638	0.395062799517578	0.558757430373762	0.111031312388744	-0.00723156923107586	0.221567788538409	0.171206827418142	-0.164884384741782	0.29983076182237	-0.24297675349254	-0.293358942690592	-0.413115187147815	0.0200576523412535	-0.0785636691937021	0.386259141133346	-0.446148031818874	RNA-RT	Hepatitis B virus
AB195952.1	-0.37145968073724	0.0214797274104514	0.01292617444427	-0.37145968073724	-0.200912693925996	-0.0409717810563062	0.289244285156642	0.189033824390017	0.166072675946706	0.0524158941511385	-0.176250639691727	-0.202571917847687	0.101650076094435	0.199122642013601	-0.166502663140165	0.35501626421955	-0.924125133024872	0.0813396274519388	0.533064921869638	0.343692069179019	0.594548549550354	0.0881415968690176	-0.0276749584428483	0.230203013366421	0.206643223983395	-0.125006361067033	0.314986485468515	-0.231074664436249	-0.369594528517677	-0.367731784500487	0.0496307677246004	-0.0174170530774094	0.380729448503549	-0.392137097168765	RNA-RT	Hepatitis B virus
AB195953.1	-0.37894449670026	-0.0291463456595165	-0.0247366783215064	-0.415037499278844	-0.226003674888827	0.018634174139051	0.318461465167583	0.166072675946706	0.178873958169795	0.0772429989324604	-0.132894270497345	-0.192645077942396	0.113700499164728	0.211635253327149	-0.147202107181229	0.331131922217202	-0.943416471633633	0.0607391578576785	0.509949146304311	0.341416524478722	0.577247535593151	0.0690146779151805	-0.0409717810563062	0.249748715083569	0.189033824390017	-0.0724827538015237	0.289244285156642	-0.189351252217354	-0.347398782403481	-0.41119543298445	0.0468402542029724	-0.0709665213541436	0.303342394487331	-0.377069649079823	RNA-RT	Hepatitis B virus
AB195954.1	-0.354759487354735	-0.0276749584428483	-0.036525876025114	-0.428565884123491	-0.199255376063222	0.00575926928868495	0.309176187478515	0.151858816727005	0.176322772640463	0.0772429989324604	-0.13764780046798	-0.161653263478769	0.108357178090419	0.185232254230161	-0.148800661406706	0.326537348139952	-0.937878288092203	0.0676387168753633	0.491596594410448	0.370722275148167	0.570462931026041	0.0976107966264223	-0.0247366783215064	0.207892851641333	0.192825403552391	-0.0709665213541436	0.289244285156642	-0.202571917847687	-0.343732465205711	-0.409278229990159	0.0496307677246004	-0.0619024389259069	0.325386414659773	-0.382701517159154	RNA-RT	Hepatitis B virus
AB195955.1	-0.477944250839036	-0.121863233373052	-0.0558912008920451	-0.390245037827557	-0.253257284222264	-0.134477040860036	0.292781749227846	0.225274929869569	0.144046369616707	0.0285691521967709	-0.150400988848548	-0.194294815161489	0.0799753767205959	0.260627908126699	-0.136061549576028	0.31034012061215	-0.951763814347152	0.0384361816561079	0.542010355536609	0.387362540835996	0.611644543373662	0.112366523072563	-0.0709665213541436	0.231432408447965	0.192825403552391	-0.107803289534515	0.295135249000818	-0.205896101440252	-0.329159664118438	-0.475936324222789	0.0881415968690176	-0.0335695326937018	0.337996463515016	-0.377069649079823	RNA-RT	Hepatitis B virus
AB195956.1	-0.473931188332412	-0.0664273617389761	-0.0800879113226919	-0.329159664118438	-0.289827251720338	-0.115597447016313	0.298658315564515	0.212880566344385	0.177598929327733	0.0854246562526777	-0.174621396107069	-0.132894270497345	0.0813396274519388	0.257010618206024	-0.172993990361023	0.309176187478515	-0.937878288092203	0.0621217119077975	0.519038609600059	0.347098670622268	0.603121869839996	0.126972856257766	-0.0603972796439563	0.243669080966863	0.186500557644495	-0.117161344232749	0.286881147788162	-0.219269963523624	-0.351074440546879	-0.459972730742493	0.0976107966264223	0.0143552929770701	0.335711910320462	-0.409278229990159	RNA-RT	Hepatitis B virus
AB195957.1	-0.473931188332412	-0.0862010350493039	-0.0938790470029001	-0.356605546520108	-0.302226180444814	-0.117161344232749	0.31034012061215	0.235114320376357	0.205392512989685	0.0745054363636298	-0.164884384741782	-0.182786075741673	0.0976107966264223	0.264236151043547	-0.150400988848548	0.298658315564515	-0.918660372548061	0.0510240030244669	0.52707033551266	0.335711910320462	0.544979883255804	0.124328135002202	-0.0694518807521452	0.258217389536018	0.196607044094818	-0.104697378666693	0.248534836138679	-0.220950447162541	-0.347398782403481	-0.469929257774916	0.0551956542421246	-0.00144341686966872	0.317304068361915	-0.399730246490995	RNA-RT	Hepatitis B virus
AB197673.1	-0.448114896528275	0.58880456701555	0.0356239097307212	0.101650076094435	-0.424687669312563	0.334568275666133	-0.0755200076409777	0.205392512989685	-0.29689930039584	0.899948986189672	-1.56064282152574	-0.00144341686966872	-0.120294233717712	0.24000896473507	0.209141397838592	0.478195257939166	-0.575615328461903	-0.0846703239869906	-0.394031641158542	0.138814468902282	0.175045486110914	-0.45205668870965	-0.281035664240461	-0.0634091701760615	0.520045024039818	-2.00578235259401	0.893750501720566	-0.209227962138	-0.136061549576028	-0.132894270497345	-0.139235797371172	0.726831217032493	-0.166502663140165	0.678071905112638	ssRNA+	Hepatitis E virus
AB197674.1	-0.401634794676355	0.70310069960416	-0.00868224309980088	0.0229004021100788	-0.415037499278844	0.343692069179019	-0.171368418311981	0.254594043033141	-0.263611599296539	0.854394677753101	-1.60384051092685	0.034215715337913	-0.0755200076409777	0.192825403552391	0.305678743242287	0.519038609600059	-0.569179503480228	-0.0380063225797449	-0.42081985187285	0.151858816727005	0.191562650700756	-0.459972730742493	-0.267079617891743	-0.182786075741673	0.545968369105293	-1.98850436116217	0.932817102741851	-0.107803289534515	-0.0724827538015237	-0.164884384741782	-0.0218043703183484	0.668119124686432	-0.277533975528909	0.6959938131099	ssRNA+	Hepatitis E virus
AB198076.1	-0.407363571393423	0.0172092900322231	-0.00578235259400611	-0.373327247394007	-0.307572801910292	-0.117161344232749	0.296310560708092	0.249748715083569	0.212880566344385	0.0813396274519388	-0.163267919540864	-0.249822294406943	0.0648828515848544	0.189033824390017	-0.186064929518683	0.352758525040637	-0.902389203373578	0.0607391578576785	0.519038609600059	0.349365277594213	0.619178216059069	0.162210036314307	-0.00578235259400611	0.259423152281415	0.120351940365222	-0.174621396107069	0.258217389536018	-0.202571917847687	-0.340075441597622	-0.446148031818874	0.0229004021100788	0.0496307677246004	0.316145742293356	-0.300448367476911	RNA-RT	Hepatitis B virus
AB198077.1	-0.46394709975979	0.0229004021100788	0.01292617444427	-0.312939311660108	-0.190997225060914	-0.00578235259400611	0.286881147788162	0.244887059123534	0.159629185821228	0.100304905795685	-0.13764780046798	-0.244685095954902	0.0827025893302493	0.189033824390017	-0.156820109742826	0.385154896884344	-1	0.0565835283663675	0.523060061795249	0.367371065648529	0.621993231666123	0.12300395405482	-0.0513991525066443	0.221567788538409	0.16478627814334	-0.0469210473874926	0.243669080966863	-0.293358942690592	-0.367731784500487	-0.367731784500487	0.0143552929770701	0.00719550140420377	0.296310560708092	-0.341902794648628	RNA-RT	Hepatitis B virus
AB198078.1	-0.469929257774916	-0.0846703239869906	-0.0484122051852459	-0.340075441597622	-0.295128035543647	-0.103146927103293	0.276198865032242	0.219091058246197	0.225274929869569	0.101650076094435	-0.168122758808327	-0.200912693925996	0.105678077894537	0.212880566344385	-0.184424571137427	0.344828496997441	-0.859875776090929	0.0172092900322231	0.512985334813676	0.323081789503733	0.557777671394926	0.166072675946706	-0.00868224309980088	0.260627908126699	0.137503523749935	-0.128156351490682	0.309176187478515	-0.192645077942396	-0.327348370671615	-0.442222328605074	0.00288250853312137	-0.00433459026389113	0.350497247084133	-0.316528107144772	RNA-RT	Hepatitis B virus
AB198079.1	-0.465938397578882	-0.0409717810563062	-0.0306192350583921	-0.440263475567017	-0.227692025041597	-0.0350469470992008	0.29983076182237	0.16349873228288	0.237563718317676	0.0243196791954129	-0.125006361067033	-0.202571917847687	0.094911647025467	0.181420640280142	-0.177881725270655	0.325386414659773	-0.905088352974533	0.0813396274519388	0.532067552289031	0.371837617330421	0.612588406698718	0.119024103142275	-0.0469210473874926	0.232660756790275	0.159629185821228	-0.114035243246029	0.276198865032242	-0.199255376063222	-0.32373259173411	-0.428565884123491	0.0621217119077975	-0.0291463456595165	0.302172799740752	-0.340075441597622	RNA-RT	Hepatitis B virus
AB198080.1	-0.403541860441014	-0.00723156923107586	-0.0130430374755989	-0.382701517159154	-0.237863830098888	-0.0424567992428948	0.284514133244245	0.243669080966863	0.181420640280142	0.0745054363636298	-0.179514657013621	-0.251538766995965	0.094911647025467	0.205392512989685	-0.160040412510468	0.343692069179019	-0.910501849160897	0.0621217119077975	0.526068811667588	0.388465097283154	0.619178216059069	0.146655222119465	-0.0558912008920451	0.244887059123534	0.15704371014558	-0.0846703239869906	0.254594043033141	-0.241270431542137	-0.329159664118438	-0.440263475567017	0.0538064436957938	-0.0469210473874926	0.331131922217202	-0.37145968073724	RNA-RT	Hepatitis B virus
AB198081.1	-0.454031630894707	-0.0954195650786824	-0.0484122051852459	-0.42081985187285	-0.291592016516404	-0.144010302691519	0.316145742293356	0.277389698810864	0.258217389536018	0.12300395405482	-0.144010302691519	-0.207561069935362	0.0593552776164212	0.197865391353738	-0.172993990361023	0.35501626421955	-0.997117491466879	0.0468402542029724	0.532067552289031	0.370722275148167	0.622930350920177	0.149259365499623	-0.0424567992428948	0.264236151043547	0.175045486110914	-0.120294233717712	0.295135249000818	-0.220950447162541	-0.305788392232109	-0.457989644463391	0.070389327891398	-0.045431429247006	0.331131922217202	-0.405451450449646	RNA-RT	Hepatitis B virus
AB198082.1	-0.41119543298445	-0.107803289534515	-0.0679388286565756	-0.362157939675895	-0.277533975528909	-0.0862010350493039	0.271425676092934	0.248534836138679	0.222804561045261	0.0908534304511135	-0.202571917847687	-0.232768962976124	0.0648828515848544	0.235114320376357	-0.194294815161489	0.339137384919585	-0.977099597889921	0.0426443374084937	0.529071299829111	0.347098670622268	0.601221085584946	0.190298791626595	-0.00433459026389113	0.244887059123534	0.147957881387101	-0.150400988848548	0.291603558030565	-0.281035664240461	-0.377069649079823	-0.432454552356253	0.0356239097307212	-0.0409717810563062	0.396159489073155	-0.403541860441014	RNA-RT	Hepatitis B virus
AB198083.1	-0.510457064357526	-0.0573916638883367	0.0229004021100788	-0.394031641158542	-0.237863830098888	-0.0785636691937021	0.341416524478722	0.233888060174277	0.235114320376357	0.0881415968690176	-0.114035243246029	-0.192645077942396	0.0908534304511135	0.202887833470143	-0.164884384741782	0.359521170427595	-0.954557029238833	0.0579700686373299	0.53605290024021	0.333423733725192	0.620117165028684	0.117695042669755	0.0143552929770701	0.259423152281415	0.11503324294624	-0.132894270497345	0.283329168051641	-0.204233052217608	-0.295128035543647	-0.434402824145775	0.0214797274104514	0.0271540515037266	0.340277404766254	-0.375197234747053	RNA-RT	Hepatitis B virus
AB198084.1	-0.44418384493836	-0.0174170530774094	-0.00578235259400611	-0.426625473554056	-0.282789700980404	-0.0831412353002459	0.286881147788162	0.254594043033141	0.237563718317676	0.0854246562526777	-0.147202107181229	-0.209227962138	0.0881415968690176	0.233888060174277	-0.186064929518683	0.336854639125465	-0.99136969485656	0.0621217119077975	0.532067552289031	0.359521170427595	0.595503660502742	0.12565110166152	0.00288250853312137	0.231432408447965	0.159629185821228	-0.0755200076409777	0.248534836138679	-0.226003674888827	-0.302226180444814	-0.477944250839036	0.0299828662157143	-0.0159575739029762	0.357270475679559	-0.436353730515936	RNA-RT	Hepatitis B virus
AB198940.1	-0.454031630894707	0.598365205323645	-0.302226180444814	-0.364013496254377	-0.49817873457909	0.642470537315822	0.0157829972409275	0.302172799740752	-0.226003674888827	0.773152397014052	-0.37894449670026	-0.617056130431009	0.813935070481317	0.497740088609093	0.195347598322219	0.953078952612507	-5.15842936260448	0.49467161164755	0.0607391578576785	0.326537348139952	0.468843942974637	-0.104697378666693	-1.98850436116217	0.16478627814334	0.567545447643747	-0.428565884123491	0.768078435016455	-0.65744525452268	-0.405451450449646	-0.473931188332412	0.0200576523412535	0.13224779829844	0.196607044094818	-0.212567535483132	dsDNA	JC polyomavirus
AB198941.1	-0.434402824145775	0.60502015306241	-0.314732593483158	-0.377069649079823	-0.504304837375931	0.669026765509631	0.0214797274104514	0.317304068361915	-0.229382353343797	0.815575428862573	-0.392137097168765	-0.617056130431009	0.784085142734757	0.464668267003444	0.196607044094818	0.971589535530062	-4.608232280044	0.506906554580693	0.0440443327060212	0.318461465167583	0.460480470040011	-0.128156351490682	-2	0.173767067736706	0.604071323668861	-0.467932447710969	0.732920382108257	-0.65744525452268	-0.454031630894707	-0.438307278601691	0.0157829972409275	0.12961273813047	0.200378797984026	-0.229382353343797	dsDNA	JC polyomavirus
AB198942.1	-0.471928835421265	0.599317793698226	-0.318325858207167	-0.365871442474959	-0.516635639286651	0.622930350920177	0.0285691521967709	0.316145742293356	-0.254977850962736	0.793271654498083	-0.360304766600418	-0.643856189774725	0.817213924258327	0.488515008957812	0.264236151043547	0.94335876267781	-5.15842936260448	0.470927257475127	0.0412429822318813	0.324234562270531	0.457331625485014	-0.107803289534515	-2.00578235259401	0.153156788061421	0.586884812852185	-0.446148031818874	0.766383141001298	-0.662003536484984	-0.434402824145775	-0.475936324222789	-0.00723156923107586	0.155749232677945	0.205392512989685	-0.214240225572989	dsDNA	JC polyomavirus
AB198943.1	-0.473931188332412	0.62854031926276	-0.325539348439741	-0.352915787371046	-0.510457064357526	0.677169938818245	0.00432160595009347	0.318461465167583	-0.222632890549587	0.799916202989014	-0.352915787371046	-0.63486740654747	0.843983844048327	0.42867840994823	0.241230035515445	0.953078952612507	-5.15842936260448	0.513995979367013	0.0229004021100788	0.31034012061215	0.449957483628003	-0.0846703239869906	-2.00578235259401	0.190298791626595	0.569491091958716	-0.44418384493836	0.745022149037264	-0.652901329377732	-0.430508908041284	-0.454031630894707	0.0313951962755343	0.138814468902282	0.183962834842595	-0.209227962138	dsDNA	JC polyomavirus
AB198944.1	-0.465938397578882	0.585923976958601	-0.318325858207167	-0.37894449670026	-0.510457064357526	0.642470537315822	0.0143552929770701	0.333423733725192	-0.226003674888827	0.791605724704552	-0.365871442474959	-0.678071905112638	0.815575428862573	0.487486349348536	0.200378797984026	0.967906370290147	-5.15842936260448	0.509949146304311	0.0745054363636298	0.325386414659773	0.452068230223811	-0.0969617298870879	-2	0.144046369616707	0.587845009254278	-0.438307278601691	0.763836458890951	-0.691988685447822	-0.448114896528275	-0.475936324222789	0.0172092900322231	0.136191386287144	0.206643223983395	-0.232768962976124	dsDNA	JC polyomavirus
AB198945.1	-0.442222328605074	0.59741198755465	-0.325539348439741	-0.367731784500487	-0.502259911390907	0.660837367696284	-0.0144995696951151	0.316145742293356	-0.210896782498619	0.777367109450413	-0.386468347082073	-0.632628934351471	0.86235219953202	0.462575888042204	0.187767747046025	0.951587794814754	-5.15842936260448	0.517023672064581	0.0593552776164212	0.316145742293356	0.445726703349984	-0.106249498279434	-1.97143084780323	0.167357927738514	0.574343753920013	-0.448114896528275	0.755314904045098	-0.673462651860048	-0.461958546666336	-0.440263475567017	0.00288250853312137	0.147957881387101	0.194087052116302	-0.217591435072627	dsDNA	JC polyomavirus
AB198946.1	-0.45600928033515	0.606915941825205	-0.305788392232109	-0.360304766600418	-0.508403405589552	0.642470537315822	0	0.314986485468515	-0.184424571137427	0.804879608254673	-0.349235440883098	-0.648371670897218	0.811471030529836	0.497740088609093	0.242450073677701	0.971589535530062	-5.15842936260448	0.486456955768731	0.0579700686373299	0.302172799740752	0.459431618637297	-0.106249498279434	-1.94341647163363	0.169925001442312	0.58880456701555	-0.450084446378045	0.786596361890807	-0.662003536484984	-0.388355456626338	-0.492078535042672	0	0.140124223909071	0.202887833470143	-0.231074664436249	dsDNA	JC polyomavirus
AB198947.1	-0.432454552356253	0.60502015306241	-0.31114825613412	-0.321928094887362	-0.520769438793664	0.644317778337577	-0.026205070347394	0.321928094887362	-0.210896782498619	0.773152397014052	-0.37894449670026	-0.588573754273535	0.82781902461732	0.470927257475127	0.204140716780225	0.941106310946431	-4.608232280044	0.522055749160964	0.0482361856528476	0.316145742293356	0.442545456105304	-0.0892673380970874	-1.95455702923883	0.180147861158429	0.566571640626761	-0.494109070270043	0.762986564880576	-0.619270551496451	-0.457989644463391	-0.440263475567017	0.0454429707611671	0.158337027167101	0.192825403552391	-0.190997225060914	dsDNA	JC polyomavirus
AB198948.1	-0.475936324222789	0.602171790753379	-0.329159664118438	-0.375197234747053	-0.488026018218199	0.62854031926276	0.0257375614136083	0.326537348139952	-0.192645077942396	0.799087306074004	-0.358453970912476	-0.648371670897218	0.841570637395517	0.484395962502666	0.187767747046025	0.944858445807539	-5.15842936260448	0.509949146304311	0.0356239097307212	0.32077347694587	0.460480470040011	-0.0892673380970874	-1.98850436116217	0.158337027167101	0.58111017522555	-0.41888982477445	0.758729568457863	-0.666576266274808	-0.42081985187285	-0.44418384493836	0.00144197417390632	0.13224779829844	0.187767747046025	-0.210896782498619	dsDNA	JC polyomavirus
AB198949.1	-0.467932447710969	0.639695233399582	-0.325539348439741	-0.360304766600418	-0.504304837375931	0.646162657157894	0.0157829972409275	0.2904244038653	-0.231074664436249	0.816394909169121	-0.369594528517677	-0.612637459164004	0.820485342986379	0.488515008957812	0.231432408447965	0.969380764941608	-5.15842936260448	0.479230561206336	0.0114956388378294	0.321928094887362	0.446785562143122	-0.110915901401851	-1.98850436116217	0.154453592679872	0.565597175854225	-0.45205668870965	0.755314904045098	-0.666576266274808	-0.399730246490995	-0.496142467422571	0.00432160595009347	0.14535138557262	0.175045486110914	-0.205896101440252	dsDNA	JC polyomavirus
AB198950.1	-0.454031630894707	0.609754962172443	-0.31114825613412	-0.367731784500487	-0.486004020632987	0.663572335417523	0.0313951962755343	0.313826296390398	-0.204233052217608	0.778208576398088	-0.373327247394007	-0.643856189774725	0.822118274729345	0.465713319595964	0.183962834842595	0.946356571633634	-5.15842936260448	0.521050736900963	0.0356239097307212	0.323081789503733	0.459431618637297	-0.100051013810328	-1.97143084780323	0.159629185821228	0.594548549550354	-0.45205668870965	0.763836458890951	-0.662003536484984	-0.424687669312563	-0.459972730742493	0.0384361816561079	0.140124223909071	0.180147861158429	-0.241270431542137	dsDNA	JC polyomavirus
AB198951.1	-0.450084446378045	0.602171790753379	-0.295128035543647	-0.364013496254377	-0.524915117051217	0.652601217596519	-0.0174170530774094	0.339137384919585	-0.226003674888827	0.811471030529836	-0.365871442474959	-0.639354797539784	0.827006009638977	0.470927257475127	0.216610068742442	0.957543200757105	-5.15842936260448	0.50182126542091	0.0496307677246004	0.317304068361915	0.456280481510725	-0.0831412353002459	-1.92686529536978	0.136191386287144	0.58014548442338	-0.450084446378045	0.751035176667862	-0.655171503002559	-0.41888982477445	-0.465938397578882	0.0356239097307212	0.12565110166152	0.200378797984026	-0.231074664436249	dsDNA	JC polyomavirus
AB198952.1	-0.454031630894707	0.58207422139633	-0.29689930039584	-0.365871442474959	-0.510457064357526	0.670840335881562	-0.00723156923107586	0.32883646422954	-0.236163541109049	0.791605724704552	-0.377069649079823	-0.648371670897218	0.839153387389821	0.454175893185802	0.221567788538409	0.967168607532628	-5.15842936260448	0.490570130446201	0.0412429822318813	0.325386414659773	0.446785562143122	-0.107803289534515	-1.96578428466209	0.189033824390017	0.57918014812715	-0.432454552356253	0.745022149037264	-0.646112163715093	-0.426625473554056	-0.471928835421265	0.00288250853312137	0.138814468902282	0.189033824390017	-0.207561069935362	dsDNA	JC polyomavirus
AB198953.1	-0.46394709975979	0.61541629726287	-0.338250400189295	-0.332789087519129	-0.512513650651464	0.648005179810493	0.0143552929770701	0.303342394487331	-0.236163541109049	0.795766947782392	-0.388355456626338	-0.619270551496451	0.823749360308273	0.447843644362086	0.235114320376357	0.961252884058208	-5.15842936260448	0.477159211186641	0.0551956542421246	0.341416524478722	0.460480470040011	-0.109358756036556	-1.97143084780323	0.153156788061421	0.606915941825205	-0.477944250839036	0.750177705593057	-0.659722595233746	-0.41119543298445	-0.492078535042672	0.00575926928868495	0.12565110166152	0.197865391353738	-0.22431729826094	dsDNA	JC polyomavirus
AB198954.1	-0.436353730515936	0.619178216059069	-0.302226180444814	-0.380821783940931	-0.529072742524873	0.651683180632109	-0.00723156923107586	0.329984649758421	-0.202571917847687	0.794935662803536	-0.375197234747053	-0.655171503002559	0.830255324167683	0.50182126542091	0.22404027421793	0.961252884058208	-5.15842936260448	0.512985334813676	0.0313951962755343	0.327687364176047	0.430820496519772	-0.101598140007807	-1.98279070996778	0.15704371014558	0.574343753920013	-0.450084446378045	0.759581973233555	-0.643856189774725	-0.41119543298445	-0.45600928033515	0.00863030514344006	0.141432790929296	0.20163386116965	-0.227692025041597	dsDNA	JC polyomavirus
AB200239.1	-0.332789087519129	0.534061602421118	0.0285691521967709	0.124328135002202	-0.351074440546879	0.360645202460216	-0.126580496565143	0.377401430785794	-0.22431729826094	0.951587794814754	-1.16812275880833	0.00144197417390632	-0.169744675832317	0.13224779829844	0.220329954879556	0.452068230223811	-0.569179503480228	0.108357178090419	-0.407363571393423	0.136191386287144	0.242450073677701	-0.422752464406849	-0.202571917847687	-0.156820109742826	0.622930350920177	-1.99424073071132	0.896078055397064	-0.0938790470029001	-0.140825544133565	-0.100051013810328	0.0922074380970889	0.566571640626761	-0.50635266602479	0.803227036434928	ssRNA+	Hepatitis E virus
AB201226.1	-0.3040061868901	0.288063200325316	0.10701824988212	-0.192645077942396	-0.0740005814437769	0.195347598322219	-0.136061549576028	0.158337027167101	-0.236163541109049	0.704871964456353	-0.575615328461903	-0.176250639691727	0.453122446595813	0.292781749227846	-0.134477040860036	0.441483479582645	-1.07704103576383	0.440420720756767	-0.3040061868901	0.0412429822318813	0.349365277594213	-0.512513650651464	-1.00288827932483	-0.120294233717712	0.0468402542029724	-0.926865295369785	0.745022149037264	-0.732164607902385	-0.0499049058263139	0.0745054363636298	-0.00578235259400611	0.488515008957812	0.0454429707611671	-0.13764780046798	dsDNA	Human papillomavirus 94
AB202071.1	-0.407363571393423	-0.0291463456595165	-0.0424567992428948	-0.399730246490995	-0.288064643021079	-0.0679388286565756	0.246104009883917	0.26663664251399	0.219091058246197	0.166072675946706	-0.202571917847687	-0.302226180444814	0.0908534304511135	0.202887833470143	-0.139235797371172	0.370722275148167	-1.0350469470992	0.0799753767205959	0.584000383285773	0.348232419239271	0.603121869839996	0.14535138557262	-0.00288827932482651	0.205392512989685	0.142740172116082	-0.205896101440252	0.316145742293356	-0.284545872884282	-0.397828209246621	-0.347398782403481	0.0510240030244669	-0.0499049058263139	0.404903122145131	-0.388355456626338	RNA-RT	Hepatitis B virus
[truncated: 32,803 more rows]
