# Supplementary material for: Footprint of the host restriction factors APOBEC3 on the genome of human viruses
Source: PLoS Pathog. 2020 Aug 14;16(8):e1008718. doi: 10.1371/journal.ppat.1008718 (PMC7449416; doi:10.1371/journal.ppat.1008718)
Supplement: S2 Table — Observed/expected K-mer ratios for each genic human viral sequence (available for download at https://doi.org/10.5061/dryad.n8pk0p2sd). (ZIP) [file ppat.1008718.s014.zip]

Archive with 2 entries (2 files):
- S2_Table_Genic_K-mer_ratios_A3_footprint_Poulain.txt
- __MACOSX/._S2_Table_Genic_K-mer_ratios_A3_footprint_Poulain.txt
