# Supplementary material for: Footprint of the host restriction factors APOBEC3 on the genome of human viruses
Source: PLoS Pathog. 2020 Aug 14;16(8):e1008718. doi: 10.1371/journal.ppat.1008718 (PMC7449416; doi:10.1371/journal.ppat.1008718)
Supplement: S3 Table — Observed/expected K-mer ratios for each genomic and genic non-human viral sequence (available for download at https://doi.org/10.5061/dryad.n8pk0p2sd). (TXT) [file ppat.1008718.s015.txt]

X.ID	CCN	NCC	NNCCNN	NCT	NCG	NCA	NGG	GGN	NNGGNN	NNTGNN	NNAGNN	NNCGNN	TCN	NTC	NNTCNN	NTT	NTA	NTG	NGA	GAN	NNGANN	NNTANN	NNAANN	NNCANN	NGT	NGC	NAC	NAT	NAA	NAG	Group	Specie
MF593268.1	0.200378797984026	-0.120294233717712	-0.222632890549587	0.929790997718597	-1.53115605702536	0.348232419239271	-1.04990490582631	0.405992359675837	-0.0380063225797449	1.25821738953602	0.35501626421955	-0.639354797539784	-0.274040765490812	-0.494109070270043	-0.161653263478769	0.272620454662992	-0.608232280044003	-0.0588936890535686	-1.399730246491	0.711935356978922	-0.673462651860048	0.591679416935737	-0.494109070270043	0.329984649758421	0.270229907237998	-0.288064643021079	0.160920188181103	0.402722176845605	-0.0634091701760615	0.142740172116082	ssRNA viruses +	Middle East respiratory syndrome-related coronavirus
MG596802.1	0.313826296390398	-0.174621396107069	-0.329159664118438	0.919149363287674	-1.39213709716876	0.509949146304311	-1.01158797427521	0.37851162325373	-0.131313234677865	1.22774107583913	0.479230561206336	-0.720231578406405	-0.207561069935362	-0.619270551496451	-0.232768962976124	0.207892851641333	-0.403541860441014	-0.0709665213541436	-1.40354186044101	0.67626740826589	-0.664288089679538	0.58014548442338	-0.45205668870965	0.158337027167101	0.32883646422954	-0.340075441597622	-0.0101343771337132	0.421155960662223	-0.0218043703183484	0.00863030514344006	ssRNA viruses +	Middle East respiratory syndrome-related coronavirus
KC869678.4	0.204140716780225	-0.132894270497345	-0.309359421384307	0.964213777946939	-1.53115605702536	0.370722275148167	-1.06491747668134	0.375178479589612	0.00288250853312137	1.2606279081267	0.368489000645104	-0.664288089679538	-0.272297327162762	-0.535331732996556	-0.156820109742826	0.291603558030565	-0.57132159005177	-0.0755200076409777	-1.43830727860169	0.72159139877538	-0.662003536484984	0.607862902831235	-0.516635639286651	0.309176187478515	0.243669080966863	-0.289827251720338	0.137503523749935	0.393965275660243	-0.0499049058263139	0.158337027167101	Unknown	Unknown
KJ473821.1	0.0758748669751276	-0.0409717810563062	-0.288064643021079	0.822934048028371	-1.10469737866669	0.200378797984026	-0.943416471633633	0.221567788538409	0.0172092900322231	1.23633953916837	0.130930869826449	-0.405451450449646	-0.364013496254377	-0.307572801910292	-0.249822294406943	0.31034012061215	-0.761213140412883	0.0285691521967709	-1.66657626627481	0.699551632523089	-0.42081985187285	0.567545447643747	-0.668868077782798	0.451013242943973	0.11503324294624	-0.222632890549587	0.283329168051641	0.459431618637297	-0.212567535483132	0.430820496519772	ssRNA viruses +	BtVs-BetaCoV
MG596803.1	0.296310560708092	-0.171368418311981	-0.364013496254377	0.922958964236172	-1.40736357139342	0.529071299829111	-1.0086822430998	0.38404980679516	-0.166502663140165	1.22342254993494	0.510961919277379	-0.689659879387849	-0.215914857265243	-0.590744853315162	-0.174621396107069	0.210388864445403	-0.415037499278844	-0.0831412353002459	-1.38835545662634	0.663572335417523	-0.685013514531485	0.567545447643747	-0.44418384493836	0.178873958169795	0.344828496997441	-0.364013496254377	-0.036525876025114	0.426533138116673	-0.0232697793228472	0.00144197417390632	ssRNA viruses +	Middle East respiratory syndrome-related coronavirus
MF598692.1	0.0482361856528476	-0.0439433475875971	-0.321928094887362	0.864730922314751	-1.70839644196944	0.348232419239271	-0.940644722383579	0.366252263699564	-0.0409717810563062	1.23756371831768	0.36513259345253	-0.316528107144772	-0.261880711217424	-0.231074664436249	-0.22431729826094	0.267835392097615	-0.652901329377732	0.00144197417390632	-1.45403163089471	0.730313886293776	-0.632628934351471	0.557777671394926	-0.504304837375931	0.400537929583729	0.136191386287144	-0.132894270497345	0.155749232677945	0.401630466584741	-0.0188780102056894	0.0976107966264223	ssRNA viruses +	Middle East respiratory syndrome-related coronavirus
KY581697.1	0.0538064436957938	-0.0335695326937018	-0.31114825613412	0.849599011151452	-1.68965987938785	0.350497247084133	-0.940644722383579	0.36513259345253	-0.0409717810563062	1.24184018356467	0.367371065648529	-0.3040061868901	-0.267079617891743	-0.231074664436249	-0.239566125329888	0.263034405833794	-0.641603738043346	0.00719550140420377	-1.45403163089471	0.725959234509188	-0.628162382669579	0.553851968181126	-0.50635266602479	0.390667685559667	0.138814468902282	-0.126580496565143	0.149259365499623	0.40381306161659	-0.0247366783215064	0.0989584800881688	ssRNA viruses +	Middle East respiratory syndrome-related coronavirus
KT368832.1	0.0551956542421246	-0.0469210473874926	-0.320125852253377	0.860764202628828	-1.67576543772947	0.343692069179019	-0.957355662591506	0.36513259345253	-0.0513991525066443	1.24123003551545	0.368489000645104	-0.320125852253377	-0.2688167584278	-0.244685095954902	-0.219269963523624	0.267835392097615	-0.648371670897218	0.00863030514344006	-1.44614803181887	0.724213686757358	-0.62148837674627	0.560714954474479	-0.508403405589552	0.381837083906047	0.142740172116082	-0.136061549576028	0.15704371014558	0.407080775450501	-0.0247366783215064	0.104336659814736	ssRNA viruses +	Middle East respiratory syndrome-related coronavirus
MF598663.1	0.0510240030244669	-0.0499049058263139	-0.325539348439741	0.858378925082071	-1.68038206579984	0.333423733725192	-0.943416471633633	0.376290383337052	-0.0484122051852459	1.24184018356467	0.364012053558615	-0.309359421384307	-0.2688167584278	-0.227692025041597	-0.227692025041597	0.260627908126699	-0.650634722405787	0.00575926928868495	-1.45798964446339	0.730313886293776	-0.619270551496451	0.559736524432983	-0.502259911390907	0.380729448503549	0.141432790929296	-0.134477040860036	0.146655222119465	0.40381306161659	-0.0218043703183484	0.10701824988212	ssRNA viruses +	Middle East respiratory syndrome-related coronavirus
MF598666.1	0.0524158941511385	-0.0499049058263139	-0.321928094887362	0.859174455866435	-1.71311885221184	0.349365277594213	-0.940644722383579	0.371837617330421	-0.0469210473874926	1.24488705912353	0.376290383337052	-0.312939311660108	-0.272297327162762	-0.229382353343797	-0.217591435072627	0.264236151043547	-0.646112163715093	0.00432160595009347	-1.43830727860169	0.719840555064268	-0.63486740654747	0.551885103471725	-0.504304837375931	0.393965275660243	0.137503523749935	-0.126580496565143	0.150559676575381	0.391767719955997	-0.0174170530774094	0.0962618530584035	ssRNA viruses +	Middle East respiratory syndrome-related coronavirus
MF598624.1	0.0662614422687213	-0.0409717810563062	-0.305788392232109	0.857582955384148	-1.74178261046398	0.339137384919585	-0.940644722383579	0.360645202460216	-0.0469210473874926	1.23878685958712	0.366252263699564	-0.3040061868901	-0.275786313242642	-0.231074664436249	-0.226003674888827	0.263034405833794	-0.650634722405787	0.00575926928868495	-1.45008444637804	0.725959234509188	-0.623709616662948	0.553851968181126	-0.500217879852688	0.379620962055708	0.14535138557262	-0.13764780046798	0.146655222119465	0.407080775450501	-0.0218043703183484	0.111031312388744	ssRNA viruses +	Middle East respiratory syndrome-related coronavirus
KT368886.1	0.0482361856528476	-0.0528949484321255	-0.309359421384307	0.856786546288081	-1.68501351453148	0.345964030342872	-0.946193556304206	0.371837617330421	-0.0439433475875971	1.24184018356467	0.366252263699564	-0.316528107144772	-0.270555993166337	-0.231074664436249	-0.227692025041597	0.260627908126699	-0.641603738043346	0.00432160595009347	-1.45008444637804	0.717210299019596	-0.628162382669579	0.559736524432983	-0.504304837375931	0.387362540835996	0.141432790929296	-0.125006361067033	0.153156788061421	0.3928669162308	-0.0203404482841755	0.0894981508391026	ssRNA viruses +	Middle East respiratory syndrome-related coronavirus
KT368883.1	0.0524158941511385	-0.0439433475875971	-0.32373259173411	0.86235219953202	-1.70839644196944	0.349365277594213	-0.937878288092203	0.376290383337052	-0.0513991525066443	1.24549566281992	0.361768359419153	-0.316528107144772	-0.267079617891743	-0.226003674888827	-0.226003674888827	0.265436896049098	-0.655171503002559	0.00432160595009347	-1.45008444637804	0.722466024471091	-0.632628934351471	0.563646269484064	-0.49817873457909	0.397255345594427	0.136191386287144	-0.139235797371172	0.154453592679872	0.399444564589458	-0.0247366783215064	0.094911647025467	ssRNA viruses +	Middle East respiratory syndrome-related coronavirus
KT368890.1	0.0662614422687213	-0.0439433475875971	-0.309359421384307	0.843179890257174	-1.68965987938785	0.359521170427595	-0.957355662591506	0.364012053558615	-0.0558912008920451	1.24061962931176	0.366252263699564	-0.298672742587059	-0.272297327162762	-0.236163541109049	-0.226003674888827	0.26663664251399	-0.655171503002559	0.00575926928868495	-1.44614803181887	0.722466024471091	-0.63486740654747	0.550900664647523	-0.492078535042672	0.402722176845605	0.133563525741106	-0.134477040860036	0.160920188181103	0.402722176845605	-0.026205070347394	0.10969486482593	ssRNA viruses +	Middle East respiratory syndrome-related coronavirus
MK357909.1	0.0648828515848544	-0.0232697793228472	-0.312939311660108	0.84799690655495	-1.69899774396719	0.343692069179019	-0.937878288092203	0.375178479589612	-0.0203404482841755	1.23204671335011	0.357270475679559	-0.300448367476911	-0.284545872884282	-0.232768962976124	-0.237863830098888	0.253384235800074	-0.648371670897218	0.0229004021100788	-1.46195854666634	0.726831217032493	-0.62148837674627	0.55581615506164	-0.514573172829758	0.381837083906047	0.12300395405482	-0.120294233717712	0.146655222119465	0.407080775450501	-0.0115879742752118	0.0840642647884745	ssRNA viruses +	Middle East respiratory syndrome-related coronavirus
MF598721.1	0.0454429707611671	-0.0543922968186278	-0.32373259173411	0.871055075086629	-1.68038206579984	0.360645202460216	-0.957355662591506	0.376290383337052	-0.0528949484321255	1.24974871508357	0.372952097911829	-0.320125852253377	-0.265344566520995	-0.236163541109049	-0.232768962976124	0.260627908126699	-0.652901329377732	-0.00144341686966872	-1.47794425083904	0.720716242521131	-0.617056130431009	0.570462931026041	-0.504304837375931	0.390667685559667	0.136191386287144	-0.125006361067033	0.150559676575381	0.393965275660243	-0.0232697793228472	0.0922074380970889	ssRNA viruses +	Middle East respiratory syndrome-related coronavirus
KX108944.1	0.0482361856528476	-0.0543922968186278	-0.32373259173411	0.87263179113525	-1.69432125675771	0.352758525040637	-0.943416471633633	0.374065718222538	-0.0558912008920451	1.24366908096686	0.368489000645104	-0.312939311660108	-0.270555993166337	-0.244685095954902	-0.210896782498619	0.263034405833794	-0.650634722405787	0.00288250853312137	-1.45403163089471	0.729444006833663	-0.612637459164004	0.563646269484064	-0.508403405589552	0.376290383337052	0.141432790929296	-0.132894270497345	0.151858816727005	0.393965275660243	-0.026205070347394	0.117695042669755	ssRNA viruses +	Middle East respiratory syndrome-related coronavirus
MF598712.1	0.0510240030244669	-0.0543922968186278	-0.316528107144772	0.858378925082071	-1.69899774396719	0.344828496997441	-0.943416471633633	0.367371065648529	-0.0469210473874926	1.23572705983806	0.358396261956654	-0.318325858207167	-0.2688167584278	-0.229382353343797	-0.22431729826094	0.261831658752137	-0.648371670897218	0.0100636833446975	-1.44614803181887	0.725086724630227	-0.623709616662948	0.559736524432983	-0.502259911390907	0.399444564589458	0.12961273813047	-0.123433941248279	0.154453592679872	0.398350370345965	-0.0174170530774094	0.105678077894537	ssRNA viruses +	Middle East respiratory syndrome-related coronavirus
MF598630.1	0.0482361856528476	-0.0634091701760615	-0.334607228958109	0.870266070395983	-1.66200353648498	0.340277404766254	-0.929610672108602	0.385154896884344	-0.0484122051852459	1.23817541857738	0.368489000645104	-0.330973234490369	-0.263611599296539	-0.232768962976124	-0.215914857265243	0.264236151043547	-0.655171503002559	0	-1.44614803181887	0.719840555064268	-0.617056130431009	0.554834395894193	-0.508403405589552	0.386259141133346	0.14535138557262	-0.125006361067033	0.151858816727005	0.400537929583729	-0.026205070347394	0.105678077894537	ssRNA viruses +	Middle East respiratory syndrome-related coronavirus
MH734114.1	0.0579700686373299	-0.0320936297098533	-0.31114825613412	0.867896463992655	-1.74178261046398	0.353887836284907	-0.954557029238833	0.356143810225275	-0.045431429247006	1.24123003551545	0.359521170427595	-0.284545872884282	-0.289827251720338	-0.227692025041597	-0.246395463720005	0.253384235800074	-0.664288089679538	0.0172092900322231	-1.48600402063299	0.733788168625182	-0.625934281777462	0.566571640626761	-0.526992432083826	0.382943869568991	0.13224779829844	-0.118726938570751	0.146655222119465	0.405992359675837	-0.0115879742752118	0.0867837661420667	Unknown	Unknown
MG923476.1	0.0482361856528476	-0.0424567992428948	-0.31114825613412	0.854394677753101	-1.67116353577046	0.335711910320462	-0.946193556304206	0.368489000645104	-0.0469210473874926	1.23511432037636	0.371837617330421	-0.325539348439741	-0.286304185156641	-0.22431729826094	-0.239566125329888	0.253384235800074	-0.655171503002559	0.01292617444427	-1.46992925777492	0.738119288782576	-0.62148837674627	0.551885103471725	-0.512513650651464	0.393965275660243	0.146655222119465	-0.136061549576028	0.160920188181103	0.385154896884344	-0.0130430374755989	0.0989584800881688	ssRNA viruses +	Middle East respiratory syndrome-related coronavirus
MG923473.1	0.0454429707611671	-0.0350469470992008	-0.305788392232109	0.855989697308481	-1.68965987938785	0.339137384919585	-0.935117148415146	0.36289064266586	-0.0291463456595165	1.23388806017428	0.36289064266586	-0.286304185156641	-0.288064643021079	-0.217591435072627	-0.251538766995965	0.250961573533219	-0.63710935733414	0.0200576523412535	-1.48196850739783	0.727702672837238	-0.601649629654035	0.561692721398309	-0.50635266602479	0.401630466584741	0.137503523749935	-0.128156351490682	0.177598929327733	0.38404980679516	-0.00723156923107586	0.0908534304511135	ssRNA viruses +	Middle East respiratory syndrome-related coronavirus
MF598640.1	0.0482361856528476	-0.036525876025114	-0.341902794648628	0.861558419572029	-1.67576543772947	0.360645202460216	-0.937878288092203	0.369606070031838	-0.0335695326937018	1.23939804156656	0.358396261956654	-0.320125852253377	-0.260151897300673	-0.244685095954902	-0.219269963523624	0.267835392097615	-0.648371670897218	0.00719550140420377	-1.45403163089471	0.725086724630227	-0.623709616662948	0.549915553621955	-0.50635266602479	0.386259141133346	0.133563525741106	-0.123433941248279	0.14535138557262	0.407080775450501	-0.0291463456595165	0.105678077894537	ssRNA viruses +	Middle East respiratory syndrome-related coronavirus
KY581700.1	0.0648828515848544	-0.0232697793228472	-0.31114825613412	0.848798181244189	-1.68965987938785	0.331131922217202	-0.951763814347152	0.374065718222538	-0.0558912008920451	1.24488705912353	0.370722275148167	-0.316528107144772	-0.277533975528909	-0.234465253637023	-0.231074664436249	0.260627908126699	-0.639354797539784	0.0114956388378294	-1.45008444637804	0.728573602559365	-0.625934281777462	0.55581615506164	-0.50635266602479	0.380729448503549	0.133563525741106	-0.126580496565143	0.138814468902282	0.400537929583729	-0.0247366783215064	0.105678077894537	ssRNA viruses +	Middle East respiratory syndrome-related coronavirus
KT368870.1	0.063502942306158	-0.0469210473874926	-0.32373259173411	0.865522959139964	-1.69432125675771	0.351628329102782	-0.940644722383579	0.369606070031838	-0.0484122051852459	1.24427819857814	0.372952097911829	-0.316528107144772	-0.267079617891743	-0.22431729826094	-0.219269963523624	0.261831658752137	-0.659722595233746	0.00719550140420377	-1.44222232860507	0.713695814843359	-0.617056130431009	0.561692721398309	-0.508403405589552	0.388465097283154	0.144046369616707	-0.134477040860036	0.149259365499623	0.398350370345965	-0.0247366783215064	0.0962618530584035	ssRNA viruses +	Middle East respiratory syndrome-related coronavirus
MF598682.1	0.0538064436957938	-0.0484122051852459	-0.302226180444814	0.86235219953202	-1.68501351453148	0.350497247084133	-0.940644722383579	0.37851162325373	-0.0513991525066443	1.23756371831768	0.375178479589612	-0.31114825613412	-0.275786313242642	-0.24297675349254	-0.214240225572989	0.26663664251399	-0.655171503002559	-0.00288827932482651	-1.45403163089471	0.7311832415722	-0.623709616662948	0.563646269484064	-0.50635266602479	0.381837083906047	0.134878054343112	-0.126580496565143	0.146655222119465	0.399444564589458	-0.0291463456595165	0.100304905795685	ssRNA viruses +	Middle East respiratory syndrome-related coronavirus
MF598608.1	0.0398402645317911	-0.0394882898809755	-0.31114825613412	0.856786546288081	-1.70839644196944	0.349365277594213	-0.948975996975533	0.37851162325373	-0.0469210473874926	1.24549566281992	0.368489000645104	-0.327348370671615	-0.263611599296539	-0.234465253637023	-0.220950447162541	0.265436896049098	-0.648371670897218	0.01292617444427	-1.45008444637804	0.725086724630227	-0.625934281777462	0.55581615506164	-0.504304837375931	0.389566811762726	0.136191386287144	-0.125006361067033	0.147957881387101	0.400537929583729	-0.0218043703183484	0.0962618530584035	ssRNA viruses +	Middle East respiratory syndrome-related coronavirus
MF598650.1	0.0524158941511385	-0.045431429247006	-0.312939311660108	0.867105729502655	-1.68965987938785	0.349365277594213	-0.932361283124637	0.372952097911829	-0.0484122051852459	1.24488705912353	0.370722275148167	-0.314732593483158	-0.270555993166337	-0.241270431542137	-0.231074664436249	0.261831658752137	-0.650634722405787	0.01292617444427	-1.45403163089471	0.725086724630227	-0.628162382669579	0.563646269484064	-0.508403405589552	0.395062799517578	0.13224779829844	-0.132894270497345	0.142740172116082	0.407080775450501	-0.0188780102056894	0.0989584800881688	ssRNA viruses +	Middle East respiratory syndrome-related coronavirus
MG923470.1	0.0593552776164212	-0.036525876025114	-0.309359421384307	0.867105729502655	-1.70839644196944	0.350497247084133	-0.932361283124637	0.368489000645104	-0.0439433475875971	1.23572705983806	0.359521170427595	-0.293358942690592	-0.291592016516404	-0.239566125329888	-0.258425152581204	0.250961573533219	-0.632628934351471	0.00719550140420377	-1.49817873457909	0.725959234509188	-0.628162382669579	0.5489297694764	-0.50635266602479	0.3928669162308	0.128293401009818	-0.107803289534515	0.15704371014558	0.391767719955997	-0.0101343771337132	0.101650076094435	ssRNA viruses +	Middle East respiratory syndrome-related coronavirus
KY673149.1	0.0551956542421246	-0.0174170530774094	-0.305788392232109	0.849599011151452	-1.68501351453148	0.337996463515016	-0.935117148415146	0.361768359419153	-0.045431429247006	1.23878685958712	0.36289064266586	-0.309359421384307	-0.270555993166337	-0.248107861595691	-0.237863830098888	0.269033146455237	-0.639354797539784	0	-1.45403163089471	0.722466024471091	-0.630393929968162	0.563646269484064	-0.50635266602479	0.386259141133346	0.133563525741106	-0.125006361067033	0.151858816727005	0.404903122145131	-0.0276749584428483	0.101650076094435	ssRNA viruses +	Middle East respiratory syndrome-related coronavirus
KT368862.1	0.0621217119077975	-0.0469210473874926	-0.316528107144772	0.864730922314751	-1.69432125675771	0.345964030342872	-0.937878288092203	0.379620962055708	-0.045431429247006	1.2424500736777	0.370722275148167	-0.316528107144772	-0.272297327162762	-0.231074664436249	-0.212567535483132	0.269033146455237	-0.650634722405787	-0.00433459026389113	-1.45403163089471	0.724213686757358	-0.630393929968162	0.55581615506164	-0.512513650651464	0.402722176845605	0.138814468902282	-0.125006361067033	0.160920188181103	0.398350370345965	-0.0247366783215064	0.0989584800881688	ssRNA viruses +	Middle East respiratory syndrome-related coronavirus
MF598708.1	0.0538064436957938	-0.0499049058263139	-0.318325858207167	0.857582955384148	-1.67576543772947	0.347098670622268	-0.951763814347152	0.36289064266586	-0.0513991525066443	1.23939804156656	0.36513259345253	-0.307572801910292	-0.2688167584278	-0.236163541109049	-0.215914857265243	0.269033146455237	-0.659722595233746	0.00288250853312137	-1.45008444637804	0.723340120251171	-0.623709616662948	0.563646269484064	-0.504304837375931	0.388465097283154	0.134878054343112	-0.129733929604017	0.155749232677945	0.398350370345965	-0.0218043703183484	0.0922074380970889	ssRNA viruses +	Middle East respiratory syndrome-related coronavirus
MF598660.1	0.0454429707611671	-0.0424567992428948	-0.320125852253377	0.855192407959154	-1.68965987938785	0.353887836284907	-0.937878288092203	0.36513259345253	-0.045431429247006	1.24853483613868	0.375178479589612	-0.309359421384307	-0.2688167584278	-0.248107861595691	-0.222632890549587	0.269033146455237	-0.65744525452268	0.00144197417390632	-1.45008444637804	0.729444006833663	-0.625934281777462	0.560714954474479	-0.514573172829758	0.397255345594427	0.141432790929296	-0.118726938570751	0.154453592679872	0.401630466584741	-0.0174170530774094	0.102993993323326	ssRNA viruses +	Middle East respiratory syndrome-related coronavirus
MK967708.1	0.0454429707611671	-0.0499049058263139	-0.3040061868901	0.852797892818771	-1.67116353577046	0.34255474547732	-0.943416471633633	0.36513259345253	-0.0115879742752118	1.23081784186108	0.358396261956654	-0.29689930039584	-0.277533975528909	-0.231074664436249	-0.219269963523624	0.259423152281415	-0.650634722405787	0.0100636833446975	-1.46593839757888	0.732052073300289	-0.614845103115656	0.559736524432983	-0.514573172829758	0.374065718222538	0.133563525741106	-0.112474729258412	0.153156788061421	0.400537929583729	-0.0144995696951151	0.10969486482593	Riboviria	Middle East respiratory syndrome-related coronavirus
KY581695.1	0.0579700686373299	-0.0276749584428483	-0.312939311660108	0.855192407959154	-1.68038206579984	0.337996463515016	-0.937878288092203	0.36513259345253	-0.0499049058263139	1.24123003551545	0.370722275148167	-0.321928094887362	-0.279283757478869	-0.234465253637023	-0.231074664436249	0.257010618206024	-0.63710935733414	0.00288250853312137	-1.45008444637804	0.720716242521131	-0.62148837674627	0.557777671394926	-0.504304837375931	0.398350370345965	0.133563525741106	-0.129733929604017	0.149259365499623	0.408168370708106	-0.0276749584428483	0.100304905795685	ssRNA viruses +	Middle East respiratory syndrome-related coronavirus
KY581696.1	0.0496307677246004	-0.0306192350583921	-0.31114825613412	0.867896463992655	-1.70368943929191	0.334568275666133	-0.937878288092203	0.367371065648529	-0.0380063225797449	1.24000896473507	0.376290383337052	-0.32373259173411	-0.267079617891743	-0.229382353343797	-0.232768962976124	0.259423152281415	-0.648371670897218	0	-1.45403163089471	0.723340120251171	-0.62148837674627	0.558757430373762	-0.514573172829758	0.391767719955997	0.133563525741106	-0.128156351490682	0.155749232677945	0.399444564589458	-0.0247366783215064	0.111031312388744	ssRNA viruses +	Middle East respiratory syndrome-related coronavirus
MF598633.1	0.0426443374084937	-0.0543922968186278	-0.320125852253377	0.867105729502655	-1.69899774396719	0.345964030342872	-0.948975996975533	0.368489000645104	-0.0513991525066443	1.24184018356467	0.374065718222538	-0.309359421384307	-0.260151897300673	-0.226003674888827	-0.22431729826094	0.269033146455237	-0.659722595233746	0.00575926928868495	-1.45403163089471	0.723340120251171	-0.632628934351471	0.551885103471725	-0.500217879852688	0.393965275660243	0.141432790929296	-0.121863233373052	0.167357927738514	0.400537929583729	-0.0320936297098533	0.0976107966264223	ssRNA viruses +	Middle East respiratory syndrome-related coronavirus
MG923480.1	0.0524158941511385	-0.0513991525066443	-0.300448367476911	0.861558419572029	-1.67576543772947	0.344828496997441	-0.943416471633633	0.369606070031838	-0.0439433475875971	1.24305970607253	0.369606070031838	-0.327348370671615	-0.277533975528909	-0.239566125329888	-0.234465253637023	0.255802836602718	-0.650634722405787	0.00863030514344006	-1.46195854666634	0.728573602559365	-0.614845103115656	0.54794331129035	-0.50635266602479	0.401630466584741	0.149259365499623	-0.132894270497345	0.155749232677945	0.393965275660243	-0.00288827932482651	0.0894981508391026	ssRNA viruses +	Middle East respiratory syndrome-related coronavirus
KT368852.1	0.0510240030244669	-0.0499049058263139	-0.321928094887362	0.852797892818771	-1.69432125675771	0.35501626421955	-0.946193556304206	0.370722275148167	-0.0543922968186278	1.24427819857814	0.375178479589612	-0.314732593483158	-0.267079617891743	-0.231074664436249	-0.22431729826094	0.265436896049098	-0.648371670897218	0.00719550140420377	-1.43830727860169	0.725086724630227	-0.619270551496451	0.553851968181126	-0.502259911390907	0.404903122145131	0.144046369616707	-0.131313234677865	0.153156788061421	0.391767719955997	-0.026205070347394	0.0962618530584035	ssRNA viruses +	Middle East respiratory syndrome-related coronavirus
MF598672.1	0.0648828515848544	-0.0218043703183484	-0.302226180444814	0.855192407959154	-1.67576543772947	0.339137384919585	-0.937878288092203	0.36513259345253	-0.0306192350583921	1.24488705912353	0.35501626421955	-0.32373259173411	-0.275786313242642	-0.241270431542137	-0.237863830098888	0.265436896049098	-0.650634722405787	0.0100636833446975	-1.45403163089471	0.722466024471091	-0.625934281777462	0.561692721398309	-0.510457064357526	0.3928669162308	0.138814468902282	-0.129733929604017	0.140124223909071	0.407080775450501	-0.0188780102056894	0.0989584800881688	ssRNA viruses +	Middle East respiratory syndrome-related coronavirus
MF598636.1	0.0565835283663675	-0.0101343771337132	-0.3040061868901	0.855192407959154	-1.68501351453148	0.344828496997441	-0.940644722383579	0.369606070031838	-0.036525876025114	1.24731993497982	0.357270475679559	-0.327348370671615	-0.272297327162762	-0.234465253637023	-0.237863830098888	0.250961573533219	-0.643856189774725	0.0100636833446975	-1.45798964446339	0.730313886293776	-0.632628934351471	0.556797246592743	-0.508403405589552	0.385154896884344	0.149259365499623	-0.15521264992094	0.14535138557262	0.404903122145131	-0.026205070347394	0.0935601761623378	ssRNA viruses +	Middle East respiratory syndrome-related coronavirus
KF917527.1	0.0565835283663675	-0.0424567992428948	-0.329159664118438	0.858378925082071	-1.69432125675771	0.347098670622268	-0.946193556304206	0.369606070031838	-0.0439433475875971	1.2424500736777	0.364012053558615	-0.318325858207167	-0.277533975528909	-0.24297675349254	-0.22431729826094	0.265436896049098	-0.655171503002559	0.00144197417390632	-1.44222232860507	0.730313886293776	-0.625934281777462	0.554834395894193	-0.510457064357526	0.393965275660243	0.144046369616707	-0.136061549576028	0.142740172116082	0.393965275660243	-0.0203404482841755	0.10701824988212	ssRNA viruses +	Middle East respiratory syndrome-related coronavirus
KP719932.1	0.0468402542029724	-0.0306192350583921	-0.302226180444814	0.859174455866435	-1.71311885221184	0.343692069179019	-0.937878288092203	0.368489000645104	-0.0409717810563062	1.23695175858808	0.364012053558615	-0.316528107144772	-0.260151897300673	-0.239566125329888	-0.241270431542137	0.260627908126699	-0.652901329377732	0.00144197417390632	-1.45008444637804	0.725959234509188	-0.608232280044003	0.559736524432983	-0.50635266602479	0.389566811762726	0.13224779829844	-0.125006361067033	0.141432790929296	0.397255345594427	-0.0291463456595165	0.108357178090419	ssRNA viruses +	Middle East respiratory syndrome-related coronavirus
KT368880.1	0.0426443374084937	-0.0603972796439563	-0.320125852253377	0.855989697308481	-1.69432125675771	0.352758525040637	-0.946193556304206	0.377401430785794	-0.0543922968186278	1.2424500736777	0.374065718222538	-0.309359421384307	-0.265344566520995	-0.222632890549587	-0.239566125329888	0.263034405833794	-0.652901329377732	0.00288250853312137	-1.44222232860507	0.725086724630227	-0.614845103115656	0.559736524432983	-0.50635266602479	0.401630466584741	0.142740172116082	-0.145605322246899	0.149259365499623	0.396159489073155	-0.0247366783215064	0.094911647025467	ssRNA viruses +	Middle East respiratory syndrome-related coronavirus
KY581699.1	0.0579700686373299	-0.0144995696951151	-0.3040061868901	0.855192407959154	-1.69899774396719	0.339137384919585	-0.943416471633633	0.369606070031838	-0.045431429247006	1.24610400988392	0.375178479589612	-0.320125852253377	-0.270555993166337	-0.237863830098888	-0.231074664436249	0.258217389536018	-0.639354797539784	0.00288250853312137	-1.45798964446339	0.720716242521131	-0.625934281777462	0.54794331129035	-0.510457064357526	0.386259141133346	0.130930869826449	-0.126580496565143	0.154453592679872	0.401630466584741	-0.0188780102056894	0.0908534304511135	ssRNA viruses +	Middle East respiratory syndrome-related coronavirus
KT368842.1	0.0510240030244669	-0.0484122051852459	-0.336427664582477	0.86235219953202	-1.68038206579984	0.34255474547732	-0.937878288092203	0.370722275148167	-0.0469210473874926	1.2424500736777	0.367371065648529	-0.312939311660108	-0.2688167584278	-0.227692025041597	-0.209227962138	0.269033146455237	-0.650634722405787	0	-1.43830727860169	0.717210299019596	-0.628162382669579	0.557777671394926	-0.508403405589552	0.397255345594427	0.12565110166152	-0.132894270497345	0.151858816727005	0.400537929583729	-0.0232697793228472	0.100304905795685	ssRNA viruses +	Middle East respiratory syndrome-related coronavirus
KX108939.1	0.0579700686373299	-0.0247366783215064	-0.316528107144772	0.851199338593294	-1.66200353648498	0.349365277594213	-0.940644722383579	0.367371065648529	-0.0439433475875971	1.2424500736777	0.375178479589612	-0.312939311660108	-0.277533975528909	-0.246395463720005	-0.234465253637023	0.264236151043547	-0.646112163715093	0.00432160595009347	-1.44222232860507	0.730313886293776	-0.625934281777462	0.550900664647523	-0.508403405589552	0.388465097283154	0.140124223909071	-0.126580496565143	0.140124223909071	0.404903122145131	-0.0232697793228472	0.0976107966264223	ssRNA viruses +	Middle East respiratory syndrome-related coronavirus
KT368828.1	0.0621217119077975	-0.0394882898809755	-0.329159664118438	0.84478735007906	-1.69899774396719	0.347098670622268	-0.932361283124637	0.36289064266586	-0.045431429247006	1.24061962931176	0.371837617330421	-0.295128035543647	-0.284545872884282	-0.237863830098888	-0.217591435072627	0.26663664251399	-0.650634722405787	0.0114956388378294	-1.44614803181887	0.718087583960517	-0.632628934351471	0.562669826102702	-0.510457064357526	0.400537929583729	0.142740172116082	-0.132894270497345	0.15704371014558	0.402722176845605	-0.026205070347394	0.0962618530584035	ssRNA viruses +	Middle East respiratory syndrome-related coronavirus
MF598627.1	0.0482361856528476	-0.0573916638883367	-0.321928094887362	0.863145542989399	-1.68965987938785	0.335711910320462	-0.940644722383579	0.36513259345253	-0.0394882898809755	1.23633953916837	0.374065718222538	-0.312939311660108	-0.260151897300673	-0.236163541109049	-0.231074664436249	0.26663664251399	-0.662003536484984	-0.00723156923107586	-1.44222232860507	0.718964335759539	-0.63486740654747	0.560714954474479	-0.50635266602479	0.393965275660243	0.141432790929296	-0.121863233373052	0.155749232677945	0.397255345594427	-0.0174170530774094	0.0894981508391026	ssRNA viruses +	Middle East respiratory syndrome-related coronavirus
KT751244.1	0.0510240030244669	-0.0439433475875971	-0.318325858207167	0.855192407959154	-1.66200353648498	0.350497247084133	-0.954557029238833	0.366252263699564	-0.0469210473874926	1.24184018356467	0.366252263699564	-0.330973234490369	-0.2688167584278	-0.244685095954902	-0.217591435072627	0.263034405833794	-0.655171503002559	0.00719550140420377	-1.44222232860507	0.724213686757358	-0.625934281777462	0.557777671394926	-0.508403405589552	0.381837083906047	0.12961273813047	-0.134477040860036	0.138814468902282	0.412510571249805	-0.0188780102056894	0.111031312388744	ssRNA viruses +	Middle East respiratory syndrome-related coronavirus
KT368887.1	0.0524158941511385	-0.0469210473874926	-0.31114825613412	0.856786546288081	-1.69899774396719	0.348232419239271	-0.929610672108602	0.370722275148167	-0.0469210473874926	1.23817541857738	0.364012053558615	-0.312939311660108	-0.2688167584278	-0.241270431542137	-0.232768962976124	0.26663664251399	-0.652901329377732	0.0157829972409275	-1.45403163089471	0.717210299019596	-0.62148837674627	0.559736524432983	-0.514573172829758	0.3928669162308	0.140124223909071	-0.123433941248279	0.14535138557262	0.393965275660243	-0.0218043703183484	0.100304905795685	ssRNA viruses +	Middle East respiratory syndrome-related coronavirus
MF598657.1	0.0468402542029724	-0.0469210473874926	-0.318325858207167	0.857582955384148	-1.69432125675771	0.349365277594213	-0.948975996975533	0.367371065648529	-0.0439433475875971	1.24061962931176	0.367371065648529	-0.307572801910292	-0.260151897300673	-0.229382353343797	-0.219269963523624	0.264236151043547	-0.650634722405787	0.0100636833446975	-1.44222232860507	0.72159139877538	-0.630393929968162	0.560714954474479	-0.504304837375931	0.395062799517578	0.138814468902282	-0.136061549576028	0.147957881387101	0.395062799517578	-0.026205070347394	0.0962618530584035	ssRNA viruses +	Middle East respiratory syndrome-related coronavirus
MF598678.1	0.0482361856528476	-0.045431429247006	-0.31114825613412	0.87263179113525	-1.67116353577046	0.339137384919585	-0.951763814347152	0.370722275148167	-0.0513991525066443	1.23939804156656	0.366252263699564	-0.32373259173411	-0.270555993166337	-0.231074664436249	-0.215914857265243	0.259423152281415	-0.652901329377732	0.00144197417390632	-1.44222232860507	0.725959234509188	-0.630393929968162	0.560714954474479	-0.510457064357526	0.388465097283154	0.130930869826449	-0.123433941248279	0.14535138557262	0.40381306161659	-0.0144995696951151	0.105678077894537	ssRNA viruses +	Middle East respiratory syndrome-related coronavirus
KT368826.1	0.0496307677246004	-0.0394882898809755	-0.309359421384307	0.857582955384148	-1.68038206579984	0.352758525040637	-0.943416471633633	0.368489000645104	-0.0499049058263139	1.23695175858808	0.368489000645104	-0.307572801910292	-0.270555993166337	-0.246395463720005	-0.219269963523624	0.271425676092934	-0.655171503002559	0.00719550140420377	-1.44614803181887	0.720716242521131	-0.63710935733414	0.556797246592743	-0.49817873457909	0.393965275660243	0.138814468902282	-0.132894270497345	0.149259365499623	0.389566811762726	-0.0174170530774094	0.0989584800881688	ssRNA viruses +	Middle East respiratory syndrome-related coronavirus
MF598647.1	0.0524158941511385	-0.0218043703183484	-0.302226180444814	0.857582955384148	-1.68038206579984	0.337996463515016	-0.935117148415146	0.36513259345253	-0.0335695326937018	1.24184018356467	0.364012053558615	-0.302226180444814	-0.275786313242642	-0.244685095954902	-0.239566125329888	0.257010618206024	-0.643856189774725	0.0229004021100788	-1.45008444637804	0.717210299019596	-0.628162382669579	0.556797246592743	-0.508403405589552	0.396159489073155	0.136191386287144	-0.129733929604017	0.141432790929296	0.405992359675837	-0.0159575739029762	0.0989584800881688	ssRNA viruses +	Middle East respiratory syndrome-related coronavirus
MF598634.1	0.0538064436957938	-0.0499049058263139	-0.314732593483158	0.865522959139964	-1.66657626627481	0.347098670622268	-0.943416471633633	0.368489000645104	-0.0558912008920451	1.23756371831768	0.36513259345253	-0.329159664118438	-0.2688167584278	-0.244685095954902	-0.209227962138	0.267835392097615	-0.659722595233746	0.00575926928868495	-1.45403163089471	0.730313886293776	-0.62148837674627	0.569491091958716	-0.508403405589552	0.388465097283154	0.12961273813047	-0.136061549576028	0.141432790929296	0.402722176845605	-0.0232697793228472	0.0976107966264223	ssRNA viruses +	Middle East respiratory syndrome-related coronavirus
KX108940.1	0.0607391578576785	-0.026205070347394	-0.320125852253377	0.850399396770255	-1.69432125675771	0.335711910320462	-0.960159735468209	0.366252263699564	-0.0424567992428948	1.24853483613868	0.368489000645104	-0.321928094887362	-0.277533975528909	-0.241270431542137	-0.22431729826094	0.263034405833794	-0.655171503002559	0.00144197417390632	-1.44614803181887	0.725086724630227	-0.619270551496451	0.55581615506164	-0.50635266602479	0.380729448503549	0.12961273813047	-0.123433941248279	0.147957881387101	0.410341104614087	-0.0306192350583921	0.102993993323326	ssRNA viruses +	Middle East respiratory syndrome-related coronavirus
MF598602.1	0.0524158941511385	-0.0588936890535686	-0.318325858207167	0.863938450423972	-1.70368943929191	0.344828496997441	-0.946193556304206	0.369606070031838	-0.0469210473874926	1.24427819857814	0.367371065648529	-0.312939311660108	-0.277533975528909	-0.24297675349254	-0.222632890549587	0.260627908126699	-0.652901329377732	0.00719550140420377	-1.44222232860507	0.718964335759539	-0.62148837674627	0.551885103471725	-0.50635266602479	0.3928669162308	0.146655222119465	-0.128156351490682	0.153156788061421	0.399444564589458	-0.0188780102056894	0.0935601761623378	ssRNA viruses +	Middle East respiratory syndrome-related coronavirus
MF598720.1	0.0482361856528476	-0.0469210473874926	-0.312939311660108	0.875780063068488	-1.68038206579984	0.361768359419153	-0.951763814347152	0.366252263699564	-0.0558912008920451	1.2424500736777	0.374065718222538	-0.32373259173411	-0.267079617891743	-0.229382353343797	-0.231074664436249	0.253384235800074	-0.655171503002559	0.00144197417390632	-1.47393118833241	0.73725410432433	-0.62148837674627	0.558757430373762	-0.514573172829758	0.385154896884344	0.150559676575381	-0.128156351490682	0.151858816727005	0.397255345594427	-0.026205070347394	0.0962618530584035	ssRNA viruses +	Middle East respiratory syndrome-related coronavirus
MF598702.1	0.0524158941511385	-0.0484122051852459	-0.329159664118438	0.864730922314751	-1.69899774396719	0.356143810225275	-0.946193556304206	0.371837617330421	-0.0439433475875971	1.24610400988392	0.375178479589612	-0.318325858207167	-0.274040765490812	-0.237863830098888	-0.210896782498619	0.269033146455237	-0.65744525452268	0.0114956388378294	-1.44614803181887	0.730313886293776	-0.62148837674627	0.553851968181126	-0.50635266602479	0.391767719955997	0.133563525741106	-0.123433941248279	0.147957881387101	0.400537929583729	-0.0101343771337132	0.0922074380970889	ssRNA viruses +	Middle East respiratory syndrome-related coronavirus
MF598620.1	0.0454429707611671	-0.0409717810563062	-0.321928094887362	0.852797892818771	-1.68501351453148	0.339137384919585	-0.943416471633633	0.366252263699564	-0.0513991525066443	1.23878685958712	0.368489000645104	-0.302226180444814	-0.2688167584278	-0.226003674888827	-0.220950447162541	0.267835392097615	-0.65744525452268	-0.00144341686966872	-1.45403163089471	0.728573602559365	-0.630393929968162	0.557777671394926	-0.49817873457909	0.408168370708106	0.136191386287144	-0.13764780046798	0.160920188181103	0.399444564589458	-0.0188780102056894	0.105678077894537	ssRNA viruses +	Middle East respiratory syndrome-related coronavirus
MF598631.1	0.0607391578576785	-0.0528949484321255	-0.32373259173411	0.863145542989399	-1.69899774396719	0.344828496997441	-0.948975996975533	0.374065718222538	-0.0484122051852459	1.24366908096686	0.370722275148167	-0.31114825613412	-0.270555993166337	-0.236163541109049	-0.226003674888827	0.259423152281415	-0.646112163715093	0.00575926928868495	-1.43440282414577	0.726831217032493	-0.623709616662948	0.552868871011303	-0.504304837375931	0.396159489073155	0.133563525741106	-0.125006361067033	0.14535138557262	0.397255345594427	-0.0232697793228472	0.094911647025467	ssRNA viruses +	Middle East respiratory syndrome-related coronavirus
MG923468.1	0.0662614422687213	-0.0409717810563062	-0.29689930039584	0.861558419572029	-1.69432125675771	0.348232419239271	-0.943416471633633	0.370722275148167	-0.0380063225797449	1.23388806017428	0.36289064266586	-0.302226180444814	-0.275786313242642	-0.231074664436249	-0.246395463720005	0.24731993497982	-0.643856189774725	0.0200576523412535	-1.46593839757888	0.727702672837238	-0.62148837674627	0.561692721398309	-0.502259911390907	0.379620962055708	0.130930869826449	-0.100051013810328	0.144046369616707	0.404903122145131	-0.00578235259400611	0.0935601761623378	ssRNA viruses +	Middle East respiratory syndrome-related coronavirus
MF598635.1	0.0565835283663675	-0.0159575739029762	-0.31114825613412	0.854394677753101	-1.68501351453148	0.353887836284907	-0.937878288092203	0.375178479589612	-0.0350469470992008	1.24305970607253	0.36289064266586	-0.318325858207167	-0.272297327162762	-0.249822294406943	-0.236163541109049	0.267835392097615	-0.652901329377732	0.00863030514344006	-1.45403163089471	0.719840555064268	-0.628162382669579	0.554834395894193	-0.502259911390907	0.389566811762726	0.144046369616707	-0.148800661406706	0.151858816727005	0.404903122145131	-0.0203404482841755	0.0976107966264223	ssRNA viruses +	Middle East respiratory syndrome-related coronavirus
KT368868.1	0.0565835283663675	-0.0409717810563062	-0.312939311660108	0.84799690655495	-1.67576543772947	0.34255474547732	-0.932361283124637	0.369606070031838	-0.0484122051852459	1.23450132056221	0.370722275148167	-0.31114825613412	-0.2688167584278	-0.237863830098888	-0.22431729826094	0.267835392097615	-0.65744525452268	0.00144197417390632	-1.44614803181887	0.718087583960517	-0.625934281777462	0.558757430373762	-0.502259911390907	0.396159489073155	0.12961273813047	-0.142417044615852	0.151858816727005	0.40381306161659	-0.0218043703183484	0.104336659814736	ssRNA viruses +	Middle East respiratory syndrome-related coronavirus
MF598639.1	0.0579700686373299	-0.0144995696951151	-0.302226180444814	0.849599011151452	-1.68038206579984	0.351628329102782	-0.935117148415146	0.366252263699564	-0.036525876025114	1.24000896473507	0.353887836284907	-0.316528107144772	-0.277533975528909	-0.24297675349254	-0.229382353343797	0.260627908126699	-0.650634722405787	0.01292617444427	-1.45403163089471	0.710172748279662	-0.619270551496451	0.553851968181126	-0.500217879852688	0.391767719955997	0.147957881387101	-0.144010302691519	0.136191386287144	0.402722176845605	-0.0232697793228472	0.101650076094435	ssRNA viruses +	Middle East respiratory syndrome-related coronavirus
KJ650296.1	0.0454429707611671	-0.0247366783215064	-0.32373259173411	0.870266070395983	-1.73696559416621	0.340277404766254	-0.960159735468209	0.368489000645104	-0.0634091701760615	1.24731993497982	0.368489000645104	-0.309359421384307	-0.277533975528909	-0.234465253637023	-0.232768962976124	0.261831658752137	-0.664288089679538	-0.0101343771337132	-1.46195854666634	0.726831217032493	-0.63486740654747	0.566571640626761	-0.526992432083826	0.387362540835996	0.140124223909071	-0.121863233373052	0.158337027167101	0.415758666522498	-0.0203404482841755	0.10969486482593	ssRNA viruses +	Middle East respiratory syndrome-related coronavirus
MF598667.1	0.0524158941511385	-0.0174170530774094	-0.3040061868901	0.854394677753101	-1.69432125675771	0.344828496997441	-0.937878288092203	0.366252263699564	-0.0439433475875971	1.23756371831768	0.364012053558615	-0.32373259173411	-0.286304185156641	-0.244685095954902	-0.231074664436249	0.261831658752137	-0.646112163715093	0.0143552929770701	-1.45403163089471	0.717210299019596	-0.619270551496451	0.560714954474479	-0.510457064357526	0.388465097283154	0.128293401009818	-0.139235797371172	0.138814468902282	0.40381306161659	-0.0276749584428483	0.108357178090419	ssRNA viruses +	Middle East respiratory syndrome-related coronavirus
KP719931.1	0.0398402645317911	-0.0232697793228472	-0.309359421384307	0.855192407959154	-1.70839644196944	0.336854639125465	-0.946193556304206	0.371837617330421	-0.0513991525066443	1.24731993497982	0.369606070031838	-0.318325858207167	-0.258425152581204	-0.244685095954902	-0.229382353343797	0.259423152281415	-0.650634722405787	0.00575926928868495	-1.44614803181887	0.732052073300289	-0.62148837674627	0.552868871011303	-0.510457064357526	0.389566811762726	0.134878054343112	-0.128156351490682	0.149259365499623	0.407080775450501	-0.0218043703183484	0.0976107966264223	ssRNA viruses +	Middle East respiratory syndrome-related coronavirus
MF598684.1	0.0496307677246004	-0.0573916638883367	-0.321928094887362	0.858378925082071	-1.70839644196944	0.347098670622268	-0.954557029238833	0.370722275148167	-0.045431429247006	1.23327453899093	0.36289064266586	-0.312939311660108	-0.2688167584278	-0.237863830098888	-0.219269963523624	0.271425676092934	-0.659722595233746	0.00575926928868495	-1.45008444637804	0.722466024471091	-0.62148837674627	0.55581615506164	-0.500217879852688	0.390667685559667	0.134878054343112	-0.136061549576028	0.147957881387101	0.396159489073155	-0.0188780102056894	0.0962618530584035	ssRNA viruses +	Middle East respiratory syndrome-related coronavirus
MG923477.1	0.0510240030244669	-0.0484122051852459	-0.309359421384307	0.858378925082071	-1.66200353648498	0.34255474547732	-0.935117148415146	0.366252263699564	-0.0588936890535686	1.24061962931176	0.368489000645104	-0.325539348439741	-0.272297327162762	-0.234465253637023	-0.234465253637023	0.254594043033141	-0.646112163715093	0	-1.45798964446339	0.725959234509188	-0.606034724339757	0.550900664647523	-0.504304837375931	0.401630466584741	0.150559676575381	-0.128156351490682	0.176322772640463	0.38404980679516	-0.00578235259400611	0.0989584800881688	ssRNA viruses +	Middle East respiratory syndrome-related coronavirus
KT368858.1	0.0538064436957938	-0.0499049058263139	-0.325539348439741	0.860764202628828	-1.69432125675771	0.347098670622268	-0.929610672108602	0.36513259345253	-0.0424567992428948	1.24061962931176	0.369606070031838	-0.329159664118438	-0.274040765490812	-0.231074664436249	-0.217591435072627	0.263034405833794	-0.659722595233746	0.00432160595009347	-1.43830727860169	0.729444006833663	-0.614845103115656	0.556797246592743	-0.508403405589552	0.3928669162308	0.133563525741106	-0.123433941248279	0.16478627814334	0.401630466584741	-0.0203404482841755	0.108357178090419	ssRNA viruses +	Middle East respiratory syndrome-related coronavirus
MF598688.1	0.0482361856528476	-0.0484122051852459	-0.318325858207167	0.864730922314751	-1.7178567712185	0.344828496997441	-0.948975996975533	0.371837617330421	-0.045431429247006	1.24305970607253	0.364012053558615	-0.312939311660108	-0.261880711217424	-0.237863830098888	-0.222632890549587	0.264236151043547	-0.652901329377732	0.00575926928868495	-1.45008444637804	0.723340120251171	-0.625934281777462	0.554834395894193	-0.510457064357526	0.398350370345965	0.137503523749935	-0.128156351490682	0.16349873228288	0.400537929583729	-0.0130430374755989	0.101650076094435	ssRNA viruses +	Middle East respiratory syndrome-related coronavirus
KT368851.1	0.0579700686373299	-0.0499049058263139	-0.312939311660108	0.858378925082071	-1.69899774396719	0.359521170427595	-0.924125133024872	0.367371065648529	-0.0558912008920451	1.23572705983806	0.364012053558615	-0.325539348439741	-0.275786313242642	-0.229382353343797	-0.22431729826094	0.270229907237998	-0.643856189774725	0.00719550140420377	-1.43830727860169	0.719840555064268	-0.639354797539784	0.558757430373762	-0.502259911390907	0.390667685559667	0.150559676575381	-0.132894270497345	0.16478627814334	0.399444564589458	-0.0218043703183484	0.0962618530584035	ssRNA viruses +	Middle East respiratory syndrome-related coronavirus
KT368877.1	0.0468402542029724	-0.0573916638883367	-0.329159664118438	0.863938450423972	-1.67116353577046	0.337996463515016	-0.946193556304206	0.369606070031838	-0.0439433475875971	1.2424500736777	0.367371065648529	-0.305788392232109	-0.267079617891743	-0.229382353343797	-0.227692025041597	0.264236151043547	-0.648371670897218	0	-1.45403163089471	0.724213686757358	-0.623709616662948	0.561692721398309	-0.502259911390907	0.393965275660243	0.142740172116082	-0.129733929604017	0.153156788061421	0.395062799517578	-0.0188780102056894	0.0962618530584035	ssRNA viruses +	Middle East respiratory syndrome-related coronavirus
KT368848.1	0.0440443327060212	-0.0528949484321255	-0.32373259173411	0.863938450423972	-1.68038206579984	0.35501626421955	-0.954557029238833	0.370722275148167	-0.0424567992428948	1.24366908096686	0.366252263699564	-0.318325858207167	-0.270555993166337	-0.232768962976124	-0.204233052217608	0.270229907237998	-0.655171503002559	0.00288250853312137	-1.45403163089471	0.720716242521131	-0.619270551496451	0.55581615506164	-0.500217879852688	0.387362540835996	0.137503523749935	-0.125006361067033	0.149259365499623	0.399444564589458	-0.0247366783215064	0.100304905795685	ssRNA viruses +	Middle East respiratory syndrome-related coronavirus
MF598697.1	0.0496307677246004	-0.0484122051852459	-0.312939311660108	0.860764202628828	-1.68965987938785	0.347098670622268	-0.935117148415146	0.367371065648529	-0.0528949484321255	1.24792751344359	0.372952097911829	-0.32373259173411	-0.267079617891743	-0.241270431542137	-0.227692025041597	0.265436896049098	-0.650634722405787	0.00144197417390632	-1.45008444637804	0.723340120251171	-0.625934281777462	0.564622052436981	-0.510457064357526	0.385154896884344	0.133563525741106	-0.144010302691519	0.155749232677945	0.400537929583729	-0.0144995696951151	0.10969486482593	ssRNA viruses +	Middle East respiratory syndrome-related coronavirus
MF598717.1	0.0538064436957938	-0.0603972796439563	-0.314732593483158	0.855989697308481	-1.66657626627481	0.348232419239271	-0.943416471633633	0.368489000645104	-0.0499049058263139	1.23327453899093	0.370722275148167	-0.320125852253377	-0.265344566520995	-0.244685095954902	-0.222632890549587	0.260627908126699	-0.65744525452268	0.00575926928868495	-1.45008444637804	0.725086724630227	-0.62148837674627	0.563646269484064	-0.508403405589552	0.37851162325373	0.13224779829844	-0.136061549576028	0.137503523749935	0.414676780426886	-0.0159575739029762	0.104336659814736	ssRNA viruses +	Middle East respiratory syndrome-related coronavirus
KT368859.1	0.0524158941511385	-0.0528949484321255	-0.325539348439741	0.860764202628828	-1.68965987938785	0.347098670622268	-0.937878288092203	0.366252263699564	-0.045431429247006	1.24305970607253	0.370722275148167	-0.318325858207167	-0.272297327162762	-0.236163541109049	-0.209227962138	0.27500704749987	-0.659722595233746	-0.00288827932482651	-1.44614803181887	0.719840555064268	-0.625934281777462	0.550900664647523	-0.502259911390907	0.393965275660243	0.13224779829844	-0.120294233717712	0.154453592679872	0.397255345594427	-0.0291463456595165	0.10969486482593	ssRNA viruses +	Middle East respiratory syndrome-related coronavirus
KT368861.1	0.0565835283663675	-0.0513991525066443	-0.312939311660108	0.853596506202512	-1.71311885221184	0.343692069179019	-0.946193556304206	0.380729448503549	-0.0484122051852459	1.23817541857738	0.369606070031838	-0.320125852253377	-0.275786313242642	-0.237863830098888	-0.209227962138	0.272620454662992	-0.655171503002559	0.00575926928868495	-1.44614803181887	0.723340120251171	-0.617056130431009	0.560714954474479	-0.502259911390907	0.390667685559667	0.14535138557262	-0.125006361067033	0.159629185821228	0.407080775450501	-0.0350469470992008	0.094911647025467	ssRNA viruses +	Middle East respiratory syndrome-related coronavirus
MF598675.1	0.0565835283663675	-0.0439433475875971	-0.31114825613412	0.86235219953202	-1.68038206579984	0.353887836284907	-0.943416471633633	0.36513259345253	-0.0543922968186278	1.24184018356467	0.369606070031838	-0.320125852253377	-0.274040765490812	-0.24297675349254	-0.219269963523624	0.260627908126699	-0.641603738043346	-0.00578235259400611	-1.45403163089471	0.716332480287987	-0.623709616662948	0.556797246592743	-0.504304837375931	0.389566811762726	0.130930869826449	-0.13764780046798	0.146655222119465	0.409255146684838	-0.0174170530774094	0.0989584800881688	ssRNA viruses +	Middle East respiratory syndrome-related coronavirus
KT368845.1	0.0551956542421246	-0.036525876025114	-0.309359421384307	0.850399396770255	-1.71311885221184	0.352758525040637	-0.937878288092203	0.361768359419153	-0.045431429247006	1.23939804156656	0.372952097911829	-0.3040061868901	-0.274040765490812	-0.236163541109049	-0.214240225572989	0.264236151043547	-0.641603738043346	0.01292617444427	-1.43830727860169	0.727702672837238	-0.625934281777462	0.556797246592743	-0.50635266602479	0.399444564589458	0.140124223909071	-0.129733929604017	0.155749232677945	0.3928669162308	-0.0291463456595165	0.0935601761623378	ssRNA viruses +	Middle East respiratory syndrome-related coronavirus
KT368869.1	0.0538064436957938	-0.0619024389259069	-0.320125852253377	0.863145542989399	-1.68038206579984	0.345964030342872	-0.948975996975533	0.371837617330421	-0.0528949484321255	1.23450132056221	0.371837617330421	-0.314732593483158	-0.2688167584278	-0.251538766995965	-0.220950447162541	0.263034405833794	-0.65744525452268	-0.00144341686966872	-1.44614803181887	0.725959234509188	-0.623709616662948	0.560714954474479	-0.510457064357526	0.3928669162308	0.146655222119465	-0.140825544133565	0.160920188181103	0.397255345594427	-0.0218043703183484	0.100304905795685	ssRNA viruses +	Middle East respiratory syndrome-related coronavirus
KT368837.1	0.0510240030244669	-0.0439433475875971	-0.327348370671615	0.857582955384148	-1.68501351453148	0.353887836284907	-0.948975996975533	0.370722275148167	-0.0588936890535686	1.24123003551545	0.369606070031838	-0.314732593483158	-0.270555993166337	-0.227692025041597	-0.214240225572989	0.27500704749987	-0.652901329377732	0.00719550140420377	-1.44614803181887	0.730313886293776	-0.617056130431009	0.557777671394926	-0.502259911390907	0.396159489073155	0.13224779829844	-0.118726938570751	0.158337027167101	0.399444564589458	-0.0247366783215064	0.10969486482593	ssRNA viruses +	Middle East respiratory syndrome-related coronavirus
MF598689.1	0.0551956542421246	-0.0306192350583921	-0.31114825613412	0.857582955384148	-1.67576543772947	0.348232419239271	-0.932361283124637	0.367371065648529	-0.0499049058263139	1.24061962931176	0.372952097911829	-0.320125852253377	-0.272297327162762	-0.239566125329888	-0.232768962976124	0.263034405833794	-0.643856189774725	0.00863030514344006	-1.45403163089471	0.725959234509188	-0.62148837674627	0.558757430373762	-0.512513650651464	0.3928669162308	0.141432790929296	-0.131313234677865	0.14535138557262	0.407080775450501	-0.0203404482841755	0.100304905795685	ssRNA viruses +	Middle East respiratory syndrome-related coronavirus
KJ650098.1	0.0454429707611671	-0.0513991525066443	-0.325539348439741	0.863938450423972	-1.68038206579984	0.348232419239271	-0.957355662591506	0.370722275148167	-0.045431429247006	1.24305970607253	0.359521170427595	-0.305788392232109	-0.2688167584278	-0.251538766995965	-0.237863830098888	0.263034405833794	-0.655171503002559	0	-1.44614803181887	0.725086724630227	-0.619270551496451	0.558757430373762	-0.504304837375931	0.382943869568991	0.141432790929296	-0.128156351490682	0.16478627814334	0.393965275660243	-0.0218043703183484	0.101650076094435	ssRNA viruses +	Middle East respiratory syndrome-related coronavirus
MF598706.1	0.0468402542029724	-0.0588936890535686	-0.31114825613412	0.861558419572029	-1.66200353648498	0.353887836284907	-0.943416471633633	0.375178479589612	-0.0424567992428948	1.23388806017428	0.36289064266586	-0.32373259173411	-0.260151897300673	-0.244685095954902	-0.22431729826094	0.258217389536018	-0.659722595233746	0.00288250853312137	-1.45008444637804	0.726831217032493	-0.619270551496451	0.557777671394926	-0.508403405589552	0.393965275660243	0.138814468902282	-0.120294233717712	0.136191386287144	0.409255146684838	-0.0247366783215064	0.102993993323326	ssRNA viruses +	Middle East respiratory syndrome-related coronavirus
KT368855.1	0.070389327891398	-0.0588936890535686	-0.320125852253377	0.852797892818771	-1.70368943929191	0.357270475679559	-0.948975996975533	0.358396261956654	-0.0439433475875971	1.24000896473507	0.368489000645104	-0.321928094887362	-0.281035664240461	-0.232768962976124	-0.212567535483132	0.272620454662992	-0.655171503002559	0.00288250853312137	-1.44614803181887	0.724213686757358	-0.628162382669579	0.55581615506164	-0.504304837375931	0.401630466584741	0.142740172116082	-0.131313234677865	0.162210036314307	0.399444564589458	-0.0232697793228472	0.104336659814736	ssRNA viruses +	Middle East respiratory syndrome-related coronavirus
KT368841.1	0.0565835283663675	-0.0513991525066443	-0.334607228958109	0.855989697308481	-1.69432125675771	0.351628329102782	-0.948975996975533	0.37851162325373	-0.0424567992428948	1.24974871508357	0.366252263699564	-0.330973234490369	-0.267079617891743	-0.232768962976124	-0.220950447162541	0.26663664251399	-0.65744525452268	0.00432160595009347	-1.45403163089471	0.7311832415722	-0.625934281777462	0.546956178141411	-0.504304837375931	0.402722176845605	0.140124223909071	-0.118726938570751	0.147957881387101	0.399444564589458	-0.0218043703183484	0.0989584800881688	ssRNA viruses +	Middle East respiratory syndrome-related coronavirus
MG923469.1	0.0398402645317911	-0.0291463456595165	-0.336427664582477	0.859969548221026	-1.71311885221184	0.352758525040637	-0.960159735468209	0.372952097911829	-0.0424567992428948	1.23450132056221	0.359521170427595	-0.277533975528909	-0.281035664240461	-0.241270431542137	-0.241270431542137	0.257010618206024	-0.646112163715093	0.0114956388378294	-1.48600402063299	0.734655433479005	-0.63486740654747	0.55581615506164	-0.50635266602479	0.381837083906047	0.134878054343112	-0.106249498279434	0.16349873228288	0.390667685559667	-0.0101343771337132	0.101650076094435	ssRNA viruses +	Middle East respiratory syndrome-related coronavirus
MF598679.1	0.0648828515848544	-0.0439433475875971	-0.316528107144772	0.864730922314751	-1.68501351453148	0.35501626421955	-0.932361283124637	0.374065718222538	-0.0469210473874926	1.23878685958712	0.357270475679559	-0.32373259173411	-0.265344566520995	-0.246395463720005	-0.220950447162541	0.264236151043547	-0.652901329377732	0.00144197417390632	-1.45403163089471	0.723340120251171	-0.625934281777462	0.558757430373762	-0.50635266602479	0.3928669162308	0.144046369616707	-0.145605322246899	0.141432790929296	0.410341104614087	-0.0174170530774094	0.100304905795685	ssRNA viruses +	Middle East respiratory syndrome-related coronavirus
KT877351.1	0.0454429707611671	-0.0484122051852459	-0.318325858207167	0.865522959139964	-1.68965987938785	0.340277404766254	-0.948975996975533	0.370722275148167	-0.0603972796439563	1.24366908096686	0.360645202460216	-0.320125852253377	-0.279283757478869	-0.248107861595691	-0.232768962976124	0.260627908126699	-0.648371670897218	0.00575926928868495	-1.45403163089471	0.725086724630227	-0.623709616662948	0.546956178141411	-0.512513650651464	0.387362540835996	0.146655222119465	-0.136061549576028	0.155749232677945	0.396159489073155	-0.0218043703183484	0.0989584800881688	ssRNA viruses +	Middle East respiratory syndrome-related coronavirus
KT368849.1	0.0648828515848544	-0.0484122051852459	-0.316528107144772	0.854394677753101	-1.69432125675771	0.348232419239271	-0.929610672108602	0.371837617330421	-0.0499049058263139	1.23450132056221	0.369606070031838	-0.307572801910292	-0.279283757478869	-0.231074664436249	-0.226003674888827	0.269033146455237	-0.646112163715093	0.01292617444427	-1.44222232860507	0.730313886293776	-0.63486740654747	0.559736524432983	-0.500217879852688	0.396159489073155	0.146655222119465	-0.126580496565143	0.15704371014558	0.40381306161659	-0.0247366783215064	0.0908534304511135	ssRNA viruses +	Middle East respiratory syndrome-related coronavirus
MF598671.1	0.0468402542029724	-0.0513991525066443	-0.332789087519129	0.86235219953202	-1.66657626627481	0.34255474547732	-0.946193556304206	0.364012053558615	-0.0499049058263139	1.24061962931176	0.364012053558615	-0.32373259173411	-0.265344566520995	-0.24297675349254	-0.219269963523624	0.259423152281415	-0.655171503002559	0.00144197417390632	-1.45403163089471	0.723340120251171	-0.62148837674627	0.554834395894193	-0.504304837375931	0.376290383337052	0.142740172116082	-0.139235797371172	0.142740172116082	0.400537929583729	-0.0188780102056894	0.105678077894537	ssRNA viruses +	Middle East respiratory syndrome-related coronavirus
KT368865.1	0.0538064436957938	-0.0499049058263139	-0.330973234490369	0.871843648509318	-1.69432125675771	0.347098670622268	-0.943416471633633	0.379620962055708	-0.045431429247006	1.24488705912353	0.369606070031838	-0.321928094887362	-0.265344566520995	-0.24297675349254	-0.212567535483132	0.267835392097615	-0.650634722405787	0.00144197417390632	-1.45008444637804	0.725959234509188	-0.62148837674627	0.558757430373762	-0.49817873457909	0.390667685559667	0.137503523749935	-0.126580496565143	0.155749232677945	0.3928669162308	-0.0218043703183484	0.0962618530584035	ssRNA viruses +	Middle East respiratory syndrome-related coronavirus
MF598638.1	0.0510240030244669	-0.0528949484321255	-0.307572801910292	0.864730922314751	-1.65744525452268	0.335711910320462	-0.937878288092203	0.371837617330421	-0.036525876025114	1.23695175858808	0.358396261956654	-0.325539348439741	-0.265344566520995	-0.234465253637023	-0.229382353343797	0.265436896049098	-0.659722595233746	0.00719550140420377	-1.45008444637804	0.720716242521131	-0.614845103115656	0.560714954474479	-0.50635266602479	0.397255345594427	0.147957881387101	-0.144010302691519	0.142740172116082	0.408168370708106	-0.0130430374755989	0.0976107966264223	ssRNA viruses +	Middle East respiratory syndrome-related coronavirus
KT368864.1	0.0538064436957938	-0.0543922968186278	-0.327348370671615	0.858378925082071	-1.70368943929191	0.353887836284907	-0.940644722383579	0.379620962055708	-0.0528949484321255	1.24366908096686	0.366252263699564	-0.320125852253377	-0.2688167584278	-0.239566125329888	-0.215914857265243	0.270229907237998	-0.65744525452268	0.00144197417390632	-1.45008444637804	0.719840555064268	-0.625934281777462	0.560714954474479	-0.508403405589552	0.402722176845605	0.133563525741106	-0.121863233373052	0.15704371014558	0.402722176845605	-0.0232697793228472	0.0989584800881688	ssRNA viruses +	Middle East respiratory syndrome-related coronavirus
MF598617.1	0.0538064436957938	-0.0469210473874926	-0.314732593483158	0.866314561377047	-1.71311885221184	0.352758525040637	-0.937878288092203	0.367371065648529	-0.045431429247006	1.24305970607253	0.376290383337052	-0.302226180444814	-0.275786313242642	-0.231074664436249	-0.220950447162541	0.263034405833794	-0.650634722405787	0.00863030514344006	-1.44614803181887	0.720716242521131	-0.628162382669579	0.554834395894193	-0.50635266602479	0.396159489073155	0.138814468902282	-0.136061549576028	0.153156788061421	0.396159489073155	-0.0174170530774094	0.100304905795685	ssRNA viruses +	Middle East respiratory syndrome-related coronavirus
MH259485.1	0.0648828515848544	-0.0484122051852459	-0.307572801910292	0.87263179113525	-1.68038206579984	0.344828496997441	-0.954557029238833	0.366252263699564	-0.0439433475875971	1.24731993497982	0.368489000645104	-0.320125852253377	-0.277533975528909	-0.244685095954902	-0.231074664436249	0.263034405833794	-0.650634722405787	0.0114956388378294	-1.44614803181887	0.725086724630227	-0.619270551496451	0.559736524432983	-0.500217879852688	0.382943869568991	0.138814468902282	-0.136061549576028	0.160920188181103	0.395062799517578	-0.0291463456595165	0.10701824988212	Riboviria	Middle East respiratory syndrome-related coronavirus
MF598703.1	0.0579700686373299	-0.0469210473874926	-0.314732593483158	0.86235219953202	-1.66657626627481	0.341416524478722	-0.946193556304206	0.369606070031838	-0.0513991525066443	1.24914190328035	0.371837617330421	-0.325539348439741	-0.260151897300673	-0.239566125329888	-0.210896782498619	0.267835392097615	-0.65744525452268	0.00432160595009347	-1.45008444637804	0.728573602559365	-0.625934281777462	0.570462931026041	-0.512513650651464	0.381837083906047	0.144046369616707	-0.129733929604017	0.146655222119465	0.407080775450501	-0.0232697793228472	0.094911647025467	ssRNA viruses +	Middle East respiratory syndrome-related coronavirus
MF598674.1	0.0440443327060212	-0.0469210473874926	-0.318325858207167	0.854394677753101	-1.67116353577046	0.339137384919585	-0.943416471633633	0.368489000645104	-0.0528949484321255	1.23388806017428	0.367371065648529	-0.309359421384307	-0.270555993166337	-0.227692025041597	-0.229382353343797	0.267835392097615	-0.648371670897218	0.00719550140420377	-1.45008444637804	0.72159139877538	-0.625934281777462	0.565597175854225	-0.504304837375931	0.397255345594427	0.133563525741106	-0.118726938570751	0.155749232677945	0.402722176845605	-0.0174170530774094	0.0908534304511135	ssRNA viruses +	Middle East respiratory syndrome-related coronavirus
MF598606.1	0.0482361856528476	-0.0573916638883367	-0.330973234490369	0.858378925082071	-1.66657626627481	0.351628329102782	-0.940644722383579	0.371837617330421	-0.0603972796439563	1.24427819857814	0.368489000645104	-0.305788392232109	-0.272297327162762	-0.236163541109049	-0.212567535483132	0.26663664251399	-0.655171503002559	0.00288250853312137	-1.45403163089471	0.716332480287987	-0.623709616662948	0.559736524432983	-0.502259911390907	0.397255345594427	0.130930869826449	-0.125006361067033	0.15704371014558	0.396159489073155	-0.0276749584428483	0.0962618530584035	ssRNA viruses +	Middle East respiratory syndrome-related coronavirus
KT368844.1	0.0551956542421246	-0.0499049058263139	-0.320125852253377	0.84799690655495	-1.69899774396719	0.361768359419153	-0.940644722383579	0.364012053558615	-0.0588936890535686	1.23633953916837	0.371837617330421	-0.29689930039584	-0.277533975528909	-0.231074664436249	-0.215914857265243	0.271425676092934	-0.655171503002559	0.0114956388378294	-1.43830727860169	0.724213686757358	-0.617056130431009	0.564622052436981	-0.512513650651464	0.401630466584741	0.142740172116082	-0.126580496565143	0.162210036314307	0.3928669162308	-0.0159575739029762	0.0867837661420667	ssRNA viruses +	Middle East respiratory syndrome-related coronavirus
MF598603.1	0.0468402542029724	-0.0588936890535686	-0.325539348439741	0.856786546288081	-1.70368943929191	0.348232419239271	-0.948975996975533	0.370722275148167	-0.0469210473874926	1.23695175858808	0.379620962055708	-0.314732593483158	-0.2688167584278	-0.226003674888827	-0.215914857265243	0.264236151043547	-0.648371670897218	0.00863030514344006	-1.44614803181887	0.715454127115718	-0.62148837674627	0.552868871011303	-0.49817873457909	0.404903122145131	0.142740172116082	-0.120294233717712	0.158337027167101	0.404903122145131	-0.0203404482841755	0.0922074380970889	ssRNA viruses +	Middle East respiratory syndrome-related coronavirus
KT368856.1	0.0565835283663675	-0.0603972796439563	-0.327348370671615	0.855192407959154	-1.69432125675771	0.360645202460216	-0.946193556304206	0.372952097911829	-0.045431429247006	1.23450132056221	0.374065718222538	-0.31114825613412	-0.274040765490812	-0.234465253637023	-0.222632890549587	0.269033146455237	-0.65744525452268	-0.00433459026389113	-1.44222232860507	0.72159139877538	-0.63486740654747	0.557777671394926	-0.50635266602479	0.393965275660243	0.144046369616707	-0.128156351490682	0.155749232677945	0.397255345594427	-0.0218043703183484	0.101650076094435	ssRNA viruses +	Middle East respiratory syndrome-related coronavirus
MF598605.1	0.0412429822318813	-0.0499049058263139	-0.309359421384307	0.866314561377047	-1.66657626627481	0.344828496997441	-0.948975996975533	0.36513259345253	-0.0499049058263139	1.23695175858808	0.366252263699564	-0.32373259173411	-0.260151897300673	-0.248107861595691	-0.217591435072627	0.260627908126699	-0.655171503002559	0.00719550140420377	-1.45008444637804	0.718964335759539	-0.623709616662948	0.553851968181126	-0.502259911390907	0.381837083906047	0.142740172116082	-0.132894270497345	0.14535138557262	0.402722176845605	-0.0291463456595165	0.101650076094435	ssRNA viruses +	Middle East respiratory syndrome-related coronavirus
MF598690.1	0.0426443374084937	-0.0513991525066443	-0.325539348439741	0.859174455866435	-1.67116353577046	0.358396261956654	-0.948975996975533	0.371837617330421	-0.0588936890535686	1.25217341320203	0.377401430785794	-0.329159664118438	-0.2688167584278	-0.229382353343797	-0.234465253637023	0.260627908126699	-0.648371670897218	0	-1.47393118833241	0.722466024471091	-0.612637459164004	0.563646269484064	-0.512513650651464	0.381837083906047	0.146655222119465	-0.140825544133565	0.149259365499623	0.405992359675837	-0.0218043703183484	0.101650076094435	ssRNA viruses +	Middle East respiratory syndrome-related coronavirus
KY581698.1	0.0579700686373299	-0.0380063225797449	-0.320125852253377	0.854394677753101	-1.68965987938785	0.341416524478722	-0.951763814347152	0.36513259345253	-0.045431429247006	1.24184018356467	0.371837617330421	-0.316528107144772	-0.270555993166337	-0.232768962976124	-0.229382353343797	0.259423152281415	-0.632628934351471	0.00288250853312137	-1.45798964446339	0.727702672837238	-0.632628934351471	0.551885103471725	-0.50635266602479	0.393965275660243	0.130930869826449	-0.120294233717712	0.140124223909071	0.401630466584741	-0.0144995696951151	0.094911647025467	ssRNA viruses +	Middle East respiratory syndrome-related coronavirus
MK564475.1	0.0524158941511385	-0.0484122051852459	-0.318325858207167	0.861558419572029	-1.72261030118914	0.344828496997441	-0.951763814347152	0.372952097911829	-0.0439433475875971	1.24123003551545	0.360645202460216	-0.320125852253377	-0.284545872884282	-0.229382353343797	-0.251538766995965	0.249748715083569	-0.63710935733414	0.0114956388378294	-1.47393118833241	0.727702672837238	-0.628162382669579	0.554834395894193	-0.50635266602479	0.385154896884344	0.120351940365222	-0.101598140007807	0.141432790929296	0.398350370345965	-0.00723156923107586	0.108357178090419	Riboviria	Middle East respiratory syndrome-related coronavirus
KT368825.1	0.0579700686373299	-0.0573916638883367	-0.32373259173411	0.853596506202512	-1.70368943929191	0.352758525040637	-0.948975996975533	0.369606070031838	-0.0499049058263139	1.23572705983806	0.374065718222538	-0.32373259173411	-0.270555993166337	-0.22431729826094	-0.215914857265243	0.263034405833794	-0.643856189774725	0.00575926928868495	-1.43440282414577	0.725959234509188	-0.625934281777462	0.54794331129035	-0.502259911390907	0.398350370345965	0.140124223909071	-0.120294233717712	0.151858816727005	0.399444564589458	-0.0247366783215064	0.0908534304511135	ssRNA viruses +	Middle East respiratory syndrome-related coronavirus
KT368854.1	0.0676387168753633	-0.045431429247006	-0.320125852253377	0.855989697308481	-1.68965987938785	0.358396261956654	-0.926865295369785	0.37851162325373	-0.045431429247006	1.23633953916837	0.372952097911829	-0.307572801910292	-0.275786313242642	-0.220950447162541	-0.222632890549587	0.26663664251399	-0.650634722405787	0.00432160595009347	-1.44614803181887	0.729444006833663	-0.625934281777462	0.559736524432983	-0.504304837375931	0.391767719955997	0.14535138557262	-0.123433941248279	0.155749232677945	0.402722176845605	-0.0101343771337132	0.0894981508391026	ssRNA viruses +	Middle East respiratory syndrome-related coronavirus
KT368843.1	0.0524158941511385	-0.0543922968186278	-0.318325858207167	0.847195186589395	-1.69432125675771	0.361768359419153	-0.929610672108602	0.369606070031838	-0.0499049058263139	1.24061962931176	0.370722275148167	-0.295128035543647	-0.275786313242642	-0.234465253637023	-0.215914857265243	0.265436896049098	-0.650634722405787	0.0114956388378294	-1.43440282414577	0.711935356978922	-0.63486740654747	0.54794331129035	-0.510457064357526	0.391767719955997	0.150559676575381	-0.140825544133565	0.158337027167101	0.395062799517578	-0.026205070347394	0.0894981508391026	ssRNA viruses +	Middle East respiratory syndrome-related coronavirus
KT368866.1	0.0662614422687213	-0.0558912008920451	-0.332789087519129	0.849599011151452	-1.69432125675771	0.36289064266586	-0.943416471633633	0.370722275148167	-0.0484122051852459	1.23450132056221	0.361768359419153	-0.312939311660108	-0.279283757478869	-0.237863830098888	-0.219269963523624	0.273814244587037	-0.655171503002559	0	-1.44614803181887	0.728573602559365	-0.630393929968162	0.553851968181126	-0.504304837375931	0.395062799517578	0.14535138557262	-0.128156351490682	0.155749232677945	0.404903122145131	-0.0218043703183484	0.0976107966264223	ssRNA viruses +	Middle East respiratory syndrome-related coronavirus
MF598601.1	0.0538064436957938	-0.0588936890535686	-0.312939311660108	0.870266070395983	-1.66200353648498	0.348232419239271	-0.948975996975533	0.370722275148167	-0.0499049058263139	1.24000896473507	0.370722275148167	-0.327348370671615	-0.261880711217424	-0.24297675349254	-0.215914857265243	0.261831658752137	-0.648371670897218	0.00288250853312137	-1.45798964446339	0.733788168625182	-0.619270551496451	0.559736524432983	-0.508403405589552	0.382943869568991	0.130930869826449	-0.140825544133565	0.134878054343112	0.408168370708106	-0.0232697793228472	0.111031312388744	ssRNA viruses +	Middle East respiratory syndrome-related coronavirus
MF598710.1	0.0496307677246004	-0.0513991525066443	-0.314732593483158	0.860764202628828	-1.67116353577046	0.353887836284907	-0.943416471633633	0.376290383337052	-0.0543922968186278	1.24123003551545	0.369606070031838	-0.329159664118438	-0.275786313242642	-0.237863830098888	-0.220950447162541	0.26663664251399	-0.648371670897218	-0.00144341686966872	-1.45008444637804	0.730313886293776	-0.625934281777462	0.557777671394926	-0.510457064357526	0.381837083906047	0.133563525741106	-0.13764780046798	0.138814468902282	0.412510571249805	-0.0159575739029762	0.108357178090419	ssRNA viruses +	Middle East respiratory syndrome-related coronavirus
MF598686.1	0.0412429822318813	-0.0335695326937018	-0.332789087519129	0.858378925082071	-1.70368943929191	0.343692069179019	-0.948975996975533	0.374065718222538	-0.0528949484321255	1.23633953916837	0.36513259345253	-0.31114825613412	-0.270555993166337	-0.234465253637023	-0.219269963523624	0.26663664251399	-0.655171503002559	0.00863030514344006	-1.45008444637804	0.730313886293776	-0.623709616662948	0.553851968181126	-0.50635266602479	0.391767719955997	0.133563525741106	-0.129733929604017	0.155749232677945	0.399444564589458	-0.0218043703183484	0.100304905795685	ssRNA viruses +	Middle East respiratory syndrome-related coronavirus
MF598683.1	0.0551956542421246	-0.0499049058263139	-0.321928094887362	0.851199338593294	-1.68501351453148	0.341416524478722	-0.943416471633633	0.370722275148167	-0.0499049058263139	1.2424500736777	0.376290383337052	-0.298672742587059	-0.279283757478869	-0.227692025041597	-0.212567535483132	0.261831658752137	-0.65744525452268	0.0100636833446975	-1.44614803181887	0.722466024471091	-0.628162382669579	0.560714954474479	-0.510457064357526	0.404903122145131	0.133563525741106	-0.126580496565143	0.160920188181103	0.397255345594427	-0.0218043703183484	0.0962618530584035	ssRNA viruses +	Middle East respiratory syndrome-related coronavirus
MF598685.1	0.0524158941511385	-0.045431429247006	-0.321928094887362	0.859174455866435	-1.69432125675771	0.343692069179019	-0.943416471633633	0.377401430785794	-0.0439433475875971	1.24549566281992	0.37851162325373	-0.3040061868901	-0.274040765490812	-0.222632890549587	-0.220950447162541	0.269033146455237	-0.650634722405787	0.00719550140420377	-1.44614803181887	0.716332480287987	-0.630393929968162	0.550900664647523	-0.504304837375931	0.395062799517578	0.141432790929296	-0.125006361067033	0.166072675946706	0.401630466584741	-0.0203404482841755	0.10701824988212	ssRNA viruses +	Middle East respiratory syndrome-related coronavirus
MF598597.1	0.0426443374084937	-0.0409717810563062	-0.320125852253377	0.857582955384148	-1.66657626627481	0.341416524478722	-0.940644722383579	0.374065718222538	-0.0424567992428948	1.23511432037636	0.368489000645104	-0.321928094887362	-0.256700472111743	-0.246395463720005	-0.220950447162541	0.263034405833794	-0.659722595233746	0.00144197417390632	-1.45403163089471	0.723340120251171	-0.612637459164004	0.558757430373762	-0.504304837375931	0.386259141133346	0.147957881387101	-0.142417044615852	0.144046369616707	0.40381306161659	-0.0218043703183484	0.0935601761623378	ssRNA viruses +	Middle East respiratory syndrome-related coronavirus
KT368863.1	0.0524158941511385	-0.0619024389259069	-0.327348370671615	0.859969548221026	-1.68965987938785	0.347098670622268	-0.946193556304206	0.374065718222538	-0.0499049058263139	1.24000896473507	0.376290383337052	-0.320125852253377	-0.263611599296539	-0.234465253637023	-0.212567535483132	0.269033146455237	-0.662003536484984	-0.00288827932482651	-1.43050890804128	0.717210299019596	-0.623709616662948	0.557777671394926	-0.510457064357526	0.409255146684838	0.136191386287144	-0.121863233373052	0.155749232677945	0.400537929583729	-0.0276749584428483	0.102993993323326	ssRNA viruses +	Middle East respiratory syndrome-related coronavirus
MF598632.1	0.0607391578576785	-0.0469210473874926	-0.325539348439741	0.873419503434857	-1.69899774396719	0.344828496997441	-0.948975996975533	0.368489000645104	-0.0424567992428948	1.24427819857814	0.379620962055708	-0.316528107144772	-0.267079617891743	-0.22431729826094	-0.212567535483132	0.259423152281415	-0.655171503002559	0.0172092900322231	-1.45403163089471	0.728573602559365	-0.623709616662948	0.556797246592743	-0.504304837375931	0.391767719955997	0.137503523749935	-0.139235797371172	0.15704371014558	0.395062799517578	-0.0188780102056894	0.101650076094435	ssRNA viruses +	Middle East respiratory syndrome-related coronavirus
KJ713297.1	0.0454429707611671	-0.0424567992428948	-0.340075441597622	0.864730922314751	-1.68501351453148	0.341416524478722	-0.968604803724466	0.379620962055708	-0.0513991525066443	1.24792751344359	0.371837617330421	-0.320125852253377	-0.272297327162762	-0.237863830098888	-0.207561069935362	0.265436896049098	-0.648371670897218	0	-1.46195854666634	0.732920382108257	-0.617056130431009	0.558757430373762	-0.508403405589552	0.3928669162308	0.140124223909071	-0.115597447016313	0.150559676575381	0.400537929583729	-0.0203404482841755	0.100304905795685	ssRNA viruses +	Middle East respiratory syndrome-related coronavirus
MF598609.1	0.0524158941511385	-0.0558912008920451	-0.318325858207167	0.865522959139964	-1.68038206579984	0.344828496997441	-0.940644722383579	0.371837617330421	-0.0394882898809755	1.23878685958712	0.358396261956654	-0.316528107144772	-0.263611599296539	-0.232768962976124	-0.232768962976124	0.259423152281415	-0.652901329377732	0.00432160595009347	-1.45008444637804	0.718964335759539	-0.63486740654747	0.565597175854225	-0.512513650651464	0.382943869568991	0.128293401009818	-0.114035243246029	0.151858816727005	0.401630466584741	-0.0144995696951151	0.0976107966264223	ssRNA viruses +	Middle East respiratory syndrome-related coronavirus
MH259486.1	0.0412429822318813	-0.0409717810563062	-0.325539348439741	0.863938450423972	-1.68038206579984	0.347098670622268	-0.951763814347152	0.36513259345253	-0.0573916638883367	1.24184018356467	0.361768359419153	-0.309359421384307	-0.267079617891743	-0.248107861595691	-0.227692025041597	0.265436896049098	-0.650634722405787	0.0100636833446975	-1.44222232860507	0.719840555064268	-0.628162382669579	0.559736524432983	-0.512513650651464	0.390667685559667	0.138814468902282	-0.139235797371172	0.159629185821228	0.397255345594427	-0.0232697793228472	0.104336659814736	Riboviria	Middle East respiratory syndrome-related coronavirus
MF598704.1	0.0440443327060212	-0.0528949484321255	-0.320125852253377	0.867105729502655	-1.66657626627481	0.344828496997441	-0.940644722383579	0.364012053558615	-0.0573916638883367	1.2424500736777	0.36513259345253	-0.330973234490369	-0.261880711217424	-0.244685095954902	-0.227692025041597	0.264236151043547	-0.662003536484984	0.00288250853312137	-1.45008444637804	0.726831217032493	-0.62148837674627	0.557777671394926	-0.510457064357526	0.390667685559667	0.136191386287144	-0.136061549576028	0.133563525741106	0.412510571249805	-0.0174170530774094	0.094911647025467	ssRNA viruses +	Middle East respiratory syndrome-related coronavirus
KJ650295.1	0.0482361856528476	-0.036525876025114	-0.316528107144772	0.863145542989399	-1.74178261046398	0.350497247084133	-0.951763814347152	0.367371065648529	-0.0543922968186278	1.24610400988392	0.375178479589612	-0.307572801910292	-0.279283757478869	-0.234465253637023	-0.234465253637023	0.265436896049098	-0.659722595233746	-0.0130430374755989	-1.47794425083904	0.730313886293776	-0.63486740654747	0.564622052436981	-0.526992432083826	0.387362540835996	0.137503523749935	-0.131313234677865	0.154453592679872	0.404903122145131	-0.0247366783215064	0.108357178090419	ssRNA viruses +	Middle East respiratory syndrome-related coronavirus
KT368830.1	0.0676387168753633	-0.036525876025114	-0.327348370671615	0.854394677753101	-1.67576543772947	0.349365277594213	-0.960159735468209	0.367371065648529	-0.0484122051852459	1.24974871508357	0.361768359419153	-0.316528107144772	-0.275786313242642	-0.251538766995965	-0.212567535483132	0.26663664251399	-0.648371670897218	0.00575926928868495	-1.44222232860507	0.720716242521131	-0.625934281777462	0.561692721398309	-0.508403405589552	0.377401430785794	0.144046369616707	-0.134477040860036	0.151858816727005	0.405992359675837	-0.026205070347394	0.113700499164728	ssRNA viruses +	Middle East respiratory syndrome-related coronavirus
MK564474.1	0.0607391578576785	-0.0558912008920451	-0.318325858207167	0.865522959139964	-1.73216460790238	0.34255474547732	-0.937878288092203	0.379620962055708	-0.0439433475875971	1.24792751344359	0.356143810225275	-0.316528107144772	-0.275786313242642	-0.22431729826094	-0.241270431542137	0.249748715083569	-0.643856189774725	0.01292617444427	-1.46992925777492	0.729444006833663	-0.630393929968162	0.551885103471725	-0.504304837375931	0.382943869568991	0.12300395405482	-0.0985055449524251	0.133563525741106	0.401630466584741	-0.0115879742752118	0.094911647025467	Riboviria	Middle East respiratory syndrome-related coronavirus
KT368824.1	0.0412429822318813	-0.0335695326937018	-0.318325858207167	0.859969548221026	-1.75146516386132	0.343692069179019	-0.943416471633633	0.370722275148167	-0.0649174766813385	1.24427819857814	0.364012053558615	-0.330973234490369	-0.267079617891743	-0.244685095954902	-0.231074664436249	0.261831658752137	-0.643856189774725	0.01292617444427	-1.45798964446339	0.722466024471091	-0.610433188237274	0.562669826102702	-0.50635266602479	0.389566811762726	0.134878054343112	-0.121863233373052	0.14535138557262	0.404903122145131	-0.0276749584428483	0.104336659814736	ssRNA viruses +	Middle East respiratory syndrome-related coronavirus
MF598681.1	0.0524158941511385	-0.0247366783215064	-0.300448367476911	0.851998837112446	-1.68038206579984	0.337996463515016	-0.935117148415146	0.374065718222538	-0.0350469470992008	1.23695175858808	0.358396261956654	-0.305788392232109	-0.2688167584278	-0.241270431542137	-0.237863830098888	0.259423152281415	-0.643856189774725	0.00863030514344006	-1.45403163089471	0.732052073300289	-0.623709616662948	0.560714954474479	-0.50635266602479	0.388465097283154	0.136191386287144	-0.13764780046798	0.138814468902282	0.414676780426886	-0.0232697793228472	0.102993993323326	ssRNA viruses +	Middle East respiratory syndrome-related coronavirus
MF598673.1	0.0454429707611671	-0.045431429247006	-0.305788392232109	0.859174455866435	-1.67576543772947	0.352758525040637	-0.948975996975533	0.36513259345253	-0.0513991525066443	1.24610400988392	0.369606070031838	-0.325539348439741	-0.254977850962736	-0.244685095954902	-0.22431729826094	0.260627908126699	-0.652901329377732	0.00432160595009347	-1.45403163089471	0.723340120251171	-0.62148837674627	0.55581615506164	-0.50635266602479	0.3928669162308	0.12961273813047	-0.126580496565143	0.144046369616707	0.411426245726465	-0.0159575739029762	0.105678077894537	ssRNA viruses +	Middle East respiratory syndrome-related coronavirus
MF598596.1	0.0524158941511385	-0.0484122051852459	-0.314732593483158	0.867105729502655	-1.66657626627481	0.34255474547732	-0.940644722383579	0.36289064266586	-0.0484122051852459	1.25156762060825	0.366252263699564	-0.316528107144772	-0.256700472111743	-0.241270431542137	-0.222632890549587	0.267835392097615	-0.652901329377732	0.00288250853312137	-1.44222232860507	0.727702672837238	-0.623709616662948	0.566571640626761	-0.512513650651464	0.385154896884344	0.140124223909071	-0.129733929604017	0.149259365499623	0.408168370708106	-0.0188780102056894	0.0976107966264223	ssRNA viruses +	Middle East respiratory syndrome-related coronavirus
MG923466.1	0.0496307677246004	-0.0380063225797449	-0.29689930039584	0.858378925082071	-1.70839644196944	0.339137384919585	-0.926865295369785	0.37851162325373	-0.0424567992428948	1.23756371831768	0.368489000645104	-0.305788392232109	-0.2688167584278	-0.220950447162541	-0.24297675349254	0.255802836602718	-0.646112163715093	0.0172092900322231	-1.47393118833241	0.723340120251171	-0.63710935733414	0.563646269484064	-0.508403405589552	0.366252263699564	0.120351940365222	-0.115597447016313	0.14535138557262	0.405992359675837	-0.0101343771337132	0.0908534304511135	ssRNA viruses +	Middle East respiratory syndrome-related coronavirus
MF598613.1	0.0426443374084937	-0.0409717810563062	-0.32373259173411	0.860764202628828	-1.69899774396719	0.345964030342872	-0.951763814347152	0.372952097911829	-0.045431429247006	1.24000896473507	0.371837617330421	-0.309359421384307	-0.261880711217424	-0.236163541109049	-0.220950447162541	0.26663664251399	-0.652901329377732	0.00575926928868495	-1.45008444637804	0.720716242521131	-0.639354797539784	0.554834395894193	-0.496142467422571	0.389566811762726	0.133563525741106	-0.121863233373052	0.155749232677945	0.401630466584741	-0.0232697793228472	0.100304905795685	ssRNA viruses +	Middle East respiratory syndrome-related coronavirus
KT368840.1	0.0468402542029724	-0.0558912008920451	-0.330973234490369	0.857582955384148	-1.68965987938785	0.35501626421955	-0.946193556304206	0.372952097911829	-0.0484122051852459	1.24488705912353	0.375178479589612	-0.312939311660108	-0.275786313242642	-0.232768962976124	-0.215914857265243	0.269033146455237	-0.648371670897218	0.00288250853312137	-1.44614803181887	0.723340120251171	-0.628162382669579	0.553851968181126	-0.510457064357526	0.397255345594427	0.138814468902282	-0.120294233717712	0.147957881387101	0.395062799517578	-0.0232697793228472	0.108357178090419	ssRNA viruses +	Middle East respiratory syndrome-related coronavirus
MF598705.1	0.0468402542029724	-0.0528949484321255	-0.309359421384307	0.863938450423972	-1.67116353577046	0.349365277594213	-0.935117148415146	0.368489000645104	-0.045431429247006	1.24000896473507	0.379620962055708	-0.316528107144772	-0.267079617891743	-0.226003674888827	-0.220950447162541	0.265436896049098	-0.650634722405787	0.00288250853312137	-1.45403163089471	0.725959234509188	-0.623709616662948	0.565597175854225	-0.512513650651464	0.380729448503549	0.13224779829844	-0.126580496565143	0.141432790929296	0.408168370708106	-0.0203404482841755	0.104336659814736	ssRNA viruses +	Middle East respiratory syndrome-related coronavirus
KT368853.1	0.0454429707611671	-0.0469210473874926	-0.320125852253377	0.854394677753101	-1.68038206579984	0.347098670622268	-0.932361283124637	0.364012053558615	-0.0484122051852459	1.22774107583913	0.370722275148167	-0.314732593483158	-0.281035664240461	-0.231074664436249	-0.227692025041597	0.264236151043547	-0.646112163715093	0.00575926928868495	-1.43440282414577	0.7311832415722	-0.628162382669579	0.553851968181126	-0.504304837375931	0.40381306161659	0.142740172116082	-0.13764780046798	0.154453592679872	0.401630466584741	-0.0218043703183484	0.0881415968690176	ssRNA viruses +	Middle East respiratory syndrome-related coronavirus
KT368846.1	0.0482361856528476	-0.0499049058263139	-0.330973234490369	0.864730922314751	-1.69432125675771	0.352758525040637	-0.948975996975533	0.372952097911829	-0.0558912008920451	1.24792751344359	0.367371065648529	-0.312939311660108	-0.2688167584278	-0.229382353343797	-0.212567535483132	0.26663664251399	-0.650634722405787	0.00575926928868495	-1.44222232860507	0.717210299019596	-0.630393929968162	0.55581615506164	-0.504304837375931	0.412510571249805	0.130930869826449	-0.115597447016313	0.153156788061421	0.395062799517578	-0.0306192350583921	0.100304905795685	ssRNA viruses +	Middle East respiratory syndrome-related coronavirus
MF598676.1	0.0551956542421246	-0.036525876025114	-0.32373259173411	0.86235219953202	-1.69899774396719	0.349365277594213	-0.951763814347152	0.374065718222538	-0.0513991525066443	1.24305970607253	0.372952097911829	-0.305788392232109	-0.275786313242642	-0.239566125329888	-0.222632890549587	0.26663664251399	-0.655171503002559	0.00288250853312137	-1.43830727860169	0.723340120251171	-0.630393929968162	0.553851968181126	-0.502259911390907	0.387362540835996	0.130930869826449	-0.125006361067033	0.147957881387101	0.395062799517578	-0.026205070347394	0.100304905795685	ssRNA viruses +	Middle East respiratory syndrome-related coronavirus
MF598652.1	0.0524158941511385	-0.0350469470992008	-0.320125852253377	0.860764202628828	-1.67116353577046	0.332278283056929	-0.940644722383579	0.374065718222538	-0.0439433475875971	1.23695175858808	0.379620962055708	-0.31114825613412	-0.263611599296539	-0.239566125329888	-0.226003674888827	0.264236151043547	-0.643856189774725	0.00288250853312137	-1.45008444637804	0.7311832415722	-0.625934281777462	0.565597175854225	-0.50635266602479	0.385154896884344	0.146655222119465	-0.145605322246899	0.147957881387101	0.404903122145131	-0.0174170530774094	0.094911647025467	ssRNA viruses +	Middle East respiratory syndrome-related coronavirus
MF598610.1	0.034215715337913	-0.0513991525066443	-0.320125852253377	0.860764202628828	-1.67116353577046	0.35501626421955	-0.940644722383579	0.359521170427595	-0.0558912008920451	1.2424500736777	0.368489000645104	-0.32373259173411	-0.256700472111743	-0.239566125329888	-0.217591435072627	0.263034405833794	-0.65744525452268	0.00575926928868495	-1.44614803181887	0.730313886293776	-0.623709616662948	0.554834395894193	-0.50635266602479	0.380729448503549	0.13224779829844	-0.121863233373052	0.141432790929296	0.413594082409175	-0.0130430374755989	0.104336659814736	ssRNA viruses +	Middle East respiratory syndrome-related coronavirus
MF598670.1	0.0621217119077975	-0.036525876025114	-0.32373259173411	0.856786546288081	-1.68038206579984	0.337996463515016	-0.940644722383579	0.369606070031838	-0.0603972796439563	1.24061962931176	0.374065718222538	-0.321928094887362	-0.272297327162762	-0.246395463720005	-0.226003674888827	0.264236151043547	-0.650634722405787	0.00288250853312137	-1.43440282414577	0.718087583960517	-0.63710935733414	0.556797246592743	-0.508403405589552	0.3928669162308	0.144046369616707	-0.13764780046798	0.140124223909071	0.410341104614087	-0.0203404482841755	0.102993993323326	ssRNA viruses +	Middle East respiratory syndrome-related coronavirus
MF598616.1	0.0524158941511385	-0.0218043703183484	-0.336427664582477	0.851998837112446	-1.68965987938785	0.344828496997441	-0.940644722383579	0.371837617330421	-0.0469210473874926	1.23817541857738	0.372952097911829	-0.29689930039584	-0.265344566520995	-0.237863830098888	-0.232768962976124	0.267835392097615	-0.648371670897218	0.00575926928868495	-1.45798964446339	0.723340120251171	-0.623709616662948	0.551885103471725	-0.500217879852688	0.411426245726465	0.146655222119465	-0.128156351490682	0.153156788061421	0.405992359675837	-0.0232697793228472	0.101650076094435	ssRNA viruses +	Middle East respiratory syndrome-related coronavirus
KT877350.1	0.0398402645317911	-0.0306192350583921	-0.32373259173411	0.859969548221026	-1.66657626627481	0.339137384919585	-0.951763814347152	0.379620962055708	-0.0558912008920451	1.24000896473507	0.372952097911829	-0.321928094887362	-0.272297327162762	-0.241270431542137	-0.231074664436249	0.267835392097615	-0.652901329377732	0.00432160595009347	-1.45008444637804	0.729444006833663	-0.619270551496451	0.556797246592743	-0.514573172829758	0.391767719955997	0.14535138557262	-0.125006361067033	0.166072675946706	0.400537929583729	-0.0159575739029762	0.104336659814736	ssRNA viruses +	Middle East respiratory syndrome-related coronavirus
KT368850.1	0.0565835283663675	-0.0380063225797449	-0.31114825613412	0.855192407959154	-1.69432125675771	0.353887836284907	-0.929610672108602	0.368489000645104	-0.0573916638883367	1.23756371831768	0.367371065648529	-0.3040061868901	-0.277533975528909	-0.234465253637023	-0.226003674888827	0.267835392097615	-0.648371670897218	0.0143552929770701	-1.44614803181887	0.72159139877538	-0.628162382669579	0.553851968181126	-0.504304837375931	0.40381306161659	0.140124223909071	-0.140825544133565	0.155749232677945	0.397255345594427	-0.0218043703183484	0.0854246562526777	ssRNA viruses +	Middle East respiratory syndrome-related coronavirus
KT368872.1	0.0468402542029724	-0.0424567992428948	-0.329159664118438	0.855989697308481	-1.69899774396719	0.353887836284907	-0.948975996975533	0.372952097911829	-0.0543922968186278	1.24427819857814	0.370722275148167	-0.3040061868901	-0.270555993166337	-0.232768962976124	-0.226003674888827	0.26663664251399	-0.648371670897218	-0.00288827932482651	-1.43830727860169	0.725086724630227	-0.625934281777462	0.562669826102702	-0.50635266602479	0.396159489073155	0.14535138557262	-0.131313234677865	0.141432790929296	0.395062799517578	-0.0218043703183484	0.094911647025467	ssRNA viruses +	Middle East respiratory syndrome-related coronavirus
MF598604.1	0.0524158941511385	-0.0558912008920451	-0.321928094887362	0.859969548221026	-1.69432125675771	0.349365277594213	-0.943416471633633	0.377401430785794	-0.045431429247006	1.23939804156656	0.377401430785794	-0.31114825613412	-0.270555993166337	-0.234465253637023	-0.226003674888827	0.265436896049098	-0.652901329377732	0.00288250853312137	-1.44614803181887	0.714575238851626	-0.619270551496451	0.560714954474479	-0.502259911390907	0.391767719955997	0.136191386287144	-0.125006361067033	0.16349873228288	0.397255345594427	-0.0203404482841755	0.0894981508391026	ssRNA viruses +	Middle East respiratory syndrome-related coronavirus
KP719927.1	0.0551956542421246	-0.0291463456595165	-0.318325858207167	0.857582955384148	-1.69432125675771	0.347098670622268	-0.937878288092203	0.364012053558615	-0.0469210473874926	1.23817541857738	0.374065718222538	-0.32373259173411	-0.267079617891743	-0.248107861595691	-0.232768962976124	0.263034405833794	-0.650634722405787	0	-1.43050890804128	0.729444006833663	-0.630393929968162	0.558757430373762	-0.508403405589552	0.387362540835996	0.141432790929296	-0.140825544133565	0.151858816727005	0.401630466584741	-0.026205070347394	0.108357178090419	ssRNA viruses +	Middle East respiratory syndrome-related coronavirus
KP719933.1	0.0538064436957938	-0.0306192350583921	-0.316528107144772	0.860764202628828	-1.69899774396719	0.339137384919585	-0.946193556304206	0.369606070031838	-0.0484122051852459	1.2424500736777	0.366252263699564	-0.307572801910292	-0.2688167584278	-0.246395463720005	-0.229382353343797	0.260627908126699	-0.646112163715093	0.01292617444427	-1.45403163089471	0.726831217032493	-0.625934281777462	0.553851968181126	-0.510457064357526	0.388465097283154	0.12565110166152	-0.125006361067033	0.147957881387101	0.408168370708106	-0.0218043703183484	0.101650076094435	ssRNA viruses +	Middle East respiratory syndrome-related coronavirus
KU242423.1	0.0786098346963665	-0.0247366783215064	-0.309359421384307	0.855192407959154	-1.70839644196944	0.304511041809953	-0.905088352974533	0.412510571249805	-0.0469210473874926	1.23695175858808	0.335711910320462	-0.334607228958109	-0.241270431542137	-0.277533975528909	-0.182786075741673	0.263034405833794	-0.643856189774725	-0.0203404482841755	-1.38835545662634	0.708407983483596	-0.599462070416271	0.553851968181126	-0.504304837375931	0.38404980679516	0.149259365499623	-0.0938790470029001	0.136191386287144	0.422233000683048	-0.0499049058263139	0.120351940365222	ssRNA viruses +	Middle East respiratory syndrome-related coronavirus
MF598607.1	0.0538064436957938	-0.0469210473874926	-0.318325858207167	0.855989697308481	-1.69432125675771	0.348232419239271	-0.940644722383579	0.374065718222538	-0.0484122051852459	1.23817541857738	0.370722275148167	-0.3040061868901	-0.2688167584278	-0.236163541109049	-0.22431729826094	0.263034405833794	-0.646112163715093	0	-1.44222232860507	0.72159139877538	-0.625934281777462	0.558757430373762	-0.512513650651464	0.385154896884344	0.140124223909071	-0.121863233373052	0.15704371014558	0.399444564589458	-0.0188780102056894	0.0989584800881688	ssRNA viruses +	Middle East respiratory syndrome-related coronavirus
KX108938.1	0.063502942306158	-0.0306192350583921	-0.318325858207167	0.858378925082071	-1.67116353577046	0.345964030342872	-0.948975996975533	0.370722275148167	-0.0380063225797449	1.23695175858808	0.366252263699564	-0.309359421384307	-0.281035664240461	-0.24297675349254	-0.229382353343797	0.263034405833794	-0.655171503002559	0.0157829972409275	-1.43830727860169	0.726831217032493	-0.630393929968162	0.561692721398309	-0.516635639286651	0.393965275660243	0.130930869826449	-0.128156351490682	0.140124223909071	0.414676780426886	-0.0247366783215064	0.101650076094435	ssRNA viruses +	Middle East respiratory syndrome-related coronavirus
MK357908.1	0.0607391578576785	-0.0247366783215064	-0.318325858207167	0.86235219953202	-1.69432125675771	0.345964030342872	-0.932361283124637	0.369606070031838	-0.0203404482841755	1.23266075679027	0.349365277594213	-0.289827251720338	-0.286304185156641	-0.236163541109049	-0.241270431542137	0.253384235800074	-0.641603738043346	0.0285691521967709	-1.46593839757888	0.728573602559365	-0.632628934351471	0.562669826102702	-0.508403405589552	0.379620962055708	0.12961273813047	-0.117161344232749	0.149259365499623	0.397255345594427	-0.0101343771337132	0.0962618530584035	ssRNA viruses +	Middle East respiratory syndrome-related coronavirus
KT368829.1	0.0676387168753633	-0.0469210473874926	-0.318325858207167	0.851998837112446	-1.67116353577046	0.340277404766254	-0.946193556304206	0.368489000645104	-0.0469210473874926	1.24549566281992	0.364012053558615	-0.309359421384307	-0.274040765490812	-0.254977850962736	-0.222632890549587	0.269033146455237	-0.646112163715093	0.0100636833446975	-1.44614803181887	0.734655433479005	-0.62148837674627	0.557777671394926	-0.500217879852688	0.372952097911829	0.140124223909071	-0.136061549576028	0.169925001442312	0.400537929583729	-0.0218043703183484	0.10701824988212	ssRNA viruses +	Middle East respiratory syndrome-related coronavirus
MF598701.1	0.0593552776164212	-0.0513991525066443	-0.305788392232109	0.86235219953202	-1.65744525452268	0.345964030342872	-0.954557029238833	0.369606070031838	-0.0484122051852459	1.24792751344359	0.371837617330421	-0.320125852253377	-0.270555993166337	-0.248107861595691	-0.219269963523624	0.263034405833794	-0.659722595233746	-0.00144341686966872	-1.44614803181887	0.719840555064268	-0.628162382669579	0.563646269484064	-0.50635266602479	0.38404980679516	0.140124223909071	-0.118726938570751	0.150559676575381	0.404903122145131	-0.0188780102056894	0.0935601761623378	ssRNA viruses +	Middle East respiratory syndrome-related coronavirus
MF598709.1	0.037030730944967	-0.0439433475875971	-0.320125852253377	0.855989697308481	-1.69432125675771	0.353887836284907	-0.940644722383579	0.368489000645104	-0.0394882898809755	1.2424500736777	0.372952097911829	-0.312939311660108	-0.260151897300673	-0.234465253637023	-0.217591435072627	0.261831658752137	-0.652901329377732	0.00719550140420377	-1.45403163089471	0.725086724630227	-0.62148837674627	0.557777671394926	-0.514573172829758	0.386259141133346	0.133563525741106	-0.128156351490682	0.142740172116082	0.407080775450501	-0.0247366783215064	0.111031312388744	ssRNA viruses +	Middle East respiratory syndrome-related coronavirus
KP719930.1	0.0426443374084937	-0.0276749584428483	-0.305788392232109	0.866314561377047	-1.69432125675771	0.344828496997441	-0.937878288092203	0.357270475679559	-0.0499049058263139	1.24305970607253	0.370722275148167	-0.320125852253377	-0.275786313242642	-0.254977850962736	-0.24297675349254	0.259423152281415	-0.648371670897218	0.00575926928868495	-1.43830727860169	0.727702672837238	-0.619270551496451	0.558757430373762	-0.512513650651464	0.386259141133346	0.133563525741106	-0.134477040860036	0.147957881387101	0.410341104614087	-0.0291463456595165	0.10701824988212	ssRNA viruses +	Middle East respiratory syndrome-related coronavirus
MF598696.1	0.0579700686373299	-0.0499049058263139	-0.316528107144772	0.860764202628828	-1.69899774396719	0.350497247084133	-0.929610672108602	0.370722275148167	-0.0513991525066443	1.24305970607253	0.36513259345253	-0.320125852253377	-0.275786313242642	-0.232768962976124	-0.219269963523624	0.260627908126699	-0.659722595233746	0.01292617444427	-1.45008444637804	0.713695814843359	-0.625934281777462	0.551885103471725	-0.50635266602479	0.396159489073155	0.150559676575381	-0.139235797371172	0.160920188181103	0.408168370708106	-0.0188780102056894	0.0962618530584035	ssRNA viruses +	Middle East respiratory syndrome-related coronavirus
KU242424.1	0.070389327891398	-0.026205070347394	-0.309359421384307	0.854394677753101	-1.69432125675771	0.301002256032814	-0.897006006676674	0.407080775450501	-0.0528949484321255	1.24184018356467	0.335711910320462	-0.345564459154601	-0.244685095954902	-0.275786313242642	-0.172993990361023	0.261831658752137	-0.641603738043346	-0.0247366783215064	-1.38458370273713	0.708407983483596	-0.590744853315162	0.552868871011303	-0.502259911390907	0.390667685559667	0.140124223909071	-0.101598140007807	0.130930869826449	0.426533138116673	-0.0499049058263139	0.11503324294624	ssRNA viruses +	Middle East respiratory syndrome-related coronavirus
KJ713295.1	0.0510240030244669	-0.0439433475875971	-0.32373259173411	0.859969548221026	-1.69432125675771	0.34255474547732	-0.962969269055033	0.37851162325373	-0.0469210473874926	1.25156762060825	0.367371065648529	-0.32373259173411	-0.281035664240461	-0.249822294406943	-0.209227962138	0.267835392097615	-0.639354797539784	0.00288250853312137	-1.45403163089471	0.7311832415722	-0.619270551496451	0.552868871011303	-0.510457064357526	0.3928669162308	0.137503523749935	-0.120294233717712	0.159629185821228	0.395062799517578	-0.0232697793228472	0.108357178090419	ssRNA viruses +	Middle East respiratory syndrome-related coronavirus
KT368836.1	0.0524158941511385	-0.0558912008920451	-0.334607228958109	0.859969548221026	-1.68501351453148	0.347098670622268	-0.943416471633633	0.370722275148167	-0.0499049058263139	1.23388806017428	0.379620962055708	-0.312939311660108	-0.272297327162762	-0.232768962976124	-0.202571917847687	0.265436896049098	-0.652901329377732	0.00144197417390632	-1.45798964446339	0.725959234509188	-0.63710935733414	0.552868871011303	-0.504304837375931	0.402722176845605	0.13224779829844	-0.125006361067033	0.159629185821228	0.405992359675837	-0.0247366783215064	0.0989584800881688	ssRNA viruses +	Middle East respiratory syndrome-related coronavirus
KP719929.1	0.0621217119077975	-0.0291463456595165	-0.32373259173411	0.86235219953202	-1.69432125675771	0.344828496997441	-0.935117148415146	0.366252263699564	-0.0380063225797449	1.2424500736777	0.369606070031838	-0.32373259173411	-0.272297327162762	-0.24297675349254	-0.231074664436249	0.264236151043547	-0.646112163715093	0.00719550140420377	-1.44222232860507	0.722466024471091	-0.62148837674627	0.554834395894193	-0.508403405589552	0.37851162325373	0.133563525741106	-0.118726938570751	0.150559676575381	0.396159489073155	-0.0291463456595165	0.094911647025467	ssRNA viruses +	Middle East respiratory syndrome-related coronavirus
MF598680.1	0.0524158941511385	-0.0588936890535686	-0.325539348439741	0.86235219953202	-1.69432125675771	0.34255474547732	-0.943416471633633	0.367371065648529	-0.0558912008920451	1.24305970607253	0.361768359419153	-0.316528107144772	-0.281035664240461	-0.234465253637023	-0.231074664436249	0.265436896049098	-0.652901329377732	0.00144197417390632	-1.45008444637804	0.714575238851626	-0.63710935733414	0.563646269484064	-0.510457064357526	0.401630466584741	0.128293401009818	-0.120294233717712	0.155749232677945	0.401630466584741	-0.0188780102056894	0.0989584800881688	ssRNA viruses +	Middle East respiratory syndrome-related coronavirus
MF598713.1	0.0524158941511385	-0.0469210473874926	-0.318325858207167	0.866314561377047	-1.66200353648498	0.352758525040637	-0.940644722383579	0.368489000645104	-0.0424567992428948	1.2424500736777	0.372952097911829	-0.320125852253377	-0.258425152581204	-0.244685095954902	-0.222632890549587	0.263034405833794	-0.65744525452268	0.00575926928868495	-1.45798964446339	0.728573602559365	-0.625934281777462	0.562669826102702	-0.50635266602479	0.389566811762726	0.136191386287144	-0.134477040860036	0.138814468902282	0.415758666522498	-0.0188780102056894	0.0908534304511135	ssRNA viruses +	Middle East respiratory syndrome-related coronavirus
MG923472.1	0.0412429822318813	-0.0439433475875971	-0.307572801910292	0.861558419572029	-1.70368943929191	0.337996463515016	-0.932361283124637	0.371837617330421	-0.0469210473874926	1.23939804156656	0.353887836284907	-0.298672742587059	-0.282789700980404	-0.232768962976124	-0.239566125329888	0.259423152281415	-0.650634722405787	0.01292617444427	-1.46992925777492	0.73725410432433	-0.62148837674627	0.557777671394926	-0.502259911390907	0.37851162325373	0.137503523749935	-0.118726938570751	0.158337027167101	0.390667685559667	-0.0115879742752118	0.0962618530584035	ssRNA viruses +	Middle East respiratory syndrome-related coronavirus
MF598662.1	0.0454429707611671	-0.0513991525066443	-0.316528107144772	0.860764202628828	-1.69899774396719	0.349365277594213	-0.948975996975533	0.36289064266586	-0.0439433475875971	1.23695175858808	0.367371065648529	-0.312939311660108	-0.263611599296539	-0.232768962976124	-0.214240225572989	0.271425676092934	-0.664288089679538	0.00432160595009347	-1.44614803181887	0.725959234509188	-0.630393929968162	0.5489297694764	-0.502259911390907	0.393965275660243	0.138814468902282	-0.129733929604017	0.160920188181103	0.3928669162308	-0.0144995696951151	0.094911647025467	ssRNA viruses +	Middle East respiratory syndrome-related coronavirus
MF598707.1	0.0565835283663675	-0.0469210473874926	-0.32373259173411	0.861558419572029	-1.68965987938785	0.34255474547732	-0.948975996975533	0.36289064266586	-0.0424567992428948	1.24000896473507	0.367371065648529	-0.318325858207167	-0.263611599296539	-0.239566125329888	-0.214240225572989	0.267835392097615	-0.650634722405787	0.00863030514344006	-1.45403163089471	0.723340120251171	-0.619270551496451	0.558757430373762	-0.508403405589552	0.388465097283154	0.130930869826449	-0.123433941248279	0.149259365499623	0.398350370345965	-0.0115879742752118	0.101650076094435	ssRNA viruses +	Middle East respiratory syndrome-related coronavirus
KT368827.1	0.0593552776164212	-0.0573916638883367	-0.316528107144772	0.853596506202512	-1.69899774396719	0.353887836284907	-0.946193556304206	0.375178479589612	-0.045431429247006	1.2424500736777	0.36513259345253	-0.312939311660108	-0.272297327162762	-0.234465253637023	-0.217591435072627	0.267835392097615	-0.655171503002559	0.00432160595009347	-1.43830727860169	0.724213686757358	-0.623709616662948	0.557777671394926	-0.510457064357526	0.397255345594427	0.134878054343112	-0.134477040860036	0.154453592679872	0.393965275660243	-0.0291463456595165	0.094911647025467	ssRNA viruses +	Middle East respiratory syndrome-related coronavirus
MF598699.1	0.0482361856528476	-0.0543922968186278	-0.307572801910292	0.864730922314751	-1.66657626627481	0.343692069179019	-0.951763814347152	0.360645202460216	-0.036525876025114	1.24184018356467	0.371837617330421	-0.334607228958109	-0.2688167584278	-0.244685095954902	-0.236163541109049	0.26663664251399	-0.655171503002559	0.00719550140420377	-1.44222232860507	0.725086724630227	-0.625934281777462	0.550900664647523	-0.514573172829758	0.387362540835996	0.137503523749935	-0.136061549576028	0.142740172116082	0.404903122145131	-0.0203404482841755	0.094911647025467	ssRNA viruses +	Middle East respiratory syndrome-related coronavirus
MF598715.1	0.037030730944967	-0.045431429247006	-0.32373259173411	0.863145542989399	-1.67116353577046	0.344828496997441	-0.948975996975533	0.374065718222538	-0.0558912008920451	1.24488705912353	0.364012053558615	-0.32373259173411	-0.263611599296539	-0.234465253637023	-0.237863830098888	0.254594043033141	-0.65744525452268	0.00144197417390632	-1.47393118833241	0.727702672837238	-0.628162382669579	0.560714954474479	-0.504304837375931	0.37851162325373	0.138814468902282	-0.139235797371172	0.147957881387101	0.404903122145131	-0.0174170530774094	0.0881415968690176	ssRNA viruses +	Middle East respiratory syndrome-related coronavirus
MG923467.1	0.0524158941511385	-0.045431429247006	-0.302226180444814	0.86235219953202	-1.70368943929191	0.343692069179019	-0.924125133024872	0.368489000645104	-0.036525876025114	1.23511432037636	0.358396261956654	-0.302226180444814	-0.274040765490812	-0.226003674888827	-0.241270431542137	0.24000896473507	-0.643856189774725	0.0285691521967709	-1.46992925777492	0.735522177296537	-0.62148837674627	0.556797246592743	-0.50635266602479	0.371837617330421	0.121678556588252	-0.106249498279434	0.133563525741106	0.409255146684838	-0.00868224309980088	0.094911647025467	ssRNA viruses +	Middle East respiratory syndrome-related coronavirus
KT368847.1	0.0538064436957938	-0.0499049058263139	-0.32373259173411	0.851199338593294	-1.68501351453148	0.347098670622268	-0.940644722383579	0.375178479589612	-0.0499049058263139	1.23572705983806	0.375178479589612	-0.329159664118438	-0.263611599296539	-0.226003674888827	-0.214240225572989	0.271425676092934	-0.643856189774725	0.00144197417390632	-1.44614803181887	0.716332480287987	-0.619270551496451	0.557777671394926	-0.504304837375931	0.391767719955997	0.13224779829844	-0.125006361067033	0.151858816727005	0.401630466584741	-0.0232697793228472	0.0908534304511135	ssRNA viruses +	Middle East respiratory syndrome-related coronavirus
MF598677.1	0.0524158941511385	-0.0380063225797449	-0.314732593483158	0.864730922314751	-1.67116353577046	0.34255474547732	-0.932361283124637	0.367371065648529	-0.0499049058263139	1.23756371831768	0.376290383337052	-0.316528107144772	-0.279283757478869	-0.234465253637023	-0.231074664436249	0.265436896049098	-0.652901329377732	0.00144197417390632	-1.43830727860169	0.713695814843359	-0.63486740654747	0.563646269484064	-0.512513650651464	0.389566811762726	0.138814468902282	-0.136061549576028	0.14535138557262	0.408168370708106	-0.0247366783215064	0.0976107966264223	ssRNA viruses +	Middle East respiratory syndrome-related coronavirus
MF598658.1	0.0482361856528476	-0.0484122051852459	-0.318325858207167	0.857582955384148	-1.68501351453148	0.339137384919585	-0.940644722383579	0.372952097911829	-0.0439433475875971	1.24488705912353	0.361768359419153	-0.312939311660108	-0.270555993166337	-0.236163541109049	-0.217591435072627	0.264236151043547	-0.641603738043346	-0.00144341686966872	-1.45008444637804	0.72159139877538	-0.623709616662948	0.554834395894193	-0.50635266602479	0.3928669162308	0.124328135002202	-0.129733929604017	0.149259365499623	0.397255345594427	-0.0203404482841755	0.104336659814736	ssRNA viruses +	Middle East respiratory syndrome-related coronavirus
MF598719.1	0.0496307677246004	-0.045431429247006	-0.325539348439741	0.867105729502655	-1.67576543772947	0.361768359419153	-0.957355662591506	0.380729448503549	-0.0543922968186278	1.24853483613868	0.377401430785794	-0.320125852253377	-0.270555993166337	-0.226003674888827	-0.253257284222264	0.258217389536018	-0.650634722405787	-0.00433459026389113	-1.47794425083904	0.724213686757358	-0.63486740654747	0.561692721398309	-0.50635266602479	0.38404980679516	0.14535138557262	-0.136061549576028	0.147957881387101	0.404903122145131	-0.0174170530774094	0.108357178090419	ssRNA viruses +	Middle East respiratory syndrome-related coronavirus
MF598695.1	0.0607391578576785	-0.0439433475875971	-0.300448367476911	0.871055075086629	-1.68965987938785	0.343692069179019	-0.935117148415146	0.358396261956654	-0.0528949484321255	1.24305970607253	0.371837617330421	-0.316528107144772	-0.272297327162762	-0.236163541109049	-0.234465253637023	0.259423152281415	-0.650634722405787	0.00144197417390632	-1.45008444637804	0.722466024471091	-0.628162382669579	0.563646269484064	-0.510457064357526	0.380729448503549	0.136191386287144	-0.129733929604017	0.142740172116082	0.399444564589458	-0.0188780102056894	0.094911647025467	ssRNA viruses +	Middle East respiratory syndrome-related coronavirus
KT368833.1	0.0496307677246004	-0.0543922968186278	-0.32373259173411	0.855989697308481	-1.68501351453148	0.344828496997441	-0.940644722383579	0.371837617330421	-0.0394882898809755	1.24671210053186	0.36513259345253	-0.318325858207167	-0.275786313242642	-0.232768962976124	-0.220950447162541	0.271425676092934	-0.65744525452268	-0.00288827932482651	-1.44614803181887	0.723340120251171	-0.628162382669579	0.557777671394926	-0.504304837375931	0.398350370345965	0.142740172116082	-0.123433941248279	0.158337027167101	0.398350370345965	-0.0159575739029762	0.104336659814736	ssRNA viruses +	Middle East respiratory syndrome-related coronavirus
KJ650297.1	0.0482361856528476	-0.0291463456595165	-0.32373259173411	0.857582955384148	-1.73696559416621	0.348232419239271	-0.957355662591506	0.369606070031838	-0.0558912008920451	1.24305970607253	0.375178479589612	-0.300448367476911	-0.275786313242642	-0.241270431542137	-0.234465253637023	0.264236151043547	-0.666576266274808	-0.00868224309980088	-1.46195854666634	0.725959234509188	-0.63486740654747	0.564622052436981	-0.529072742524873	0.390667685559667	0.134878054343112	-0.128156351490682	0.155749232677945	0.408168370708106	-0.0247366783215064	0.0976107966264223	ssRNA viruses +	Middle East respiratory syndrome-related coronavirus
MF598693.1	0.0551956542421246	-0.0484122051852459	-0.334607228958109	0.863145542989399	-1.69432125675771	0.348232419239271	-0.954557029238833	0.371837617330421	-0.0484122051852459	1.24305970607253	0.376290383337052	-0.31114825613412	-0.272297327162762	-0.234465253637023	-0.220950447162541	0.267835392097615	-0.648371670897218	0.00144197417390632	-1.45008444637804	0.72159139877538	-0.630393929968162	0.559736524432983	-0.502259911390907	0.396159489073155	0.136191386287144	-0.134477040860036	0.151858816727005	0.393965275660243	-0.0159575739029762	0.0976107966264223	ssRNA viruses +	Middle East respiratory syndrome-related coronavirus
MF598600.1	0.0510240030244669	-0.0558912008920451	-0.321928094887362	0.86235219953202	-1.67116353577046	0.348232419239271	-0.935117148415146	0.369606070031838	-0.045431429247006	1.23939804156656	0.368489000645104	-0.314732593483158	-0.261880711217424	-0.237863830098888	-0.226003674888827	0.265436896049098	-0.659722595233746	-0.00433459026389113	-1.44614803181887	0.728573602559365	-0.619270551496451	0.560714954474479	-0.504304837375931	0.387362540835996	0.138814468902282	-0.128156351490682	0.140124223909071	0.404903122145131	-0.026205070347394	0.104336659814736	ssRNA viruses +	Middle East respiratory syndrome-related coronavirus
KJ713299.1	0.0579700686373299	-0.026205070347394	-0.316528107144772	0.867105729502655	-1.7178567712185	0.345964030342872	-0.940644722383579	0.367371065648529	-0.0499049058263139	1.24305970607253	0.372952097911829	-0.320125852253377	-0.275786313242642	-0.229382353343797	-0.226003674888827	0.26663664251399	-0.646112163715093	0.00288250853312137	-1.45798964446339	0.732052073300289	-0.62148837674627	0.561692721398309	-0.50635266602479	0.396159489073155	0.147957881387101	-0.112474729258412	0.153156788061421	0.397255345594427	-0.0247366783215064	0.100304905795685	ssRNA viruses +	Middle East respiratory syndrome-related coronavirus
KT368882.1	0.0468402542029724	-0.0394882898809755	-0.31114825613412	0.865522959139964	-1.7178567712185	0.339137384919585	-0.935117148415146	0.376290383337052	-0.045431429247006	1.2424500736777	0.368489000645104	-0.307572801910292	-0.270555993166337	-0.231074664436249	-0.226003674888827	0.265436896049098	-0.643856189774725	0.00288250853312137	-1.45403163089471	0.722466024471091	-0.623709616662948	0.558757430373762	-0.508403405589552	0.395062799517578	0.134878054343112	-0.131313234677865	0.154453592679872	0.396159489073155	-0.0188780102056894	0.102993993323326	ssRNA viruses +	Middle East respiratory syndrome-related coronavirus
MF598716.1	0.0496307677246004	-0.0543922968186278	-0.31114825613412	0.863938450423972	-1.68038206579984	0.35501626421955	-0.940644722383579	0.369606070031838	-0.0528949484321255	1.23817541857738	0.369606070031838	-0.321928094887362	-0.265344566520995	-0.24297675349254	-0.217591435072627	0.265436896049098	-0.655171503002559	0.0114956388378294	-1.45798964446339	0.726831217032493	-0.625934281777462	0.570462931026041	-0.512513650651464	0.375178479589612	0.130930869826449	-0.123433941248279	0.138814468902282	0.402722176845605	-0.0218043703183484	0.105678077894537	ssRNA viruses +	Middle East respiratory syndrome-related coronavirus
KT368860.1	0.063502942306158	-0.0484122051852459	-0.336427664582477	0.863938450423972	-1.69899774396719	0.348232419239271	-0.937878288092203	0.374065718222538	-0.036525876025114	1.24000896473507	0.36513259345253	-0.318325858207167	-0.270555993166337	-0.239566125329888	-0.214240225572989	0.265436896049098	-0.650634722405787	-0.0101343771337132	-1.44222232860507	0.719840555064268	-0.625934281777462	0.560714954474479	-0.510457064357526	0.389566811762726	0.136191386287144	-0.132894270497345	0.159629185821228	0.400537929583729	-0.026205070347394	0.0976107966264223	ssRNA viruses +	Middle East respiratory syndrome-related coronavirus
MF598622.1	0.0565835283663675	-0.0528949484321255	-0.325539348439741	0.865522959139964	-1.69432125675771	0.343692069179019	-0.946193556304206	0.376290383337052	-0.0439433475875971	1.22897256976016	0.370722275148167	-0.31114825613412	-0.2688167584278	-0.239566125329888	-0.22431729826094	0.271425676092934	-0.648371670897218	0.00719550140420377	-1.44614803181887	0.729444006833663	-0.625934281777462	0.556797246592743	-0.50635266602479	0.391767719955997	0.13224779829844	-0.115597447016313	0.150559676575381	0.393965275660243	-0.0232697793228472	0.10701824988212	ssRNA viruses +	Middle East respiratory syndrome-related coronavirus
MG923478.1	0.0607391578576785	-0.0499049058263139	-0.307572801910292	0.855192407959154	-1.67116353577046	0.35501626421955	-0.943416471633633	0.36289064266586	-0.0573916638883367	1.25156762060825	0.376290383337052	-0.320125852253377	-0.281035664240461	-0.232768962976124	-0.239566125329888	0.260627908126699	-0.655171503002559	0	-1.46593839757888	0.73725410432433	-0.617056130431009	0.550900664647523	-0.50635266602479	0.395062799517578	0.14535138557262	-0.128156351490682	0.167357927738514	0.393965275660243	-0.00578235259400611	0.0935601761623378	ssRNA viruses +	Middle East respiratory syndrome-related coronavirus
MF598615.1	0.0510240030244669	-0.0513991525066443	-0.320125852253377	0.855989697308481	-1.69432125675771	0.350497247084133	-0.948975996975533	0.366252263699564	-0.0513991525066443	1.25035527176305	0.366252263699564	-0.305788392232109	-0.2688167584278	-0.229382353343797	-0.22431729826094	0.261831658752137	-0.655171503002559	0.00432160595009347	-1.44614803181887	0.727702672837238	-0.623709616662948	0.553851968181126	-0.504304837375931	0.398350370345965	0.137503523749935	-0.139235797371172	0.153156788061421	0.397255345594427	-0.0188780102056894	0.100304905795685	ssRNA viruses +	Middle East respiratory syndrome-related coronavirus
KT368834.1	0.0524158941511385	-0.0484122051852459	-0.318325858207167	0.863938450423972	-1.68965987938785	0.343692069179019	-0.951763814347152	0.366252263699564	-0.0499049058263139	1.24305970607253	0.369606070031838	-0.309359421384307	-0.2688167584278	-0.231074664436249	-0.214240225572989	0.264236151043547	-0.659722595233746	0.00288250853312137	-1.44614803181887	0.724213686757358	-0.625934281777462	0.557777671394926	-0.504304837375931	0.3928669162308	0.134878054343112	-0.118726938570751	0.155749232677945	0.404903122145131	-0.0232697793228472	0.0962618530584035	ssRNA viruses +	Middle East respiratory syndrome-related coronavirus
KJ713296.1	0.0607391578576785	-0.0439433475875971	-0.340075441597622	0.860764202628828	-1.68501351453148	0.344828496997441	-0.960159735468209	0.371837617330421	-0.0513991525066443	1.24610400988392	0.359521170427595	-0.307572801910292	-0.282789700980404	-0.239566125329888	-0.219269963523624	0.265436896049098	-0.650634722405787	0.00288250853312137	-1.45008444637804	0.717210299019596	-0.619270551496451	0.562669826102702	-0.504304837375931	0.3928669162308	0.144046369616707	-0.115597447016313	0.15704371014558	0.398350370345965	-0.0291463456595165	0.0989584800881688	ssRNA viruses +	Middle East respiratory syndrome-related coronavirus
MF598611.1	0.0440443327060212	-0.0424567992428948	-0.321928094887362	0.857582955384148	-1.68965987938785	0.352758525040637	-0.954557029238833	0.364012053558615	-0.0558912008920451	1.24123003551545	0.377401430785794	-0.314732593483158	-0.263611599296539	-0.229382353343797	-0.226003674888827	0.267835392097615	-0.655171503002559	0.00719550140420377	-1.44614803181887	0.72159139877538	-0.630393929968162	0.561692721398309	-0.500217879852688	0.395062799517578	0.142740172116082	-0.115597447016313	0.154453592679872	0.400537929583729	-0.0144995696951151	0.101650076094435	ssRNA viruses +	Middle East respiratory syndrome-related coronavirus
KT368839.1	0.0524158941511385	-0.0484122051852459	-0.321928094887362	0.852797892818771	-1.68038206579984	0.341416524478722	-0.940644722383579	0.35501626421955	-0.0424567992428948	1.24305970607253	0.372952097911829	-0.325539348439741	-0.2688167584278	-0.229382353343797	-0.217591435072627	0.265436896049098	-0.648371670897218	0.00575926928868495	-1.44614803181887	0.720716242521131	-0.632628934351471	0.549915553621955	-0.500217879852688	0.402722176845605	0.142740172116082	-0.131313234677865	0.153156788061421	0.399444564589458	-0.0203404482841755	0.108357178090419	ssRNA viruses +	Middle East respiratory syndrome-related coronavirus
MF598687.1	0.0579700686373299	-0.045431429247006	-0.321928094887362	0.863145542989399	-1.69432125675771	0.345964030342872	-0.940644722383579	0.368489000645104	-0.0394882898809755	1.23633953916837	0.371837617330421	-0.32373259173411	-0.277533975528909	-0.241270431542137	-0.232768962976124	0.258217389536018	-0.641603738043346	0.00719550140420377	-1.45008444637804	0.727702672837238	-0.62148837674627	0.556797246592743	-0.508403405589552	0.396159489073155	0.136191386287144	-0.139235797371172	0.146655222119465	0.408168370708106	-0.0218043703183484	0.0989584800881688	ssRNA viruses +	Middle East respiratory syndrome-related coronavirus
KT368831.1	0.063502942306158	-0.0484122051852459	-0.318325858207167	0.855192407959154	-1.65744525452268	0.345964030342872	-0.940644722383579	0.369606070031838	-0.0424567992428948	1.24914190328035	0.367371065648529	-0.32373259173411	-0.263611599296539	-0.249822294406943	-0.22431729826094	0.265436896049098	-0.643856189774725	0.00144197417390632	-1.44222232860507	0.728573602559365	-0.625934281777462	0.569491091958716	-0.50635266602479	0.38404980679516	0.147957881387101	-0.13764780046798	0.147957881387101	0.398350370345965	-0.0218043703183484	0.100304905795685	ssRNA viruses +	Middle East respiratory syndrome-related coronavirus
MF598668.1	0.0579700686373299	-0.0306192350583921	-0.329159664118438	0.86235219953202	-1.67576543772947	0.343692069179019	-0.954557029238833	0.371837617330421	-0.0469210473874926	1.23511432037636	0.36289064266586	-0.31114825613412	-0.265344566520995	-0.236163541109049	-0.22431729826094	0.270229907237998	-0.659722595233746	-0.00288827932482651	-1.44614803181887	0.727702672837238	-0.623709616662948	0.554834395894193	-0.49817873457909	0.391767719955997	0.136191386287144	-0.125006361067033	0.149259365499623	0.3928669162308	-0.0218043703183484	0.111031312388744	ssRNA viruses +	Middle East respiratory syndrome-related coronavirus
MF598614.1	0.0482361856528476	-0.0499049058263139	-0.309359421384307	0.868686765322135	-1.67116353577046	0.339137384919585	-0.940644722383579	0.372952097911829	-0.0513991525066443	1.24671210053186	0.367371065648529	-0.334607228958109	-0.2688167584278	-0.246395463720005	-0.22431729826094	0.267835392097615	-0.662003536484984	-0.00433459026389113	-1.45008444637804	0.727702672837238	-0.625934281777462	0.564622052436981	-0.504304837375931	0.381837083906047	0.141432790929296	-0.125006361067033	0.146655222119465	0.402722176845605	-0.0218043703183484	0.101650076094435	ssRNA viruses +	Middle East respiratory syndrome-related coronavirus
KT368835.1	0.0510240030244669	-0.0484122051852459	-0.32373259173411	0.848798181244189	-1.68965987938785	0.345964030342872	-0.940644722383579	0.36289064266586	-0.0394882898809755	1.24488705912353	0.37851162325373	-0.305788392232109	-0.261880711217424	-0.226003674888827	-0.217591435072627	0.267835392097615	-0.650634722405787	0.00432160595009347	-1.45008444637804	0.722466024471091	-0.632628934351471	0.556797246592743	-0.510457064357526	0.405992359675837	0.124328135002202	-0.125006361067033	0.158337027167101	0.402722176845605	-0.0276749584428483	0.0989584800881688	ssRNA viruses +	Middle East respiratory syndrome-related coronavirus
KT368857.1	0.063502942306158	-0.0573916638883367	-0.316528107144772	0.857582955384148	-1.70368943929191	0.351628329102782	-0.954557029238833	0.371837617330421	-0.0484122051852459	1.23572705983806	0.372952097911829	-0.307572801910292	-0.282789700980404	-0.226003674888827	-0.220950447162541	0.265436896049098	-0.659722595233746	0.00575926928868495	-1.45008444637804	0.726831217032493	-0.630393929968162	0.558757430373762	-0.502259911390907	0.393965275660243	0.136191386287144	-0.117161344232749	0.158337027167101	0.396159489073155	-0.0291463456595165	0.102993993323326	ssRNA viruses +	Middle East respiratory syndrome-related coronavirus
KX108942.1	0.0607391578576785	-0.026205070347394	-0.32373259173411	0.86235219953202	-1.67116353577046	0.345964030342872	-0.948975996975533	0.361768359419153	-0.0409717810563062	1.24061962931176	0.36513259345253	-0.314732593483158	-0.282789700980404	-0.24297675349254	-0.22431729826094	0.259423152281415	-0.659722595233746	0.00863030514344006	-1.44614803181887	0.732920382108257	-0.619270551496451	0.560714954474479	-0.500217879852688	0.395062799517578	0.138814468902282	-0.114035243246029	0.154453592679872	0.409255146684838	-0.0276749584428483	0.105678077894537	ssRNA viruses +	Middle East respiratory syndrome-related coronavirus
MF598595.1	0.0524158941511385	-0.0499049058263139	-0.32373259173411	0.852797892818771	-1.69899774396719	0.357270475679559	-0.946193556304206	0.375178479589612	-0.0543922968186278	1.23756371831768	0.374065718222538	-0.305788392232109	-0.2688167584278	-0.22431729826094	-0.22431729826094	0.26663664251399	-0.652901329377732	0.00432160595009347	-1.45008444637804	0.72159139877538	-0.63486740654747	0.553851968181126	-0.508403405589552	0.397255345594427	0.142740172116082	-0.123433941248279	0.155749232677945	0.400537929583729	-0.0232697793228472	0.102993993323326	ssRNA viruses +	Middle East respiratory syndrome-related coronavirus
KT368878.1	0.0593552776164212	-0.045431429247006	-0.32373259173411	0.855989697308481	-1.70368943929191	0.351628329102782	-0.932361283124637	0.367371065648529	-0.0499049058263139	1.23939804156656	0.36513259345253	-0.318325858207167	-0.2688167584278	-0.231074664436249	-0.22431729826094	0.267835392097615	-0.655171503002559	0.00575926928868495	-1.45008444637804	0.72159139877538	-0.62148837674627	0.55581615506164	-0.500217879852688	0.3928669162308	0.138814468902282	-0.13764780046798	0.153156788061421	0.399444564589458	-0.0188780102056894	0.0989584800881688	ssRNA viruses +	Middle East respiratory syndrome-related coronavirus
MF598722.1	0.0440443327060212	-0.0439433475875971	-0.316528107144772	0.864730922314751	-1.66200353648498	0.360645202460216	-0.957355662591506	0.380729448503549	-0.0619024389259069	1.24427819857814	0.369606070031838	-0.321928094887362	-0.275786313242642	-0.236163541109049	-0.239566125329888	0.259423152281415	-0.648371670897218	0	-1.46992925777492	0.725959234509188	-0.625934281777462	0.568518597792544	-0.516635639286651	0.387362540835996	0.150559676575381	-0.131313234677865	0.150559676575381	0.396159489073155	-0.0203404482841755	0.10969486482593	ssRNA viruses +	Middle East respiratory syndrome-related coronavirus
KJ477103.2	0.0468402542029724	-0.0528949484321255	-0.298672742587059	0.863938450423972	-1.71311885221184	0.336854639125465	-0.951763814347152	0.359521170427595	-0.0350469470992008	1.24184018356467	0.369606070031838	-0.274040765490812	-0.282789700980404	-0.215914857265243	-0.244685095954902	0.250961573533219	-0.673462651860048	0.00719550140420377	-1.47794425083904	0.733788168625182	-0.62148837674627	0.563646269484064	-0.524915117051217	0.385154896884344	0.133563525741106	-0.106249498279434	0.158337027167101	0.408168370708106	-0.0218043703183484	0.104336659814736	Riboviria	Middle East respiratory syndrome-related coronavirus
MF598691.1	0.0538064436957938	-0.0469210473874926	-0.320125852253377	0.855989697308481	-1.70368943929191	0.353887836284907	-0.946193556304206	0.371837617330421	-0.0499049058263139	1.24000896473507	0.377401430785794	-0.320125852253377	-0.260151897300673	-0.227692025041597	-0.22431729826094	0.265436896049098	-0.650634722405787	0.00432160595009347	-1.44614803181887	0.722466024471091	-0.628162382669579	0.55581615506164	-0.500217879852688	0.397255345594427	0.140124223909071	-0.115597447016313	0.155749232677945	0.3928669162308	-0.0247366783215064	0.0976107966264223	ssRNA viruses +	Middle East respiratory syndrome-related coronavirus
MF598711.1	0.0565835283663675	-0.0543922968186278	-0.312939311660108	0.861558419572029	-1.66200353648498	0.350497247084133	-0.940644722383579	0.379620962055708	-0.0513991525066443	1.24305970607253	0.380729448503549	-0.321928094887362	-0.277533975528909	-0.237863830098888	-0.22431729826094	0.259423152281415	-0.646112163715093	0.00863030514344006	-1.45008444637804	0.720716242521131	-0.617056130431009	0.553851968181126	-0.510457064357526	0.377401430785794	0.147957881387101	-0.123433941248279	0.140124223909071	0.411426245726465	-0.0203404482841755	0.101650076094435	ssRNA viruses +	Middle East respiratory syndrome-related coronavirus
KT368867.1	0.0621217119077975	-0.0513991525066443	-0.329159664118438	0.851998837112446	-1.69899774396719	0.367371065648529	-0.943416471633633	0.366252263699564	-0.0543922968186278	1.24123003551545	0.371837617330421	-0.31114825613412	-0.281035664240461	-0.232768962976124	-0.214240225572989	0.273814244587037	-0.650634722405787	0.00575926928868495	-1.44614803181887	0.719840555064268	-0.625934281777462	0.55581615506164	-0.502259911390907	0.404903122145131	0.137503523749935	-0.125006361067033	0.153156788061421	0.401630466584741	-0.0188780102056894	0.0922074380970889	ssRNA viruses +	Middle East respiratory syndrome-related coronavirus
MF598594.1	0.0412429822318813	-0.0528949484321255	-0.318325858207167	0.860764202628828	-1.70368943929191	0.344828496997441	-0.946193556304206	0.368489000645104	-0.0380063225797449	1.24184018356467	0.364012053558615	-0.312939311660108	-0.258425152581204	-0.237863830098888	-0.220950447162541	0.267835392097615	-0.643856189774725	0.0100636833446975	-1.44614803181887	0.729444006833663	-0.630393929968162	0.5489297694764	-0.504304837375931	0.390667685559667	0.146655222119465	-0.123433941248279	0.155749232677945	0.397255345594427	-0.0159575739029762	0.0962618530584035	ssRNA viruses +	Middle East respiratory syndrome-related coronavirus
MN507638.1	0.0482361856528476	-0.0394882898809755	-0.31114825613412	0.858378925082071	-1.69899774396719	0.344828496997441	-0.948975996975533	0.364012053558615	-0.0424567992428948	1.24184018356467	0.371837617330421	-0.302226180444814	-0.279283757478869	-0.231074664436249	-0.227692025041597	0.260627908126699	-0.650634722405787	0.00144197417390632	-1.45403163089471	0.726831217032493	-0.625934281777462	0.554834395894193	-0.510457064357526	0.397255345594427	0.13224779829844	-0.132894270497345	0.142740172116082	0.398350370345965	-0.0218043703183484	0.0976107966264223	Riboviria	Middle East respiratory syndrome-related coronavirus
MF598714.1	0.0468402542029724	-0.045431429247006	-0.334607228958109	0.863938450423972	-1.68965987938785	0.347098670622268	-0.935117148415146	0.368489000645104	-0.045431429247006	1.23266075679027	0.370722275148167	-0.29689930039584	-0.260151897300673	-0.231074664436249	-0.212567535483132	0.261831658752137	-0.659722595233746	-0.00288827932482651	-1.44222232860507	0.725959234509188	-0.625934281777462	0.559736524432983	-0.502259911390907	0.386259141133346	0.136191386287144	-0.13764780046798	0.138814468902282	0.400537929583729	-0.0159575739029762	0.102993993323326	ssRNA viruses +	Middle East respiratory syndrome-related coronavirus
MF598694.1	0.0662614422687213	-0.0439433475875971	-0.316528107144772	0.860764202628828	-1.70368943929191	0.34255474547732	-0.937878288092203	0.361768359419153	-0.0484122051852459	1.2424500736777	0.360645202460216	-0.3040061868901	-0.2688167584278	-0.239566125329888	-0.220950447162541	0.265436896049098	-0.650634722405787	0.00288250853312137	-1.45008444637804	0.725959234509188	-0.628162382669579	0.562669826102702	-0.500217879852688	0.38404980679516	0.138814468902282	-0.126580496565143	0.149259365499623	0.397255345594427	-0.0188780102056894	0.094911647025467	ssRNA viruses +	Middle East respiratory syndrome-related coronavirus
MF598599.1	0.0454429707611671	-0.0513991525066443	-0.31114825613412	0.863145542989399	-1.68965987938785	0.344828496997441	-0.943416471633633	0.369606070031838	-0.0484122051852459	1.24731993497982	0.361768359419153	-0.330973234490369	-0.251538766995965	-0.237863830098888	-0.219269963523624	0.26663664251399	-0.664288089679538	0.00144197417390632	-1.45403163089471	0.727702672837238	-0.619270551496451	0.560714954474479	-0.510457064357526	0.389566811762726	0.136191386287144	-0.120294233717712	0.149259365499623	0.408168370708106	-0.0174170530774094	0.0989584800881688	ssRNA viruses +	Middle East respiratory syndrome-related coronavirus
MF598648.1	0.0454429707611671	-0.0394882898809755	-0.318325858207167	0.858378925082071	-1.68501351453148	0.345964030342872	-0.940644722383579	0.369606070031838	-0.0424567992428948	1.25156762060825	0.360645202460216	-0.305788392232109	-0.2688167584278	-0.236163541109049	-0.232768962976124	0.259423152281415	-0.655171503002559	0.00432160595009347	-1.44614803181887	0.720716242521131	-0.623709616662948	0.553851968181126	-0.508403405589552	0.398350370345965	0.133563525741106	-0.126580496565143	0.14535138557262	0.400537929583729	-0.0130430374755989	0.0922074380970889	ssRNA viruses +	Middle East respiratory syndrome-related coronavirus
KT368888.1	0.0496307677246004	-0.0528949484321255	-0.32373259173411	0.855989697308481	-1.68965987938785	0.344828496997441	-0.937878288092203	0.367371065648529	-0.0528949484321255	1.24549566281992	0.36513259345253	-0.305788392232109	-0.263611599296539	-0.239566125329888	-0.22431729826094	0.267835392097615	-0.650634722405787	0.0157829972409275	-1.46195854666634	0.715454127115718	-0.614845103115656	0.557777671394926	-0.508403405589552	0.395062799517578	0.138814468902282	-0.121863233373052	0.144046369616707	0.393965275660243	-0.0203404482841755	0.0989584800881688	ssRNA viruses +	Middle East respiratory syndrome-related coronavirus
MF598669.1	0.0607391578576785	-0.036525876025114	-0.327348370671615	0.86235219953202	-1.69899774396719	0.348232419239271	-0.943416471633633	0.36513259345253	-0.0439433475875971	1.24000896473507	0.366252263699564	-0.312939311660108	-0.270555993166337	-0.232768962976124	-0.22431729826094	0.259423152281415	-0.648371670897218	0.0114956388378294	-1.43050890804128	0.725959234509188	-0.62148837674627	0.560714954474479	-0.50635266602479	0.393965275660243	0.141432790929296	-0.128156351490682	0.149259365499623	0.395062799517578	-0.0232697793228472	0.0976107966264223	ssRNA viruses +	Middle East respiratory syndrome-related coronavirus
KT368838.1	0.0496307677246004	-0.0469210473874926	-0.338250400189295	0.859174455866435	-1.68501351453148	0.349365277594213	-0.943416471633633	0.369606070031838	-0.045431429247006	1.2424500736777	0.372952097911829	-0.332789087519129	-0.265344566520995	-0.227692025041597	-0.217591435072627	0.261831658752137	-0.655171503002559	0.00575926928868495	-1.44614803181887	0.72159139877538	-0.623709616662948	0.552868871011303	-0.502259911390907	0.395062799517578	0.12961273813047	-0.128156351490682	0.155749232677945	0.393965275660243	-0.0291463456595165	0.100304905795685	ssRNA viruses +	Middle East respiratory syndrome-related coronavirus
KT368874.1	0.0496307677246004	-0.0394882898809755	-0.334607228958109	0.850399396770255	-1.69899774396719	0.345964030342872	-0.951763814347152	0.374065718222538	-0.0484122051852459	1.23878685958712	0.375178479589612	-0.309359421384307	-0.263611599296539	-0.227692025041597	-0.214240225572989	0.261831658752137	-0.643856189774725	0.0114956388378294	-1.45403163089471	0.720716242521131	-0.625934281777462	0.553851968181126	-0.50635266602479	0.400537929583729	0.13224779829844	-0.136061549576028	0.155749232677945	0.393965275660243	-0.0174170530774094	0.0908534304511135	ssRNA viruses +	Middle East respiratory syndrome-related coronavirus
MG923474.1	0.0468402542029724	-0.0558912008920451	-0.300448367476911	0.867105729502655	-1.69432125675771	0.35501626421955	-0.926865295369785	0.372952097911829	-0.0573916638883367	1.23939804156656	0.35501626421955	-0.307572801910292	-0.275786313242642	-0.222632890549587	-0.24297675349254	0.255802836602718	-0.650634722405787	0.0114956388378294	-1.47794425083904	0.719840555064268	-0.610433188237274	0.552868871011303	-0.500217879852688	0.379620962055708	0.154453592679872	-0.134477040860036	0.160920188181103	0.388465097283154	0.00144197417390632	0.0854246562526777	ssRNA viruses +	Middle East respiratory syndrome-related coronavirus
KX108946.1	0.0524158941511385	-0.0484122051852459	-0.312939311660108	0.855989697308481	-1.69432125675771	0.350497247084133	-0.943416471633633	0.372952097911829	-0.0513991525066443	1.23878685958712	0.368489000645104	-0.314732593483158	-0.267079617891743	-0.236163541109049	-0.220950447162541	0.271425676092934	-0.652901329377732	-0.0101343771337132	-1.45403163089471	0.726831217032493	-0.632628934351471	0.567545447643747	-0.508403405589552	0.382943869568991	0.144046369616707	-0.126580496565143	0.151858816727005	0.397255345594427	-0.0174170530774094	0.094911647025467	ssRNA viruses +	Middle East respiratory syndrome-related coronavirus
MF598649.1	0.0607391578576785	-0.0513991525066443	-0.318325858207167	0.86235219953202	-1.65290132937773	0.32883646422954	-0.937878288092203	0.374065718222538	-0.0484122051852459	1.24000896473507	0.36289064266586	-0.314732593483158	-0.258425152581204	-0.236163541109049	-0.229382353343797	0.261831658752137	-0.648371670897218	0.0172092900322231	-1.45403163089471	0.711054321812066	-0.630393929968162	0.55581615506164	-0.504304837375931	0.396159489073155	0.137503523749935	-0.140825544133565	0.141432790929296	0.404903122145131	-0.0159575739029762	0.0922074380970889	ssRNA viruses +	Middle East respiratory syndrome-related coronavirus
MF598619.1	0.0538064436957938	-0.026205070347394	-0.327348370671615	0.851998837112446	-1.68038206579984	0.335711910320462	-0.935117148415146	0.372952097911829	-0.045431429247006	1.24123003551545	0.360645202460216	-0.309359421384307	-0.263611599296539	-0.244685095954902	-0.227692025041597	0.267835392097615	-0.650634722405787	0.0100636833446975	-1.45403163089471	0.719840555064268	-0.625934281777462	0.559736524432983	-0.50635266602479	0.391767719955997	0.128293401009818	-0.114035243246029	0.146655222119465	0.400537929583729	-0.0276749584428483	0.105678077894537	ssRNA viruses +	Middle East respiratory syndrome-related coronavirus
MF598623.1	0.0551956542421246	-0.0543922968186278	-0.31114825613412	0.865522959139964	-1.67116353577046	0.349365277594213	-0.946193556304206	0.371837617330421	-0.0484122051852459	1.23450132056221	0.361768359419153	-0.32373259173411	-0.263611599296539	-0.249822294406943	-0.214240225572989	0.264236151043547	-0.65744525452268	0.00288250853312137	-1.45403163089471	0.725086724630227	-0.619270551496451	0.564622052436981	-0.510457064357526	0.382943869568991	0.141432790929296	-0.129733929604017	0.160920188181103	0.402722176845605	-0.0203404482841755	0.0976107966264223	ssRNA viruses +	Middle East respiratory syndrome-related coronavirus
MF598665.1	0.0551956542421246	-0.0513991525066443	-0.32373259173411	0.87263179113525	-1.68501351453148	0.352758525040637	-0.948975996975533	0.361768359419153	-0.0499049058263139	1.23511432037636	0.375178479589612	-0.309359421384307	-0.270555993166337	-0.227692025041597	-0.226003674888827	0.258217389536018	-0.652901329377732	0.00288250853312137	-1.43440282414577	0.718964335759539	-0.62148837674627	0.549915553621955	-0.512513650651464	0.393965275660243	0.142740172116082	-0.129733929604017	0.159629185821228	0.396159489073155	-0.0188780102056894	0.0894981508391026	ssRNA viruses +	Middle East respiratory syndrome-related coronavirus
MF598700.1	0.0551956542421246	-0.0424567992428948	-0.31114825613412	0.849599011151452	-1.68501351453148	0.34255474547732	-0.940644722383579	0.371837617330421	-0.036525876025114	1.24914190328035	0.356143810225275	-0.307572801910292	-0.275786313242642	-0.237863830098888	-0.229382353343797	0.265436896049098	-0.659722595233746	0.00719550140420377	-1.45008444637804	0.726831217032493	-0.62148837674627	0.565597175854225	-0.50635266602479	0.380729448503549	0.141432790929296	-0.126580496565143	0.149259365499623	0.405992359675837	-0.0188780102056894	0.0935601761623378	ssRNA viruses +	Middle East respiratory syndrome-related coronavirus
KT368881.1	0.0482361856528476	-0.0558912008920451	-0.314732593483158	0.86235219953202	-1.70839644196944	0.347098670622268	-0.946193556304206	0.368489000645104	-0.0469210473874926	1.24792751344359	0.370722275148167	-0.31114825613412	-0.265344566520995	-0.226003674888827	-0.226003674888827	0.260627908126699	-0.652901329377732	0.00719550140420377	-1.44222232860507	0.720716242521131	-0.625934281777462	0.563646269484064	-0.512513650651464	0.395062799517578	0.136191386287144	-0.131313234677865	0.155749232677945	0.396159489073155	-0.0159575739029762	0.094911647025467	ssRNA viruses +	Middle East respiratory syndrome-related coronavirus
MG923471.1	0.0551956542421246	-0.0350469470992008	-0.31114825613412	0.858378925082071	-1.70368943929191	0.337996463515016	-0.940644722383579	0.375178479589612	-0.0380063225797449	1.24366908096686	0.356143810225275	-0.31114825613412	-0.282789700980404	-0.237863830098888	-0.260151897300673	0.254594043033141	-0.652901329377732	0.0100636833446975	-1.47794425083904	0.725959234509188	-0.623709616662948	0.558757430373762	-0.500217879852688	0.399444564589458	0.130930869826449	-0.106249498279434	0.169925001442312	0.3928669162308	-0.00868224309980088	0.102993993323326	ssRNA viruses +	Middle East respiratory syndrome-related coronavirus
MF598654.1	0.0538064436957938	-0.0380063225797449	-0.32373259173411	0.860764202628828	-1.69899774396719	0.337996463515016	-0.943416471633633	0.366252263699564	-0.0484122051852459	1.23327453899093	0.366252263699564	-0.325539348439741	-0.2688167584278	-0.239566125329888	-0.222632890549587	0.261831658752137	-0.648371670897218	0.01292617444427	-1.45008444637804	0.720716242521131	-0.625934281777462	0.557777671394926	-0.502259911390907	0.391767719955997	0.133563525741106	-0.126580496565143	0.153156788061421	0.40381306161659	-0.0188780102056894	0.100304905795685	ssRNA viruses +	Middle East respiratory syndrome-related coronavirus
MF598645.1	0.0607391578576785	-0.0409717810563062	-0.32373259173411	0.856786546288081	-1.65744525452268	0.341416524478722	-0.946193556304206	0.369606070031838	-0.0424567992428948	1.23756371831768	0.361768359419153	-0.325539348439741	-0.267079617891743	-0.244685095954902	-0.229382353343797	0.261831658752137	-0.652901329377732	0.00575926928868495	-1.45403163089471	0.717210299019596	-0.62148837674627	0.552868871011303	-0.508403405589552	0.386259141133346	0.134878054343112	-0.132894270497345	0.147957881387101	0.40381306161659	-0.0232697793228472	0.0976107966264223	ssRNA viruses +	Middle East respiratory syndrome-related coronavirus
KT368889.1	0.0510240030244669	-0.0513991525066443	-0.316528107144772	0.853596506202512	-1.69432125675771	0.349365277594213	-0.946193556304206	0.371837617330421	-0.0469210473874926	1.24488705912353	0.369606070031838	-0.325539348439741	-0.267079617891743	-0.22431729826094	-0.214240225572989	0.267835392097615	-0.648371670897218	0.00144197417390632	-1.43440282414577	0.718964335759539	-0.619270551496451	0.549915553621955	-0.510457064357526	0.393965275660243	0.142740172116082	-0.131313234677865	0.151858816727005	0.396159489073155	-0.026205070347394	0.0962618530584035	ssRNA viruses +	Middle East respiratory syndrome-related coronavirus
MG923479.1	0.0565835283663675	-0.045431429247006	-0.305788392232109	0.867105729502655	-1.67576543772947	0.350497247084133	-0.943416471633633	0.366252263699564	-0.0619024389259069	1.24853483613868	0.369606070031838	-0.318325858207167	-0.274040765490812	-0.232768962976124	-0.237863830098888	0.259423152281415	-0.648371670897218	-0.00144341686966872	-1.46593839757888	0.73638840070346	-0.628162382669579	0.54399071966485	-0.50635266602479	0.390667685559667	0.142740172116082	-0.118726938570751	0.168642035558839	0.387362540835996	-0.0130430374755989	0.0867837661420667	ssRNA viruses +	Middle East respiratory syndrome-related coronavirus
KT368879.1	0.0482361856528476	-0.0439433475875971	-0.314732593483158	0.861558419572029	-1.66657626627481	0.34255474547732	-0.951763814347152	0.368489000645104	-0.0469210473874926	1.24061962931176	0.376290383337052	-0.298672742587059	-0.265344566520995	-0.237863830098888	-0.22431729826094	0.269033146455237	-0.648371670897218	0.00719550140420377	-1.45403163089471	0.733788168625182	-0.62148837674627	0.54794331129035	-0.508403405589552	0.396159489073155	0.146655222119465	-0.114035243246029	0.159629185821228	0.398350370345965	-0.0188780102056894	0.0989584800881688	ssRNA viruses +	Middle East respiratory syndrome-related coronavirus
MF598644.1	0.0468402542029724	-0.0394882898809755	-0.318325858207167	0.861558419572029	-1.68038206579984	0.344828496997441	-0.948975996975533	0.364012053558615	-0.0528949484321255	1.24731993497982	0.371837617330421	-0.305788392232109	-0.274040765490812	-0.237863830098888	-0.220950447162541	0.261831658752137	-0.655171503002559	0.00288250853312137	-1.44614803181887	0.718964335759539	-0.623709616662948	0.559736524432983	-0.508403405589552	0.398350370345965	0.134878054343112	-0.13764780046798	0.151858816727005	0.40381306161659	-0.0306192350583921	0.104336659814736	ssRNA viruses +	Middle East respiratory syndrome-related coronavirus
MF598664.1	0.0510240030244669	-0.0484122051852459	-0.325539348439741	0.859174455866435	-1.71311885221184	0.351628329102782	-0.935117148415146	0.37851162325373	-0.0469210473874926	1.23633953916837	0.370722275148167	-0.312939311660108	-0.270555993166337	-0.219269963523624	-0.210896782498619	0.264236151043547	-0.650634722405787	0.00575926928868495	-1.44614803181887	0.728573602559365	-0.623709616662948	0.561692721398309	-0.504304837375931	0.397255345594427	0.149259365499623	-0.123433941248279	0.14535138557262	0.397255345594427	-0.0188780102056894	0.0989584800881688	ssRNA viruses +	Middle East respiratory syndrome-related coronavirus
MF598618.1	0.0593552776164212	-0.0558912008920451	-0.32373259173411	0.861558419572029	-1.69899774396719	0.343692069179019	-0.943416471633633	0.366252263699564	-0.0499049058263139	1.24427819857814	0.368489000645104	-0.307572801910292	-0.2688167584278	-0.234465253637023	-0.214240225572989	0.26663664251399	-0.65744525452268	0.00575926928868495	-1.44222232860507	0.723340120251171	-0.630393929968162	0.554834395894193	-0.500217879852688	0.390667685559667	0.144046369616707	-0.134477040860036	0.159629185821228	0.3928669162308	-0.0232697793228472	0.0976107966264223	ssRNA viruses +	Middle East respiratory syndrome-related coronavirus
KT368885.1	0.0440443327060212	-0.0558912008920451	-0.314732593483158	0.859174455866435	-1.68965987938785	0.333423733725192	-0.935117148415146	0.375178479589612	-0.0543922968186278	1.24000896473507	0.368489000645104	-0.309359421384307	-0.265344566520995	-0.231074664436249	-0.232768962976124	0.258217389536018	-0.650634722405787	0.00288250853312137	-1.45008444637804	0.724213686757358	-0.623709616662948	0.55581615506164	-0.50635266602479	0.393965275660243	0.133563525741106	-0.125006361067033	0.159629185821228	0.399444564589458	-0.0188780102056894	0.0922074380970889	ssRNA viruses +	Middle East respiratory syndrome-related coronavirus
MG923475.1	0.0524158941511385	-0.0409717810563062	-0.309359421384307	0.860764202628828	-1.67576543772947	0.337996463515016	-0.946193556304206	0.364012053558615	-0.0573916638883367	1.24427819857814	0.360645202460216	-0.321928094887362	-0.282789700980404	-0.227692025041597	-0.241270431542137	0.257010618206024	-0.648371670897218	-0.00288827932482651	-1.47794425083904	0.732920382108257	-0.617056130431009	0.550900664647523	-0.504304837375931	0.389566811762726	0.149259365499623	-0.13764780046798	0.169925001442312	0.391767719955997	-0.00723156923107586	0.0922074380970889	ssRNA viruses +	Middle East respiratory syndrome-related coronavirus
KT368875.1	0.0565835283663675	-0.0247366783215064	-0.327348370671615	0.864730922314751	-1.69432125675771	0.337996463515016	-0.948975996975533	0.369606070031838	-0.0484122051852459	1.24061962931176	0.366252263699564	-0.316528107144772	-0.274040765490812	-0.24297675349254	-0.232768962976124	0.259423152281415	-0.655171503002559	0.00863030514344006	-1.44222232860507	0.713695814843359	-0.625934281777462	0.563646269484064	-0.514573172829758	0.382943869568991	0.137503523749935	-0.140825544133565	0.149259365499623	0.408168370708106	-0.026205070347394	0.105678077894537	ssRNA viruses +	Middle East respiratory syndrome-related coronavirus
MF598661.1	0.0440443327060212	-0.0409717810563062	-0.32373259173411	0.864730922314751	-1.68501351453148	0.344828496997441	-0.948975996975533	0.374065718222538	-0.045431429247006	1.24305970607253	0.371837617330421	-0.312939311660108	-0.270555993166337	-0.226003674888827	-0.219269963523624	0.269033146455237	-0.65744525452268	0.00719550140420377	-1.45008444637804	0.723340120251171	-0.625934281777462	0.558757430373762	-0.50635266602479	0.396159489073155	0.134878054343112	-0.129733929604017	0.160920188181103	0.393965275660243	-0.0203404482841755	0.0894981508391026	ssRNA viruses +	Middle East respiratory syndrome-related coronavirus
MF598598.1	0.0496307677246004	-0.0469210473874926	-0.31114825613412	0.858378925082071	-1.66200353648498	0.344828496997441	-0.946193556304206	0.377401430785794	-0.0484122051852459	1.24305970607253	0.36513259345253	-0.330973234490369	-0.275786313242642	-0.244685095954902	-0.219269963523624	0.265436896049098	-0.65744525452268	-0.00433459026389113	-1.44614803181887	0.739848102699327	-0.632628934351471	0.557777671394926	-0.512513650651464	0.375178479589612	0.128293401009818	-0.128156351490682	0.138814468902282	0.408168370708106	-0.0218043703183484	0.0976107966264223	ssRNA viruses +	Middle East respiratory syndrome-related coronavirus
MF598641.1	0.0440443327060212	-0.0439433475875971	-0.314732593483158	0.864730922314751	-1.65744525452268	0.343692069179019	-0.948975996975533	0.375178479589612	-0.0619024389259069	1.23939804156656	0.36289064266586	-0.32373259173411	-0.261880711217424	-0.231074664436249	-0.222632890549587	0.261831658752137	-0.662003536484984	0.0100636833446975	-1.45008444637804	0.729444006833663	-0.623709616662948	0.565597175854225	-0.500217879852688	0.379620962055708	0.142740172116082	-0.132894270497345	0.141432790929296	0.400537929583729	-0.0218043703183484	0.100304905795685	ssRNA viruses +	Middle East respiratory syndrome-related coronavirus
KT368884.1	0.0426443374084937	-0.0439433475875971	-0.307572801910292	0.860764202628828	-1.68965987938785	0.344828496997441	-0.940644722383579	0.371837617330421	-0.0469210473874926	1.25217341320203	0.374065718222538	-0.302226180444814	-0.265344566520995	-0.231074664436249	-0.229382353343797	0.263034405833794	-0.650634722405787	0.0114956388378294	-1.44614803181887	0.722466024471091	-0.632628934351471	0.559736524432983	-0.510457064357526	0.400537929583729	0.137503523749935	-0.121863233373052	0.15704371014558	0.397255345594427	-0.0232697793228472	0.0854246562526777	ssRNA viruses +	Middle East respiratory syndrome-related coronavirus
KT368876.1	0.0412429822318813	-0.045431429247006	-0.32373259173411	0.859174455866435	-1.68038206579984	0.344828496997441	-0.946193556304206	0.366252263699564	-0.045431429247006	1.23511432037636	0.368489000645104	-0.309359421384307	-0.270555993166337	-0.227692025041597	-0.220950447162541	0.259423152281415	-0.655171503002559	0.00432160595009347	-1.45798964446339	0.727702672837238	-0.623709616662948	0.563646269484064	-0.504304837375931	0.382943869568991	0.134878054343112	-0.136061549576028	0.158337027167101	0.40381306161659	-0.026205070347394	0.101650076094435	ssRNA viruses +	Middle East respiratory syndrome-related coronavirus
MF598643.1	0.0496307677246004	-0.0573916638883367	-0.318325858207167	0.858378925082071	-1.7178567712185	0.347098670622268	-0.946193556304206	0.372952097911829	-0.0469210473874926	1.23878685958712	0.368489000645104	-0.31114825613412	-0.261880711217424	-0.226003674888827	-0.227692025041597	0.265436896049098	-0.652901329377732	0.0172092900322231	-1.45403163089471	0.725959234509188	-0.628162382669579	0.556797246592743	-0.504304837375931	0.400537929583729	0.133563525741106	-0.126580496565143	0.154453592679872	0.396159489073155	-0.0144995696951151	0.0881415968690176	ssRNA viruses +	Middle East respiratory syndrome-related coronavirus
KP719928.1	0.0496307677246004	-0.0276749584428483	-0.29689930039584	0.861558419572029	-1.68501351453148	0.343692069179019	-0.946193556304206	0.366252263699564	-0.0424567992428948	1.24427819857814	0.368489000645104	-0.327348370671615	-0.2688167584278	-0.248107861595691	-0.237863830098888	0.267835392097615	-0.650634722405787	0.00863030514344006	-1.43440282414577	0.726831217032493	-0.617056130431009	0.559736524432983	-0.50635266602479	0.388465097283154	0.134878054343112	-0.132894270497345	0.159629185821228	0.395062799517578	-0.0276749584428483	0.10969486482593	ssRNA viruses +	Middle East respiratory syndrome-related coronavirus
MF598655.1	0.0384361816561079	-0.0528949484321255	-0.316528107144772	0.863938450423972	-1.65744525452268	0.349365277594213	-0.948975996975533	0.371837617330421	-0.0424567992428948	1.24123003551545	0.360645202460216	-0.327348370671615	-0.263611599296539	-0.237863830098888	-0.220950447162541	0.265436896049098	-0.659722595233746	0.00863030514344006	-1.45008444637804	0.718964335759539	-0.623709616662948	0.563646269484064	-0.502259911390907	0.381837083906047	0.137503523749935	-0.129733929604017	0.134878054343112	0.405992359675837	-0.0174170530774094	0.10701824988212	ssRNA viruses +	Middle East respiratory syndrome-related coronavirus
KJ477102.1	0.0243196791954129	-0.0439433475875971	-0.320125852253377	0.870266070395983	-1.70839644196944	0.341416524478722	-0.929610672108602	0.364012053558615	-0.0558912008920451	1.24488705912353	0.366252263699564	-0.32373259173411	-0.267079617891743	-0.232768962976124	-0.241270431542137	0.260627908126699	-0.664288089679538	-0.00288827932482651	-1.48196850739783	0.738983954700512	-0.650634722405787	0.561692721398309	-0.526992432083826	0.395062799517578	0.126972856257766	-0.110915901401851	0.155749232677945	0.401630466584741	-0.0174170530774094	0.10701824988212	ssRNA viruses +	Middle East respiratory syndrome-related coronavirus
MF598653.1	0.0496307677246004	-0.0276749584428483	-0.31114825613412	0.859174455866435	-1.68501351453148	0.341416524478722	-0.932361283124637	0.36289064266586	-0.0350469470992008	1.24792751344359	0.357270475679559	-0.325539348439741	-0.274040765490812	-0.239566125329888	-0.22431729826094	0.269033146455237	-0.655171503002559	0.00575926928868495	-1.45403163089471	0.716332480287987	-0.62148837674627	0.560714954474479	-0.49817873457909	0.393965275660243	0.141432790929296	-0.134477040860036	0.146655222119465	0.401630466584741	-0.0188780102056894	0.101650076094435	ssRNA viruses +	Middle East respiratory syndrome-related coronavirus
KX108941.1	0.0524158941511385	-0.0276749584428483	-0.307572801910292	0.863145542989399	-1.70368943929191	0.36289064266586	-0.940644722383579	0.371837617330421	-0.0350469470992008	1.24123003551545	0.36289064266586	-0.318325858207167	-0.281035664240461	-0.24297675349254	-0.226003674888827	0.263034405833794	-0.673462651860048	0.00863030514344006	-1.45403163089471	0.730313886293776	-0.625934281777462	0.562669826102702	-0.512513650651464	0.36513259345253	0.13224779829844	-0.129733929604017	0.141432790929296	0.415758666522498	-0.0203404482841755	0.10969486482593	ssRNA viruses +	Middle East respiratory syndrome-related coronavirus
KT368871.1	0.0524158941511385	-0.0543922968186278	-0.32373259173411	0.857582955384148	-1.65744525452268	0.353887836284907	-0.937878288092203	0.36289064266586	-0.0528949484321255	1.24061962931176	0.35501626421955	-0.3040061868901	-0.274040765490812	-0.231074664436249	-0.22431729826094	0.270229907237998	-0.648371670897218	-0.00144341686966872	-1.44222232860507	0.722466024471091	-0.625934281777462	0.559736524432983	-0.50635266602479	0.400537929583729	0.133563525741106	-0.126580496565143	0.159629185821228	0.390667685559667	-0.0291463456595165	0.10701824988212	ssRNA viruses +	Middle East respiratory syndrome-related coronavirus
MH734115.1	0.0593552776164212	-0.0276749584428483	-0.321928094887362	0.857582955384148	-1.74661576419993	0.34255474547732	-0.946193556304206	0.364012053558615	-0.0350469470992008	1.24731993497982	0.353887836284907	-0.291592016516404	-0.281035664240461	-0.229382353343797	-0.244685095954902	0.253384235800074	-0.664288089679538	0.0114956388378294	-1.47794425083904	0.729444006833663	-0.632628934351471	0.568518597792544	-0.529072742524873	0.393965275660243	0.141432790929296	-0.117161344232749	0.154453592679872	0.407080775450501	-0.0130430374755989	0.0827025893302493	ssRNA viruses +	Middle East respiratory syndrome-related coronavirus
KX108937.1	0.0524158941511385	-0.0276749584428483	-0.307572801910292	0.856786546288081	-1.68501351453148	0.339137384919585	-0.943416471633633	0.369606070031838	-0.0439433475875971	1.24427819857814	0.370722275148167	-0.321928094887362	-0.275786313242642	-0.244685095954902	-0.231074664436249	0.263034405833794	-0.650634722405787	0	-1.44614803181887	0.722466024471091	-0.617056130431009	0.562669826102702	-0.508403405589552	0.389566811762726	0.136191386287144	-0.131313234677865	0.149259365499623	0.397255345594427	-0.0306192350583921	0.10969486482593	ssRNA viruses +	Middle East respiratory syndrome-related coronavirus
MF598625.1	0.0482361856528476	-0.045431429247006	-0.329159664118438	0.861558419572029	-1.68965987938785	0.349365277594213	-0.937878288092203	0.376290383337052	-0.0439433475875971	1.23939804156656	0.376290383337052	-0.320125852253377	-0.267079617891743	-0.239566125329888	-0.232768962976124	0.269033146455237	-0.650634722405787	0.00863030514344006	-1.44614803181887	0.723340120251171	-0.623709616662948	0.562669826102702	-0.50635266602479	0.385154896884344	0.137503523749935	-0.131313234677865	0.155749232677945	0.393965275660243	-0.0174170530774094	0.0908534304511135	ssRNA viruses +	Middle East respiratory syndrome-related coronavirus
KJ713298.1	0.0551956542421246	-0.0424567992428948	-0.327348370671615	0.860764202628828	-1.68965987938785	0.349365277594213	-0.954557029238833	0.372952097911829	-0.0484122051852459	1.24488705912353	0.366252263699564	-0.312939311660108	-0.286304185156641	-0.24297675349254	-0.222632890549587	0.265436896049098	-0.648371670897218	0	-1.46593839757888	0.722466024471091	-0.619270551496451	0.565597175854225	-0.510457064357526	0.398350370345965	0.138814468902282	-0.123433941248279	0.150559676575381	0.399444564589458	-0.0335695326937018	0.0922074380970889	ssRNA viruses +	Middle East respiratory syndrome-related coronavirus
MG923481.1	0.0482361856528476	-0.0513991525066443	-0.29689930039584	0.859174455866435	-1.67576543772947	0.350497247084133	-0.946193556304206	0.360645202460216	-0.0513991525066443	1.25035527176305	0.367371065648529	-0.3040061868901	-0.288064643021079	-0.236163541109049	-0.239566125329888	0.255802836602718	-0.643856189774725	0.00288250853312137	-1.46593839757888	0.735522177296537	-0.612637459164004	0.546956178141411	-0.508403405589552	0.3928669162308	0.151858816727005	-0.126580496565143	0.167357927738514	0.389566811762726	-0.0101343771337132	0.0962618530584035	ssRNA viruses +	Middle East respiratory syndrome-related coronavirus
MF598651.1	0.0579700686373299	-0.0484122051852459	-0.314732593483158	0.848798181244189	-1.68965987938785	0.348232419239271	-0.932361283124637	0.377401430785794	-0.0543922968186278	1.24000896473507	0.368489000645104	-0.309359421384307	-0.2688167584278	-0.239566125329888	-0.210896782498619	0.272620454662992	-0.659722595233746	0.00575926928868495	-1.45008444637804	0.723340120251171	-0.628162382669579	0.556797246592743	-0.518701058452435	0.390667685559667	0.13224779829844	-0.123433941248279	0.140124223909071	0.404903122145131	-0.0218043703183484	0.0894981508391026	ssRNA viruses +	Middle East respiratory syndrome-related coronavirus
MF598626.1	0.0524158941511385	-0.0513991525066443	-0.32373259173411	0.861558419572029	-1.66657626627481	0.357270475679559	-0.948975996975533	0.369606070031838	-0.0439433475875971	1.24610400988392	0.371837617330421	-0.343732465205711	-0.260151897300673	-0.246395463720005	-0.219269963523624	0.264236151043547	-0.652901329377732	0.00288250853312137	-1.45008444637804	0.730313886293776	-0.623709616662948	0.560714954474479	-0.510457064357526	0.382943869568991	0.140124223909071	-0.126580496565143	0.151858816727005	0.412510571249805	-0.0188780102056894	0.108357178090419	ssRNA viruses +	Middle East respiratory syndrome-related coronavirus
MF598698.1	0.0496307677246004	-0.0499049058263139	-0.320125852253377	0.853596506202512	-1.68038206579984	0.350497247084133	-0.946193556304206	0.368489000645104	-0.0469210473874926	1.24123003551545	0.366252263699564	-0.312939311660108	-0.270555993166337	-0.220950447162541	-0.231074664436249	0.263034405833794	-0.662003536484984	0.00288250853312137	-1.45008444637804	0.725959234509188	-0.625934281777462	0.554834395894193	-0.504304837375931	0.380729448503549	0.142740172116082	-0.121863233373052	0.146655222119465	0.399444564589458	-0.0218043703183484	0.102993993323326	ssRNA viruses +	Middle East respiratory syndrome-related coronavirus
MF598637.1	0.0440443327060212	-0.0232697793228472	-0.314732593483158	0.855192407959154	-1.66200353648498	0.345964030342872	-0.937878288092203	0.375178479589612	-0.0306192350583921	1.23388806017428	0.361768359419153	-0.307572801910292	-0.267079617891743	-0.24297675349254	-0.239566125329888	0.264236151043547	-0.648371670897218	0.00432160595009347	-1.45798964446339	0.723340120251171	-0.614845103115656	0.560714954474479	-0.49817873457909	0.390667685559667	0.141432790929296	-0.13764780046798	0.14535138557262	0.404903122145131	-0.0174170530774094	0.102993993323326	ssRNA viruses +	Middle East respiratory syndrome-related coronavirus
MF598659.1	0.0440443327060212	-0.0513991525066443	-0.318325858207167	0.869476633965402	-1.68965987938785	0.352758525040637	-0.951763814347152	0.368489000645104	-0.0499049058263139	1.24549566281992	0.377401430785794	-0.325539348439741	-0.258425152581204	-0.237863830098888	-0.22431729826094	0.265436896049098	-0.652901329377732	0.00432160595009347	-1.45008444637804	0.727702672837238	-0.625934281777462	0.556797246592743	-0.50635266602479	0.395062799517578	0.136191386287144	-0.145605322246899	0.136191386287144	0.409255146684838	-0.0203404482841755	0.0976107966264223	ssRNA viruses +	Middle East respiratory syndrome-related coronavirus
KT368873.1	0.0510240030244669	-0.0484122051852459	-0.332789087519129	0.859969548221026	-1.70368943929191	0.341416524478722	-0.946193556304206	0.367371065648529	-0.0469210473874926	1.23817541857738	0.36513259345253	-0.309359421384307	-0.2688167584278	-0.220950447162541	-0.209227962138	0.265436896049098	-0.652901329377732	0.00863030514344006	-1.43830727860169	0.723340120251171	-0.62148837674627	0.554834395894193	-0.50635266602479	0.396159489073155	0.137503523749935	-0.125006361067033	0.154453592679872	0.398350370345965	-0.0203404482841755	0.0962618530584035	ssRNA viruses +	Middle East respiratory syndrome-related coronavirus
MF598646.1	0.0510240030244669	-0.0499049058263139	-0.320125852253377	0.854394677753101	-1.68501351453148	0.348232419239271	-0.951763814347152	0.370722275148167	-0.0499049058263139	1.24488705912353	0.375178479589612	-0.314732593483158	-0.265344566520995	-0.237863830098888	-0.226003674888827	0.271425676092934	-0.650634722405787	0.00719550140420377	-1.45008444637804	0.733788168625182	-0.643856189774725	0.561692721398309	-0.502259911390907	0.404903122145131	0.133563525741106	-0.134477040860036	0.14535138557262	0.395062799517578	-0.0218043703183484	0.100304905795685	ssRNA viruses +	Middle East respiratory syndrome-related coronavirus
MF598656.1	0.0621217119077975	-0.0335695326937018	-0.316528107144772	0.854394677753101	-1.68965987938785	0.337996463515016	-0.932361283124637	0.371837617330421	-0.0469210473874926	1.24305970607253	0.370722275148167	-0.314732593483158	-0.2688167584278	-0.232768962976124	-0.226003674888827	0.258217389536018	-0.643856189774725	-0.00144341686966872	-1.45008444637804	0.713695814843359	-0.62148837674627	0.564622052436981	-0.516635639286651	0.385154896884344	0.134878054343112	-0.139235797371172	0.140124223909071	0.405992359675837	-0.0174170530774094	0.0935601761623378	ssRNA viruses +	Middle East respiratory syndrome-related coronavirus
MF598621.1	0.0593552776164212	-0.0499049058263139	-0.321928094887362	0.86235219953202	-1.71311885221184	0.347098670622268	-0.937878288092203	0.375178479589612	-0.0484122051852459	1.24792751344359	0.371837617330421	-0.309359421384307	-0.275786313242642	-0.234465253637023	-0.22431729826094	0.263034405833794	-0.655171503002559	0.00144197417390632	-1.44614803181887	0.717210299019596	-0.628162382669579	0.564622052436981	-0.504304837375931	0.391767719955997	0.133563525741106	-0.134477040860036	0.150559676575381	0.402722176845605	-0.0247366783215064	0.094911647025467	ssRNA viruses +	Middle East respiratory syndrome-related coronavirus
KX108943.1	0.070389327891398	-0.0499049058263139	-0.302226180444814	0.855192407959154	-1.67576543772947	0.343692069179019	-0.915935735211525	0.356143810225275	-0.0320936297098533	1.2424500736777	0.358396261956654	-0.325539348439741	-0.305788392232109	-0.244685095954902	-0.248107861595691	0.260627908126699	-0.65744525452268	0.00863030514344006	-1.46992925777492	0.719840555064268	-0.63486740654747	0.545968369105293	-0.500217879852688	0.408168370708106	0.12300395405482	-0.114035243246029	0.151858816727005	0.395062799517578	-0.0115879742752118	0.0894981508391026	ssRNA viruses +	Middle East respiratory syndrome-related coronavirus
MF598612.1	0.0524158941511385	-0.0513991525066443	-0.329159664118438	0.857582955384148	-1.68965987938785	0.344828496997441	-0.946193556304206	0.376290383337052	-0.0513991525066443	1.24914190328035	0.367371065648529	-0.300448367476911	-0.270555993166337	-0.227692025041597	-0.226003674888827	0.267835392097615	-0.655171503002559	0.00863030514344006	-1.45403163089471	0.725959234509188	-0.632628934351471	0.55581615506164	-0.508403405589552	0.399444564589458	0.134878054343112	-0.120294233717712	0.149259365499623	0.398350370345965	-0.0130430374755989	0.0908534304511135	ssRNA viruses +	Middle East respiratory syndrome-related coronavirus
KX108945.1	0.0356239097307212	-0.0484122051852459	-0.321928094887362	0.856786546288081	-1.70839644196944	0.349365277594213	-0.940644722383579	0.374065718222538	-0.045431429247006	1.23878685958712	0.37851162325373	-0.307572801910292	-0.261880711217424	-0.229382353343797	-0.220950447162541	0.26663664251399	-0.652901329377732	0.00432160595009347	-1.45008444637804	0.724213686757358	-0.623709616662948	0.561692721398309	-0.512513650651464	0.395062799517578	0.140124223909071	-0.129733929604017	0.160920188181103	0.3928669162308	-0.0174170530774094	0.0962618530584035	ssRNA viruses +	Middle East respiratory syndrome-related coronavirus
MF598629.1	0.0510240030244669	-0.0335695326937018	-0.327348370671615	0.860764202628828	-1.66657626627481	0.34255474547732	-0.935117148415146	0.371837617330421	-0.0499049058263139	1.24305970607253	0.35501626421955	-0.32373259173411	-0.2688167584278	-0.251538766995965	-0.222632890549587	0.259423152281415	-0.643856189774725	0.00719550140420377	-1.45798964446339	0.720716242521131	-0.619270551496451	0.562669826102702	-0.50635266602479	0.391767719955997	0.12961273813047	-0.134477040860036	0.150559676575381	0.407080775450501	-0.0203404482841755	0.102993993323326	ssRNA viruses +	Middle East respiratory syndrome-related coronavirus
KC881005.1	0.0200576523412535	-0.416962376203336	-0.512513650651464	0.806530289259566	-1.99424073071132	0.58014548442338	-1.23446525363702	0.440420720756767	-0.0306192350583921	1.34596403034287	0.402722176845605	-0.666576266274808	-0.338250400189295	-0.100051013810328	-0.222632890549587	0.348232419239271	-0.632628934351471	0.0593552776164212	-1.02034044828418	0.748461233004035	-0.547931769776189	0.270229907237998	-0.351074440546879	0.558757430373762	0.212880566344385	-0.254977850962736	0.246104009883917	0.204140716780225	-0.0291463456595165	0.112366523072563	Riboviria	Bat SARS-like coronavirus RsSHC014
KC881006.1	0.037030730944967	-0.479954975960182	-0.518701058452435	0.818850560895434	-1.89432192210546	0.587845009254278	-1.18114943910457	0.446785562143122	-0.045431429247006	1.35445216057956	0.400537929583729	-0.710755714843358	-0.343732465205711	-0.129733929604017	-0.22431729826094	0.352758525040637	-0.652901329377732	0.0593552776164212	-1.04097178105631	0.751035176667862	-0.550042516371997	0.269033146455237	-0.349235440883098	0.57918014812715	0.199122642013601	-0.227692025041597	0.249748715083569	0.219091058246197	-0.0218043703183484	0.0799753767205959	Riboviria	Bat SARS-like coronavirus Rs3367
KY417148.1	-0.00578235259400611	-0.422752464406849	-0.531156057025363	0.788268082866837	-2.00578235259401	0.619178216059069	-1.2276920250416	0.43722773891291	-0.0218043703183484	1.35727047567956	0.358396261956654	-0.696657605512669	-0.345564459154601	-0.0985055449524251	-0.217591435072627	0.352758525040637	-0.662003536484984	0.0772429989324604	-1.07096652135414	0.753604536279995	-0.545824106814198	0.277389698810864	-0.321928094887362	0.533064921869638	0.214124805352847	-0.24297675349254	0.22650852980868	0.227741075839128	-0.0409717810563062	0.126972856257766	ssRNA viruses +	Bat SARS-like coronavirus
KY417143.1	0.00288250853312137	-0.405451450449646	-0.473931188332412	0.782408564927373	-1.89432192210546	0.58880456701555	-1.24810786159569	0.421155960662223	-0.0188780102056894	1.3595211704276	0.364012053558615	-0.685013514531485	-0.349235440883098	-0.0969617298870879	-0.24297675349254	0.35501626421955	-0.673462651860048	0.0989584800881688	-1.06793882865658	0.751892138404309	-0.520769438793664	0.258217389536018	-0.334607228958109	0.557777671394926	0.200378797984026	-0.231074664436249	0.248534836138679	0.217851096811131	-0.0291463456595165	0.101650076094435	ssRNA viruses +	Bat SARS-like coronavirus
KY417144.1	0.00288250853312137	-0.450084446378045	-0.510457064357526	0.822118274729345	-1.94341647163363	0.58207422139633	-1.19759995988516	0.447843644362086	-0.00578235259400611	1.36289064266586	0.376290383337052	-0.727379545337008	-0.338250400189295	-0.0969617298870879	-0.234465253637023	0.339137384919585	-0.639354797539784	0.0551956542421246	-1.04692104738749	0.740711733399101	-0.508403405589552	0.278579550458423	-0.352915787371046	0.560714954474479	0.233888060174277	-0.289827251720338	0.273814244587037	0.18269229751619	-0.0513991525066443	0.119024103142275	ssRNA viruses +	Bat SARS-like coronavirus
KP886809.1	0.0214797274104514	-0.329159664118438	-0.504304837375931	0.762986564880576	-1.94341647163363	0.602171790753379	-1.21759143507263	0.442545456105304	-0.0985055449524251	1.32308178950373	0.448900951145128	-0.664288089679538	-0.367731784500487	-0.0985055449524251	-0.197599959885161	0.366252263699564	-0.666576266274808	0.0299828662157143	-1.09850554495243	0.74416109557041	-0.524915117051217	0.302172799740752	-0.392137097168765	0.564622052436981	0.291603558030565	-0.312939311660108	0.221567788538409	0.214124805352847	-0.0188780102056894	0.10701824988212	Riboviria	Bat SARS-like coronavirus YNLF_34C
KY417142.1	-0.0101343771337132	-0.432454552356253	-0.500217879852688	0.787432464516868	-1.84684321193858	0.58880456701555	-1.25153876699596	0.432959407276106	-0.0469210473874926	1.35670725293538	0.381837083906047	-0.680382065799839	-0.356605546520108	-0.0816137655536521	-0.222632890549587	0.360645202460216	-0.641603738043346	0.0551956542421246	-1.06491747668134	0.74931972457408	-0.520769438793664	0.258217389536018	-0.332789087519129	0.546956178141411	0.214124805352847	-0.229382353343797	0.235114320376357	0.197865391353738	-0.0174170530774094	0.10701824988212	ssRNA viruses +	Bat SARS-like coronavirus
KF367457.1	0.0299828662157143	-0.490050853695689	-0.516635639286651	0.82130203988953	-1.88363524330822	0.583037623796664	-1.18442457113743	0.451013242943973	-0.0409717810563062	1.34255474547732	0.391767719955997	-0.706041020971305	-0.349235440883098	-0.126580496565143	-0.229382353343797	0.356143810225275	-0.63486740654747	0.0579700686373299	-1.03209362970985	0.751035176667862	-0.556393348524385	0.272620454662992	-0.351074440546879	0.567545447643747	0.200378797984026	-0.220950447162541	0.252173413202027	0.209141397838592	-0.0380063225797449	0.0662614422687213	Riboviria	Bat SARS-like coronavirus WIV1
KY352407.1	0.199122642013601	-0.284545872884282	-0.332789087519129	0.838346736521231	-1.63039392996816	0.544979883255804	-1.04990490582631	0.484395962502666	-0.110915901401851	1.25217341320203	0.52707033551266	-0.795859283219775	-0.332789087519129	-0.426625473554056	-0.382701517159154	0.267835392097615	-0.401634794676355	0.0257375614136083	-1.14880066140671	0.6915341649192	-0.632628934351471	0.401630466584741	-0.349235440883098	0.43189034828618	0.270229907237998	-0.29689930039584	0.206643223983395	0.313826296390398	-0.0484122051852459	-0.0634091701760615	Riboviria	Severe acute respiratory syndrome-related coronavirus
KP886808.1	0.0200576523412535	-0.341902794648628	-0.502259911390907	0.764685852522134	-1.96015973546821	0.590721770009841	-1.22431729826094	0.439357178474257	-0.0969617298870879	1.32768736417605	0.451013242943973	-0.689659879387849	-0.347398782403481	-0.101598140007807	-0.190997225060914	0.370722275148167	-0.664288089679538	0.0243196791954129	-1.10159814000781	0.740711733399101	-0.539519529959989	0.31034012061215	-0.392137097168765	0.566571640626761	0.291603558030565	-0.31114825613412	0.217851096811131	0.217851096811131	-0.0232697793228472	0.113700499164728	Riboviria	Bat SARS-like coronavirus YNLF_31C
KU973692.1	-0.0603972796439563	-0.382701517159154	-0.401634794676355	0.792438930064638	-1.56064282152574	0.533064921869638	-1.03209362970985	0.444667066841908	0.018634174139051	1.32308178950373	0.390667685559667	-0.72499295250013	-0.352915787371046	-0.112474729258412	-0.215914857265243	0.430820496519772	-0.666576266274808	0.0538064436957938	-1.08008791132269	0.717210299019596	-0.533242384273829	0.267835392097615	-0.279283757478869	0.54794331129035	0.180147861158429	-0.220950447162541	0.204140716780225	0.100304905795685	0.0593552776164212	0.0813396274519388	Riboviria	Severe acute respiratory syndrome-related coronavirus
KJ473812.1	-0.00578235259400611	-0.428565884123491	-0.369594528517677	0.741574847418796	-1.56917950348023	0.504874589398464	-1.08926733809709	0.470927257475127	-0.134477040860036	1.33456827566613	0.454175893185802	-0.630393929968162	-0.358453970912476	-0.0513991525066443	-0.263611599296539	0.36289064266586	-0.606034724339757	-0.00433459026389113	-0.988504361162171	0.723340120251171	-0.550042516371997	0.259423152281415	-0.354759487354735	0.549915553621955	0.200378797984026	-0.186064929518683	0.288063200325316	0.206643223983395	0.0200576523412535	-0.0144995696951151	ssRNA viruses +	BtRf-BetaCoV
KJ473813.1	0.00575926928868495	-0.415037499278844	-0.377069649079823	0.745882688902259	-1.55639334852439	0.502839758255931	-1.09234017214671	0.476122419880152	-0.13764780046798	1.32883646422954	0.452068230223811	-0.63486740654747	-0.356605546520108	-0.0469210473874926	-0.282789700980404	0.357270475679559	-0.586405917590825	-0.00868224309980088	-0.977099597889921	0.724213686757358	-0.556393348524385	0.261831658752137	-0.343732465205711	0.545968369105293	0.196607044094818	-0.192645077942396	0.279768421593595	0.199122642013601	0.01292617444427	-0.0159575739029762	ssRNA viruses +	BtRf-BetaCoV
JX993988.1	0.0172092900322231	-0.494109070270043	-0.44418384493836	0.828631581688019	-1.7809089417538	0.553851968181126	-1.19099722506091	0.466757615726171	-0.114035243246029	1.35670725293538	0.401630466584741	-0.608232280044003	-0.31114825613412	-0.0954195650786824	-0.261880711217424	0.350497247084133	-0.666576266274808	0.018634174139051	-0.960159735468209	0.722466024471091	-0.597277823154395	0.276198865032242	-0.325539348439741	0.528071164578735	0.186500557644495	-0.184424571137427	0.255802836602718	0.248534836138679	-0.0276749584428483	0.0579700686373299	ssRNA viruses +	Bat coronavirus Cp
KY417151.1	0.0172092900322231	-0.454031630894707	-0.469929257774916	0.809002774939086	-1.95455702923883	0.595503660502742	-1.18442457113743	0.456280481510725	-0.0528949484321255	1.34255474547732	0.391767719955997	-0.720231578406405	-0.345564459154601	-0.0877333719335504	-0.256700472111743	0.341416524478722	-0.612637459164004	0.0440443327060212	-1.06793882865658	0.73638840070346	-0.522840788813359	0.264236151043547	-0.354759487354735	0.563646269484064	0.192825403552391	-0.212567535483132	0.22650852980868	0.206643223983395	-0.045431429247006	0.12300395405482	ssRNA viruses +	Bat SARS-like coronavirus
KY417149.1	-0.0101343771337132	-0.41119543298445	-0.564904848379903	0.793271654498083	-1.81603716515741	0.578214165472454	-1.200912693926	0.439357178474257	-0.0115879742752118	1.3595211704276	0.348232419239271	-0.717856771218502	-0.345564459154601	-0.118726938570751	-0.204233052217608	0.36513259345253	-0.673462651860048	0.0717626693000913	-1.08008791132269	0.753604536279995	-0.518701058452435	0.248534836138679	-0.332789087519129	0.585923976958601	0.209141397838592	-0.227692025041597	0.253384235800074	0.214124805352847	-0.0291463456595165	0.10701824988212	ssRNA viruses +	Bat SARS-like coronavirus
KF569996.1	0.0922074380970889	-0.481968507397831	-0.364013496254377	0.813114191346289	-1.72737954533701	0.512985334813676	-1.18114943910457	0.452068230223811	-0.0528949484321255	1.34369206917902	0.398350370345965	-0.682695931638085	-0.356605546520108	-0.0724827538015237	-0.249822294406943	0.32883646422954	-0.641603738043346	0.0398402645317911	-0.921390165303633	0.769771739249448	-0.554273296650016	0.282143228781498	-0.321928094887362	0.468843942974637	0.151858816727005	-0.209227962138	0.169925001442312	0.289244285156642	0.00575926928868495	0.037030730944967	Riboviria	Rhinolophus affinis coronavirus
KJ473814.1	-0.0394882898809755	-0.46394709975979	-0.413115187147815	0.735522177296537	-1.76611193982572	0.543000877402426	-1.16165326347877	0.430820496519772	-0.0724827538015237	1.35219353774503	0.352758525040637	-0.569179503480228	-0.37894449670026	-0.0543922968186278	-0.254977850962736	0.390667685559667	-0.632628934351471	0.0271540515037266	-0.988504361162171	0.745022149037264	-0.526992432083826	0.18269229751619	-0.309359421384307	0.589763486984977	0.136191386287144	-0.107803289534515	0.303342394487331	0.211635253327149	-0.0573916638883367	0.10969486482593	ssRNA viruses +	BtRs-BetaCoV
KY417150.1	0.0114956388378294	-0.438307278601691	-0.430508908041284	0.800744623936777	-1.82623293226329	0.590721770009841	-1.18114943910457	0.42867840994823	-0.0159575739029762	1.33628338786443	0.390667685559667	-0.696657605512669	-0.343732465205711	-0.0877333719335504	-0.284545872884282	0.343692069179019	-0.63710935733414	0.0690146779151805	-1.07096652135414	0.74931972457408	-0.564904848379903	0.295135249000818	-0.340075441597622	0.546956178141411	0.192825403552391	-0.214240225572989	0.217851096811131	0.221567788538409	-0.0335695326937018	0.0976107966264223	ssRNA viruses +	Bat SARS-like coronavirus
MG772934.1	0.177598929327733	-0.467932447710969	-0.448114896528275	0.867896463992655	-1.612637459164	0.589763486984977	-1.09234017214671	0.531069492725954	-0.112474729258412	1.31961793420016	0.50182126542091	-0.77595972578207	-0.3040061868901	-0.277533975528909	-0.275786313242642	0.331131922217202	-0.502259911390907	-0.100051013810328	-0.894321922105463	0.705756782049797	-0.601649629654035	0.333423733725192	-0.231074664436249	0.364012053558615	0.29983076182237	-0.432454552356253	0.206643223983395	0.210388864445403	0.0100636833446975	-0.140825544133565	Riboviria	Bat SARS-like coronavirus
KJ473816.1	0.0229004021100788	-0.490050853695689	-0.539519529959989	0.808179083771471	-1.74178261046398	0.586884812852185	-1.200912693926	0.442545456105304	-0.0969617298870879	1.34823241923927	0.409255146684838	-0.641603738043346	-0.354759487354735	-0.131313234677865	-0.171368418311981	0.367371065648529	-0.614845103115656	0.00575926928868495	-0.948975996975533	0.723340120251171	-0.510457064357526	0.263034405833794	-0.321928094887362	0.531069492725954	0.191562650700756	-0.194294815161489	0.263034405833794	0.236339539168374	-0.0709665213541436	0.0717626693000913	ssRNA viruses +	BtRs-BetaCoV
MG772933.1	0.191562650700756	-0.442222328605074	-0.49817873457909	0.865522959139964	-1.54793176977619	0.587845009254278	-1.10469737866669	0.540027269257507	-0.0724827538015237	1.32077347694587	0.496717987935177	-0.79836613883035	-0.307572801910292	-0.282789700980404	-0.237863830098888	0.331131922217202	-0.508403405589552	-0.0679388286565756	-0.921390165303633	0.704871964456353	-0.612637459164004	0.327687364176047	-0.231074664436249	0.381837083906047	0.286881147788162	-0.477944250839036	0.194087052116302	0.235114320376357	0.0271540515037266	-0.131313234677865	Riboviria	Bat SARS-like coronavirus
KJ473815.1	0.0100636833446975	-0.469929257774916	-0.434402824145775	0.805705184838511	-1.88363524330822	0.53605290024021	-1.08008791132269	0.478195257939166	-0.109358756036556	1.36904764345591	0.43189034828618	-0.67116353577046	-0.365871442474959	-0.103146927103293	-0.227692025041597	0.356143810225275	-0.588573754273535	-0.026205070347394	-0.960159735468209	0.73638840070346	-0.582079992188035	0.277389698810864	-0.314732593483158	0.492622328574446	0.166072675946706	-0.13764780046798	0.24000896473507	0.233888060174277	-0.0115879742752118	0.00432160595009347	ssRNA viruses +	BtRs-BetaCoV
JX993987.1	-0.0649174766813385	-0.526992432083826	-0.338250400189295	0.750177705593057	-1.40736357139342	0.51500591643373	-1.10780328953451	0.43189034828618	-0.0499049058263139	1.37795663381011	0.329984649758421	-0.628162382669579	-0.338250400189295	-0.0649174766813385	-0.329159664118438	0.3928669162308	-0.680382065799839	0.0717626693000913	-1.06190243892591	0.72159139877538	-0.518701058452435	0.217851096811131	-0.289827251720338	0.563646269484064	0.111031312388744	-0.0740005814437769	0.367371065648529	0.181420640280142	0.00719550140420377	0.0157829972409275	ssRNA viruses +	Bat coronavirus Rp
DQ412042.1	-0.0144995696951151	-0.380821783940931	-0.392137097168765	0.73725410432433	-1.49410907027004	0.513995979367013	-1.07096652135414	0.43722773891291	-0.0394882898809755	1.31034012061215	0.411426245726465	-0.63710935733414	-0.336427664582477	-0.0800879113226919	-0.253257284222264	0.36513259345253	-0.612637459164004	0.0772429989324604	-1.0086822430998	0.70310069960416	-0.518701058452435	0.248534836138679	-0.343732465205711	0.554834395894193	0.183962834842595	-0.258425152581204	0.304511041809953	0.172487515510134	0.0214797274104514	0.01292617444427	Riboviria	Bat SARS CoV Rf1
KY417147.1	0.00288250853312137	-0.446148031818874	-0.573466861883327	0.800744623936777	-1.88896868761126	0.591679416935737	-1.20423305221761	0.426533138116673	-0.026205070347394	1.33799646351502	0.380729448503549	-0.619270551496451	-0.347398782403481	-0.125006361067033	-0.192645077942396	0.357270475679559	-0.655171503002559	0.0662614422687213	-1.06793882865658	0.746742715777736	-0.567040592723894	0.277389698810864	-0.329159664118438	0.534061602421118	0.212880566344385	-0.237863830098888	0.228972569760161	0.211635253327149	-0.0101343771337132	0.0894981508391026	ssRNA viruses +	Bat SARS-like coronavirus
FJ588686.1	-0.0320936297098533	-0.365871442474959	-0.46394709975979	0.771463058365651	-1.92139016530363	0.570462931026041	-1.24127043154214	0.420078115979374	-0.0335695326937018	1.36401205355861	0.348232419239271	-0.641603738043346	-0.329159664118438	-0.077041035763828	-0.226003674888827	0.35501626421955	-0.65744525452268	0.0908534304511135	-1.05289494843213	0.751035176667862	-0.512513650651464	0.233888060174277	-0.334607228958109	0.572404647390332	0.215367972203479	-0.215914857265243	0.243669080966863	0.211635253327149	-0.00868224309980088	0.10701824988212	Riboviria	SARS coronavirus Rs_672
MN996532.1	0.273814244587037	-0.486004020632987	-0.573466861883327	0.916094422938358	-2	0.598365205323645	-0.977099597889921	0.632268215499513	-0.275786313242642	1.38956681176273	0.601221085584946	-0.994240730711315	-0.312939311660108	-0.336427664582477	-0.237863830098888	0.326537348139952	-0.467932447710969	-0.227692025041597	-0.948975996975533	0.734655433479005	-0.77595972578207	0.353887836284907	-0.205896101440252	0.302172799740752	0.364012053558615	-0.469929257774916	0.116364756691785	0.242450073677701	0.117695042669755	-0.394031641158542	Riboviria	Bat coronavirus RaTG13
KY417152.1	0.037030730944967	-0.465938397578882	-0.504304837375931	0.818032474658094	-1.96578428466209	0.598365205323645	-1.20756106993536	0.449957483628003	-0.0439433475875971	1.36793014143188	0.390667685559667	-0.771027430239839	-0.349235440883098	-0.104697378666693	-0.237863830098888	0.348232419239271	-0.641603738043346	0.0412429822318813	-1.03800632257974	0.762136169901112	-0.545824106814198	0.276198865032242	-0.343732465205711	0.55581615506164	0.221567788538409	-0.256700472111743	0.254594043033141	0.212880566344385	-0.045431429247006	0.0989584800881688	ssRNA viruses +	Bat SARS-like coronavirus
DQ071615.1	0.0157829972409275	-0.508403405589552	-0.44418384493836	0.764685852522134	-1.86249647625006	0.593592805864596	-1.13606154957603	0.432959407276106	-0.026205070347394	1.35049724708413	0.388465097283154	-0.720231578406405	-0.318325858207167	-0.077041035763828	-0.194294815161489	0.344828496997441	-0.550042516371997	0.0384361816561079	-0.951763814347152	0.734655433479005	-0.573466861883327	0.215367972203479	-0.248107861595691	0.505890929729957	0.172487515510134	-0.222632890549587	0.227741075839128	0.227741075839128	-0.0380063225797449	0.0468402542029724	Riboviria	Bat SARS CoV Rp3
KJ473811.1	0.00863030514344006	-0.465938397578882	-0.375197234747053	0.757876659747896	-1.49005085369569	0.533064921869638	-1.06491747668134	0.414676780426886	-0.0619024389259069	1.31730406836191	0.405992359675837	-0.614845103115656	-0.380821783940931	-0.0785636691937021	-0.282789700980404	0.359521170427595	-0.582079992188035	0.0922074380970889	-1.06491747668134	0.713695814843359	-0.494109070270043	0.258217389536018	-0.293358942690592	0.522055749160964	0.181420640280142	-0.246395463720005	0.298658315564515	0.171206827418142	0.00288250853312137	0.0384361816561079	ssRNA viruses +	BtRf-BetaCoV
DQ412043.1	-0.0174170530774094	-0.341902794648628	-0.416962376203336	0.696884090855455	-1.64385618977472	0.533064921869638	-1.13923579737117	0.420078115979374	-0.045431429247006	1.33342373372519	0.386259141133346	-0.541617995843987	-0.382701517159154	-0.0619024389259069	-0.229382353343797	0.398350370345965	-0.632628934351471	0.0524158941511385	-0.946193556304206	0.74416109557041	-0.514573172829758	0.195347598322219	-0.289827251720338	0.545968369105293	0.136191386287144	-0.171368418311981	0.267835392097615	0.205392512989685	-0.0144995696951151	0.0579700686373299	Riboviria	Bat SARS CoV Rm1
KY417146.1	0.00432160595009347	-0.442222328605074	-0.479954975960182	0.807354922057604	-1.83135796444116	0.576280257621355	-1.20423305221761	0.447843644362086	-0.0232697793228472	1.35558014737736	0.37851162325373	-0.722610301189136	-0.329159664118438	-0.0877333719335504	-0.256700472111743	0.333423733725192	-0.641603738043346	0.0412429822318813	-1.06793882865658	0.762986564880576	-0.552156355637915	0.276198865032242	-0.352915787371046	0.55581615506164	0.214124805352847	-0.249822294406943	0.249748715083569	0.219091058246197	-0.0306192350583921	0.113700499164728	Unknown	Unknown
KY417145.1	-0.0335695326937018	-0.465938397578882	-0.545824106814198	0.799087306074004	-1.8211260418302	0.612588406698718	-1.200912693926	0.43616183931445	-0.0335695326937018	1.36064520246022	0.368489000645104	-0.720231578406405	-0.352915787371046	-0.0816137655536521	-0.248107861595691	0.350497247084133	-0.650634722405787	0.0745054363636298	-1.0862010350493	0.743299527888257	-0.522840788813359	0.265436896049098	-0.330973234490369	0.570462931026041	0.232660756790275	-0.24297675349254	0.260627908126699	0.187767747046025	-0.0513991525066443	0.102993993323326	ssRNA viruses +	Bat SARS-like coronavirus
KJ420747.1	0.343692069179019	0.286881147788162	-0.106249498279434	0.228972569760161	-1.29689930039584	0.668119124686432	-0.356605546520108	0.257010618206024	0.138814468902282	1.12300395405482	0.512985334813676	-0.816037165157405	-0.434402824145775	0.0813396274519388	-0.330973234490369	0.416839741912829	-0.535331732996556	0.534061602421118	-0.839079811818897	0.583037623796664	-0.0306192350583921	-0.251538766995965	-0.325539348439741	0.758729568457863	-0.309359421384307	-0.603840510926845	0.180147861158429	0.238786859587116	-0.147202107181229	-0.0203404482841755	ssRNA viruses +	Enterovirus sp
KY786015.1	0.126972856257766	-0.0543922968186278	0.0662614422687213	0.238786859587116	-0.783389931257558	0.499782120147312	-0.177881725270655	0.284514133244245	0.333423733725192	0.929790997718597	0.329984649758421	-0.477944250839036	-0.251538766995965	0.185232254230161	0.327687364176047	0.427606172781899	-0.461958546666336	0.220329954879556	-0.45205668870965	0.708407983483596	-0.0203404482841755	-0.309359421384307	0.0356239097307212	0.227741075839128	-0.161653263478769	-0.701341684435485	-0.0634091701760615	0.243669080966863	0.0299828662157143	-0.0335695326937018	ssRNA viruses -	Ebola virus
MF198451.1	-0.336427664582477	0.434027674663597	0.0285691521967709	-0.166502663140165	-0.706041020971305	-1.31114825613412	-0.522840788813359	-0.132894270497345	0.613531652917927	-0.181149439104566	-0.236163541109049	0.425459304765355	-0.541617995843987	0.177598929327733	-0.131313234677865	0.283329168051641	-0.666576266274808	1.02147972741045	-0.795859283219775	0.779049552837459	-0.114035243246029	-0.236163541109049	-0.261880711217424	0.695102985640479	-0.739372091873301	0.01292617444427	0.681674141792833	-0.0679388286565756	0.101650076094435	0.321928094887362	Adenoviridae	Rhesus adenovirus 57
KP296854.1	-0.181149439104566	0.130930869826449	0.286881147788162	-0.362157939675895	-1.18442457113743	-0.204233052217608	0.228972569760161	0.210388864445403	-0.131313234677865	-0.148800661406706	0.618238655595455	-0.529072742524873	-0.239566125329888	0.760433874670112	-0.332789087519129	0.0214797274104514	-0.422752464406849	0.202887833470143	0.0745054363636298	0.248534836138679	-0.0664273617389761	-0.641603738043346	-0.392137097168765	0.666302128173095	-0.518701058452435	0.267835392097615	0.302172799740752	-0.577766999316952	-0.103146927103293	0.158337027167101	Anelloviridae	Simian torque teno virus 32
JN880451.1	-0.531156057025363	0.306845500314283	0.034215715337913	-0.79836613883035	-0.291592016516404	-2.19759995988516	-0.87038726186953	-0.428565884123491	0.654435540845399	-0.77595972578207	-0.67116353577046	0.464668267003444	-0.685013514531485	-0.0115879742752118	-0.428565884123491	0.683471892855227	-1.13289427049735	1.1551015581257	-1.46195854666634	0.909965066757969	-0.349235440883098	-0.343732465205711	-0.321928094887362	0.657182660128423	-1.0862010350493	0.187767747046025	0.876566058751721	-0.547931769776189	0.304511041809953	0.717210299019596	Adenoviridae	Simian adenovirus A1258
FJ483967.2	-0.232768962976124	0.0468402542029724	-0.32373259173411	0.134878054343112	0.0799753767205959	-0.428565884123491	-0.650634722405787	-0.189351252217354	0.295135249000818	0.250961573533219	0.104336659814736	0.480265122054463	-0.220950447162541	0.358396261956654	0.334568275666133	0.0440443327060212	-0.430508908041284	0.549915553621955	-0.558516520417355	0.791605724704552	0.273814244587037	-0.179514657013621	-0.226003674888827	0.402722176845605	-0.0846703239869906	-0.38458370273713	0.236339539168374	0.253384235800074	0.221567788538409	-0.202571917847687	Herpesvirales	Saimiriine betaherpesvirus 4
KU182920.1	0.618238655595455	0.0786098346963665	0.222804561045261	0.298658315564515	-1.48600402063299	0.644317778337577	0.034215715337913	0.166072675946706	0.398350370345965	0.220329954879556	0.789103217501381	-1.83650126771712	-0.424687669312563	0.151858816727005	-0.00144341686966872	0.00288250853312137	0.265436896049098	0.309176187478515	-0.139235797371172	0.415758666522498	-0.222632890549587	-0.300448367476911	-0.0649174766813385	0.0813396274519388	-0.924125133024872	-0.440263475567017	-0.31114825613412	0.238786859587116	-0.134477040860036	0.0412429822318813	Retro	Simian immunodeficiency virus
NC_034978.1	0.11503324294624	-0.182786075741673	-0.101598140007807	0.27500704749987	-1.92139016530363	0.496717987935177	0.42867840994823	0.664482840364683	-0.650634722405787	0.352758525040637	0.818032474658094	-0.214240225572989	0.278579550458423	0.0786098346963665	-0.0188780102056894	0.613531652917927	-0.0800879113226919	-1.01741705307741	0.308011314552178	0.524063675777211	-0.204233052217608	-0.184424571137427	-0.174621396107069	-0.107803289534515	-0.899695094204314	0.0114956388378294	0.151858816727005	-0.0954195650786824	0.0786098346963665	-0.628162382669579	Anelloviridae	Torque teno indri virus 1
MF370540.1	-0.164884384741782	0.459431618637297	0.26663664251399	0.273814244587037	-1.55639334852439	0.366252263699564	-0.275786313242642	0.0827025893302493	0.344828496997441	0.924479992359022	0.254594043033141	-1.0862010350493	-0.217591435072627	0.475084882948783	-0.289827251720338	0.426533138116673	-0.997117491466879	0.933572638261024	-0.251538766995965	0.470927257475127	0.377401430785794	-1.35475948735473	-0.0291463456595165	0.894526770257394	-0.839079811818897	-0.46394709975979	0.263034405833794	-0.0800879113226919	-0.214240225572989	0.0881415968690176	ssRNA viruses +	Yellow fever virus
KP329566.1	-0.531156057025363	0.323081789503733	0.0976107966264223	-0.545824106814198	-0.577766999316952	-1.44614803181887	-0.749038426466781	-0.325539348439741	0.574343753920013	-0.352915787371046	-0.42081985187285	0.480265122054463	-0.57132159005177	0.458382004156013	-0.426625473554056	0.350497247084133	-0.818579359719858	1.03703073094497	-1.12658049656514	0.891419186846079	-0.0588936890535686	-0.327348370671615	-0.440263475567017	0.666302128173095	-0.913216233857933	0.136191386287144	0.713695814843359	-0.248107861595691	-0.0159575739029762	0.73725410432433	Adenoviridae	Simian adenovirus 17
KR862356.1	0.540027269257507	0.231432408447965	0.316145742293356	0.199122642013601	-1.23786383009889	0.382943869568991	0.159629185821228	0.301002256032814	0.438292851579147	0.254594043033141	0.662661255475094	-1.23107466443625	-0.778432211461591	0.144046369616707	-0.0291463456595165	0.230203013366421	0.272620454662992	0.215367972203479	-0.241270431542137	0.349365277594213	-0.121863233373052	-0.158429362604483	-0.174621396107069	0.0840642647884745	-0.785875194647153	-0.465938397578882	-0.29689930039584	0.16478627814334	0.0143552929770701	0.0229004021100788	Ortervirales	Simian immunodeficiency virus
KY628980.1	-0.720231578406405	0.180147861158429	-0.0276749584428483	-2.15842936260448	0.0745054363636298	-2.68038206579984	-0.715485866755755	-0.608232280044003	0.409255146684838	-1.93236128312464	-2.05889368905357	0.74931972457408	-0.457989644463391	1.05311133645956	-1.47794425083904	-0.450084446378045	-2.22431729826094	1.22589186169034	-1.8520421186129	1.29572302453997	0.335711910320462	-2.33642766458248	-1.29335894269059	0.568518597792544	-2.5649048483799	-0.131313234677865	1.14600345113892	-1.28982725172034	-1.21424022557299	0.957543200757105	dsDNA viruses	Macacine alphaherpesvirus 1
KR862325.1	0.153156788061421	0.257010618206024	-0.140825544133565	0.421155960662223	-0.502259911390907	0.27500704749987	-0.227692025041597	-0.0558912008920451	0.409255146684838	0.650764559116902	-0.0335695326937018	-0.177881725270655	-0.413115187147815	0.175045486110914	-0.490050853695689	-0.147202107181229	-0.459972730742493	0.6535186707536	-0.800877357986399	0.654435540845399	-0.0740005814437769	-0.336427664582477	-0.275786313242642	0.682573297347578	-0.336427664582477	-0.343732465205711	0.357270475679559	0.160920188181103	-0.104697378666693	0.0426443374084937	Riboviria	GB virus C
NC_015877.1	0.701327257412941	-0.77349147019132	-0.397828209246621	0.543000877402426	-0.274040765490812	0.75702324650746	-0.488026018218199	0.150559676575381	-0.0846703239869906	1.08338358771008	0.243669080966863	-0.582079992188035	0.302172799740752	-0.356605546520108	0.248534836138679	-0.0938790470029001	-0.210896782498619	0.292781749227846	-0.910501849160897	0.889862881365179	0.138814468902282	0.331131922217202	-0.41888982477445	-0.231074664436249	0.0143552929770701	-0.610433188237274	-0.510457064357526	0.783247097378116	-0.293358942690592	-0.610433188237274	Riboviria	Baboon orthoreovirus
KM110948.1	-0.327348370671615	0.200378797984026	-0.0409717810563062	0.243669080966863	-0.910501849160897	0.0717626693000913	-0.599462070416271	0.35501626421955	0.0786098346963665	1.12035194036522	0.0772429989324604	0.0157829972409275	-0.504304837375931	0.31150311546827	-0.31114825613412	0.369606070031838	-0.849440323424619	0.32077347694587	-0.994240730711315	0.566571640626761	-0.150400988848548	-0.134477040860036	-0.291592016516404	0.782408564927373	-0.229382353343797	0.0579700686373299	0.269033146455237	0.243669080966863	-0.0350469470992008	0.111031312388744	Riboviria	Southwest baboon virus 1
MK303593.1	0.651683180632109	0.0717626693000913	-0.569179503480228	0.713695814843359	-0.943416471633633	0.718964335759539	-0.234465253637023	0.261831658752137	0.409255146684838	1.03421571533791	0.412510571249805	-1.35845397091248	-0.132894270497345	-2.77595972578207	-0.248107861595691	0.130930869826449	0.241230035515445	0.260627908126699	-0.954557029238833	0.509949146304311	-1.62593428177746	0.369606070031838	0.00719550140420377	-0.0174170530774094	0.236339539168374	-0.340075441597622	-0.164884384741782	0.128293401009818	0.0482361856528476	-0.508403405589552	dsDNA viruses	Pan paniscus papillomavirus 1
NC_027124.1	-0.340075441597622	0.144046369616707	0.00719550140420377	0.301002256032814	-0.943416471633633	-0.197599959885161	-0.520769438793664	0.219091058246197	0.0412429822318813	0.941106310946431	0.0551956542421246	0.273814244587037	-0.336427664582477	0.3928669162308	-0.207561069935362	0.331131922217202	-0.823677227359537	0.162210036314307	-0.734563103950902	0.695102985640479	-0.0862010350493039	-0.256700472111743	-0.467932447710969	0.722466024471091	-0.261880711217424	-0.0247366783215064	0.43616183931445	0.0356239097307212	-0.0649174766813385	0.408168370708106	Riboviria	Pebjah virus
KY785943.1	0.133563525741106	-0.0528949484321255	0.0676387168753633	0.265436896049098	-0.77349147019132	0.500802053057158	-0.172993990361023	0.29983076182237	0.334568275666133	0.932817102741851	0.329984649758421	-0.461958546666336	-0.263611599296539	0.195347598322219	0.317304068361915	0.430820496519772	-0.46394709975979	0.219091058246197	-0.45600928033515	0.724213686757358	-0.0232697793228472	-0.291592016516404	0.0313951962755343	0.216610068742442	-0.13764780046798	-0.708396441969435	-0.0785636691937021	0.250961573533219	0.0172092900322231	-0.0469210473874926	ssRNA viruses -	Ebola virus
NC_039069.1	-0.106249498279434	0.12565110166152	0.14535138557262	0.11503324294624	-0.214240225572989	-0.790858602161408	0.0468402542029724	0.12300395405482	0.272620454662992	0.497740088609093	-0.717856771218502	0.108357178090419	-0.325539348439741	0.473007567916174	0.377401430785794	0.396159489073155	-0.547931769776189	0.347098670622268	-0.270555993166337	0.387362540835996	0.418999465431266	0.380729448503549	-0.358453970912476	0.647084212628954	-0.0862010350493039	-0.403541860441014	0.0717626693000913	0.526068811667588	-0.457989644463391	0.0243196791954129	Smacoviridae	Chimpanzee associated porprismacovirus 2
KY471118.1	0.142740172116082	-0.0634091701760615	0.0538064436957938	0.257010618206024	-0.771027430239839	0.488515008957812	-0.171368418311981	0.288063200325316	0.337996463515016	0.921436330806298	0.327687364176047	-0.467932447710969	-0.254977850962736	0.205392512989685	0.32077347694587	0.427606172781899	-0.46394709975979	0.22650852980868	-0.465938397578882	0.729444006833663	-0.00868224309980088	-0.293358942690592	0.0313951962755343	0.220329954879556	-0.15360697914764	-0.717856771218502	-0.0649174766813385	0.246104009883917	0.0285691521967709	-0.0409717810563062	ssRNA viruses -	Zaire ebolavirus
NC_040727.1	0.0676387168753633	0.469885976274464	0.200378797984026	0.0935601761623378	-0.971430847803229	0.0565835283663675	-0.37894449670026	-0.209227962138	0.602171790753379	0.643394453479892	-0.166502663140165	-0.62148837674627	-0.312939311660108	-0.929610672108602	-0.957355662591506	0.0157829972409275	0.0328061450832415	0.954568570752994	-1.32553934843974	0.636914580355878	-0.857259827883918	0.20163386116965	-0.307572801910292	0.632268215499513	-0.601649629654035	0.181420640280142	0.265436896049098	0.364012053558615	-0.168122758808327	0.438292851579147	Papillomaviridae	Macaca mulatta papillomavirus 6
EU155826.1	0.293958979028694	0.13224779829844	-0.24297675349254	0.367371065648529	-1.01158797427521	0.382943869568991	0.531069492725954	0.470927257475127	0.577247535593151	0.0114956388378294	0.371837617330421	-0.905088352974533	0.108357178090419	0.0214797274104514	0.357270475679559	0.0114956388378294	-0.483984852996335	0.421155960662223	-0.0276749584428483	0.0840642647884745	-0.318325858207167	-0.409278229990159	0.309176187478515	0.473007567916174	-0.232768962976124	-0.623709616662948	-0.00144341686966872	-0.199255376063222	0.130930869826449	-0.41119543298445	Retro	Hepatitis B virus
KY471125.1	0.140124223909071	-0.0619024389259069	0.0538064436957938	0.253384235800074	-0.780908941753803	0.50182126542091	-0.171368418311981	0.296310560708092	0.323081789503733	0.924479992359022	0.334568275666133	-0.45600928033515	-0.253257284222264	0.197865391353738	0.32077347694587	0.441483479582645	-0.448114896528275	0.227741075839128	-0.465938397578882	0.716332480287987	-0.00288827932482651	-0.316528107144772	0.0285691521967709	0.219091058246197	-0.158429362604483	-0.701341684435485	-0.077041035763828	0.246104009883917	0.0271540515037266	-0.0424567992428948	ssRNA viruses -	Zaire ebolavirus
KU043411.1	-0.388355456626338	0.508935661864395	-0.246395463720005	-0.0634091701760615	-0.369594528517677	-1.23446525363702	-0.236163541109049	0.22650852980868	-0.227692025041597	0.533064921869638	-0.0694518807521452	0.371837617330421	-0.614845103115656	0.932061171343424	-0.309359421384307	0.470927257475127	-0.492078535042672	0.396159489073155	0.113700499164728	0.58014548442338	0.264236151043547	0.112366523072563	-0.160040412510468	0.794935662803536	-0.284545872884282	-0.401634794676355	0.231432408447965	-0.161653263478769	-0.123433941248279	0.0143552929770701	Unassigned Viruses	unidentified circular ssDNA virus
KY628977.1	-0.729770092762002	0.181420640280142	-0.0291463456595165	-2.39592867633114	0.0758748669751276	-2.70839644196944	-0.710755714843358	-0.606034724339757	0.409255146684838	-2.16488438474178	-2.07096652135414	0.753604536279995	-0.450084446378045	1.06073915785768	-1.46992925777492	-0.440263475567017	-2.22431729826094	1.23204671335011	-1.85725982788392	1.28983446517751	0.324234562270531	-2.32192809488736	-1.31114825613412	0.570462931026041	-2.5649048483799	-0.125006361067033	1.1583370271671	-1.27578631324264	-1.22431729826094	0.962734090595803	dsDNA viruses	Macacine alphaherpesvirus 1
KY785968.1	0.130930869826449	-0.0634091701760615	0.0482361856528476	0.253384235800074	-0.783389931257558	0.491596594410448	-0.169744675832317	0.285698125958125	0.343692069179019	0.940354711533293	0.32077347694587	-0.440263475567017	-0.256700472111743	0.209141397838592	0.324234562270531	0.43189034828618	-0.454031630894707	0.219091058246197	-0.457989644463391	0.72159139877538	-0.0144995696951151	-0.293358942690592	0.0313951962755343	0.219091058246197	-0.158429362604483	-0.708396441969435	-0.0709665213541436	0.243669080966863	0.0257375614136083	-0.0306192350583921	ssRNA viruses -	Ebola virus
KY628969.1	-0.717856771218502	0.150559676575381	-0.0291463456595165	-2.72737954533701	0.10969486482593	-3.21089678249862	-0.715485866755755	-0.610433188237274	0.418999465431266	-2.59074485331516	-2.50635266602479	0.735522177296537	-0.454031630894707	1.10567807789454	-1.75633091903314	-0.803392955905182	-2.63486740654747	1.27262045466299	-1.93236128312464	1.31034012061215	0.333423733725192	-2.76611193982572	-1.68965987938785	0.600269753509005	-2.75633091903314	-0.115597447016313	1.2103888644454	-1.75146516386132	-1.48196850739783	0.979659551715824	dsDNA viruses	Macacine alphaherpesvirus 1
KY785984.1	0.149259365499623	-0.0499049058263139	0.063502942306158	0.235114320376357	-0.788364746672851	0.49364733397521	-0.168122758808327	0.291603558030565	0.329984649758421	0.92523990548741	0.32883646422954	-0.459972730742493	-0.261880711217424	0.190298791626595	0.313826296390398	0.42867840994823	-0.459972730742493	0.217851096811131	-0.461958546666336	0.715454127115718	-0.0101343771337132	-0.307572801910292	0.0356239097307212	0.215367972203479	-0.15521264992094	-0.703689439291908	-0.0619024389259069	0.232660756790275	0.034215715337913	-0.0439433475875971	ssRNA viruses -	Ebola virus
KR862361.1	0.534061602421118	0.160920188181103	0.382943869568991	0.104336659814736	-1.23446525363702	0.505890929729957	0.155749232677945	0.291603558030565	0.353887836284907	0.177598929327733	0.748461233004035	-1.33278908751913	-0.778432211461591	0.199122642013601	-0.0439433475875971	0.202887833470143	0.189033824390017	0.401630466584741	-0.209227962138	0.349365277594213	-0.169744675832317	-0.302226180444814	-0.123433941248279	0.0786098346963665	-0.946193556304206	-0.352915787371046	-0.334607228958109	0.177598929327733	0.0854246562526777	-0.0954195650786824	Ortervirales	Simian immunodeficiency virus
KR862318.1	0.160920188181103	0.292781749227846	-0.156820109742826	0.36513259345253	-0.524915117051217	0.350497247084133	-0.226003674888827	-0.0499049058263139	0.441483479582645	0.666302128173095	-0.0800879113226919	-0.187707155126729	-0.426625473554056	0.117695042669755	-0.430508908041284	-0.0862010350493039	-0.436353730515936	0.636914580355878	-0.746615764199926	0.645240512645265	-0.15200309344505	-0.442222328605074	-0.0969617298870879	0.707524790899608	-0.284545872884282	-0.388355456626338	0.323081789503733	0.180147861158429	-0.160040412510468	0.0299828662157143	Riboviria	GB virus C
MF423375.2	-0.129733929604017	0.477159211186641	0.255802836602718	0.269033146455237	-1.55215635563791	0.379620962055708	-0.270555993166337	0.0717626693000913	0.345964030342872	0.940354711533293	0.22650852980868	-1.17136841831198	-0.204233052217608	0.526068811667588	-0.293358942690592	0.372952097911829	-0.974262438586392	0.930548119247855	-0.291592016516404	0.463622456851893	0.385154896884344	-1.31473259348316	-0.0291463456595165	0.906890595608518	-0.805912947883698	-0.500217879852688	0.215367972203479	-0.00578235259400611	-0.241270431542137	0.11503324294624	Riboviria	Yellow fever virus
JN227533.1	-0.300448367476911	0.0989584800881688	-0.194294815161489	-0.0862010350493039	-0.150400988848548	-0.302226180444814	-0.541617995843987	-0.2688167584278	0.335711910320462	0.298658315564515	-0.219269963523624	0.329984649758421	-0.318325858207167	0.190298791626595	0.0214797274104514	0.191562650700756	-0.483984852996335	0.761285273361619	-0.79836613883035	0.636914580355878	0.0412429822318813	-0.156820109742826	-0.200912693925996	0.58111017522555	-0.31114825613412	-0.00433459026389113	0.35501626421955	0.175045486110914	0.0854246562526777	0.0426443374084937	Herpesvirales	Cynomolgus macaque cytomegalovirus strain Ottawa
AY576480.1	0.686164326061359	0.0894981508391026	0.302172799740752	0.43189034828618	-1.59074485331516	0.634128557525041	0.0989584800881688	0.238786859587116	0.402722176845605	0.241230035515445	0.745882688902259	-2.02326977932285	-0.375197234747053	0.0524158941511385	0.0772429989324604	0.0690146779151805	0.173767067736706	0.327687364176047	-0.147202107181229	0.411426245726465	-0.136061549576028	-0.15521264992094	-0.110915901401851	-0.0188780102056894	-0.857259827883918	-0.541617995843987	-0.360304766600418	0.254594043033141	-0.106249498279434	0.0621217119077975	Ortervirales	Simian immunodeficiency virus
KM190146.1	0.10701824988212	0.435095151620097	-0.0892673380970874	0.389566811762726	-0.603840510926845	-0.483984852996335	-0.394031641158542	0.119024103142275	0.607862902831235	0.369606070031838	0.323081789503733	0.232660756790275	-0.520769438793664	-0.875671864997798	0.301002256032814	0.645240512645265	-0.347398782403481	0.425459304765355	-0.377069649079823	0.743299527888257	-0.87038726186953	-0.0954195650786824	0.219091058246197	0.313826296390398	-0.362157939675895	-0.0634091701760615	0.345964030342872	0	0.417920007811965	-0.392137097168765	Adenoviridae	Simian adenovirus DM-2014
NC_028635.1	0.892196710465485	0.524063675777211	-0.101598140007807	1.19029879162659	-6.05889368905357	0.24731993497982	-0.0785636691937021	0.407080775450501	0.434027674663597	1.07519031415522	0.625738061908648	-3.23786383009889	-0.199255376063222	-2.29335894269059	0.458382004156013	0.471967787661516	-0.362157939675895	0.160920188181103	-0.254977850962736	0.777367109450413	-1.07096652135414	0.149259365499623	0.232660756790275	-0.0634091701760615	-0.302226180444814	-0.386468347082073	-0.416962376203336	0.277389698810864	0.270229907237998	-0.619270551496451	Polyomaviridae	Pan troglodytes verus polyomavirus 8
KY628970.1	-0.710755714843358	0.150559676575381	-0.036525876025114	-2.63486740654747	0.111031312388744	-3.18442457113743	-0.715485866755755	-0.612637459164004	0.417920007811965	-2.57346686188333	-2.55639334852439	0.733788168625182	-0.45600928033515	1.09220743809709	-1.68501351453148	-0.780908941753803	-2.66200353648498	1.27738969881086	-1.96578428466209	1.31903981556254	0.334568275666133	-2.67116353577046	-1.69899774396719	0.600269753509005	-2.67116353577046	-0.125006361067033	1.20789285164133	-1.73216460790238	-1.51457317282976	0.981852653289741	dsDNA viruses	Macacine alphaherpesvirus 1
KY471101.1	0.128293401009818	-0.0543922968186278	0.0676387168753633	0.241230035515445	-0.766111939825723	0.496717987935177	-0.166502663140165	0.296310560708092	0.335711910320462	0.928275561611935	0.32883646422954	-0.454031630894707	-0.248107861595691	0.206643223983395	0.332278283056929	0.441483479582645	-0.461958546666336	0.220329954879556	-0.479954975960182	0.72159139877538	-0.0159575739029762	-0.305788392232109	0.0285691521967709	0.22404027421793	-0.140825544133565	-0.708396441969435	-0.0679388286565756	0.241230035515445	0.0229004021100788	-0.0394882898809755	ssRNA viruses -	Zaire ebolavirus
JX159986.1	0.903038270112912	0.680774425492461	0.408168370708106	1.07176266930009	-3.57346686188333	0.11503324294624	-0.277533975528909	0.444667066841908	0.488515008957812	0.946356571633634	0.687060688339892	-3.08314123530025	-0.115597447016313	-1.41119543298445	0.22650852980868	0.36513259345253	-0.293358942690592	0.243669080966863	-0.177881725270655	0.719840555064268	-1.09541956507868	0.133563525741106	0.34255474547732	-0.492078535042672	-0.207561069935362	-0.508403405589552	-0.625934281777462	0.173767067736706	0.385154896884344	-0.413115187147815	Polyomaviridae	Macaca fascicularis polyomavirus 1
HM197719.1	0.255802836602718	0.0922074380970889	-0.44418384493836	0.520045024039818	-2.12029423371771	0.770617646656203	-0.200912693925996	0.317304068361915	-0.123433941248279	1.0264459803038	0.755314904045098	-1.59946207041627	0.0962618530584035	-0.0862010350493039	0.0881415968690176	0.15704371014558	0.308011314552178	0.27500704749987	-0.623709616662948	0.584962500721156	-0.237863830098888	-0.2688167584278	0.117695042669755	0.484395962502666	0.01292617444427	-0.41119543298445	-0.156820109742826	-0.0350469470992008	-0.120294233717712	-0.41119543298445	ssRNA viruses -	Human metapneumovirus
NC_040827.1	0.0285691521967709	0.572404647390332	0.126972856257766	0.0356239097307212	-1.00578235259401	0.0285691521967709	-0.330973234490369	-0.109358756036556	0.591679416935737	0.748461233004035	-0.0679388286565756	-0.541617995843987	-0.332789087519129	-0.962969269055033	-0.751465163861321	0.243669080966863	-0.0380063225797449	0.869476633965402	-1.21759143507263	0.707524790899608	-0.937878288092203	0.00144197417390632	-0.227692025041597	0.793271654498083	-0.713118852211838	0.181420640280142	0.32077347694587	0.372952097911829	-0.204233052217608	0.357270475679559	Papillomaviridae	Macaca mulatta papillomavirus 3
KY785959.1	0.159629185821228	-0.0543922968186278	0.0607391578576785	0.254594043033141	-0.790858602161408	0.495695162624069	-0.164884384741782	0.29983076182237	0.337996463515016	0.932061171343424	0.324234562270531	-0.473931188332412	-0.258425152581204	0.196607044094818	0.318461465167583	0.443606651475615	-0.461958546666336	0.236339539168374	-0.465938397578882	0.716332480287987	-0.0115879742752118	-0.302226180444814	0.0356239097307212	0.220329954879556	-0.156820109742826	-0.713118852211838	-0.0785636691937021	0.237563718317676	0.0285691521967709	-0.0394882898809755	ssRNA viruses -	Ebola virus
FN356900.1	0.939602720356044	0.323081789503733	0.650764559116902	0.828631581688019	-3.53951952995999	0.221567788538409	-0.205896101440252	0.379620962055708	0.304511041809953	1.10567807789454	0.53605290024021	-3.55639334852439	-0.687334826441606	-0.921390165303633	0.27500704749987	0.388465097283154	-0.220950447162541	0.332278283056929	-0.125006361067033	0.740711733399101	-0.828793172581858	-0.0115879742752118	0.263034405833794	-0.0588936890535686	-0.732164607902385	0.133563525741106	-0.516635639286651	0.504874589398464	0.16478627814334	-0.45205668870965	Polyomaviridae	Bornean orang-utan polyomavirus
MF370539.1	-0.160040412510468	0.478195257939166	0.231432408447965	0.286881147788162	-1.57776699931695	0.399444564589458	-0.277533975528909	0.0881415968690176	0.345964030342872	0.932817102741851	0.237563718317676	-1.15200309344505	-0.204233052217608	0.528071164578735	-0.236163541109049	0.38404980679516	-1.01741705307741	0.953078952612507	-0.282789700980404	0.467801156488407	0.393965275660243	-1.34007544159762	-0.0558912008920451	0.905350899580958	-0.810966175609983	-0.510457064357526	0.232660756790275	-0.0174170530774094	-0.256700472111743	0.134878054343112	ssRNA viruses +	Yellow fever virus
KY785974.1	0.13224779829844	-0.0513991525066443	0.0551956542421246	0.260627908126699	-0.785875194647153	0.507921464957328	-0.181149439104566	0.288063200325316	0.331131922217202	0.931304843650669	0.333423733725192	-0.459972730742493	-0.260151897300673	0.195347598322219	0.314986485468515	0.426533138116673	-0.465938397578882	0.231432408447965	-0.454031630894707	0.712815854437372	-0.00578235259400611	-0.312939311660108	0.0426443374084937	0.211635253327149	-0.15200309344505	-0.710755714843358	-0.0694518807521452	0.246104009883917	0.0313951962755343	-0.036525876025114	ssRNA viruses -	Ebola virus
KR862301.1	-0.382701517159154	-0.0276749584428483	-0.0439433475875971	0.253384235800074	-0.937878288092203	0.0786098346963665	-0.556393348524385	0.420078115979374	0.0440443327060212	0.973794929652606	0.12300395405482	0.20163386116965	-0.45600928033515	0.530070742225084	-0.364013496254377	0.22650852980868	-0.785875194647153	0.177598929327733	-0.803392955905182	0.598365205323645	-0.00288827932482651	-0.413115187147815	-0.365871442474959	0.816394909169121	-0.399730246490995	0.200378797984026	0.418999465431266	0.0786098346963665	-0.176250639691727	0.221567788538409	Riboviria	Free State vervet virus
NC_015225.1	-0.623709616662948	0.250961573533219	0.094911647025467	-0.905088352974533	-0.362157939675895	-2.41119543298445	-0.844250767322055	-0.459972730742493	0.632268215499513	-0.940644722383579	-0.865121945656888	0.456280481510725	-0.675765437729469	0.29983076182237	-0.575615328461903	0.518031492602169	-1.46593839757888	1.26303440583379	-1.59074485331516	0.937344392150232	-0.164884384741782	-0.556393348524385	-0.524915117051217	0.75702324650746	-1.23446525363702	0.186500557644495	0.94335876267781	-0.713118852211838	0.0676387168753633	0.848798181244189	Adenoviridae	Simian adenovirus 49
MF370547.1	-0.160040412510468	0.480265122054463	0.24000896473507	0.255802836602718	-1.54793176977619	0.388465097283154	-0.253257284222264	0.0745054363636298	0.347098670622268	0.920674411041618	0.22650852980868	-1.18770715512673	-0.199255376063222	0.528071164578735	-0.265344566520995	0.385154896884344	-0.971430847803229	0.935082523318661	-0.29689930039584	0.476122419880152	0.359521170427595	-1.32553934843974	-0.0320936297098533	0.905350899580958	-0.793356776016605	-0.486004020632987	0.222804561045261	-0.0247366783215064	-0.248107861595691	0.11503324294624	ssRNA viruses +	Yellow fever virus
KJ577598.1	0.712815854437372	0.5489297694764	0.357270475679559	1.17696099208944	-4.68038206579984	0.0840642647884745	-0.163267919540864	0.214124805352847	0.391767719955997	0.997111720675174	0.654435540845399	-3.10780328953451	-0.246395463720005	-1.7178567712185	0.302172799740752	0.3928669162308	-0.552156355637915	0.424384671538097	-0.334607228958109	0.795766947782392	-0.558516520417355	0.14535138557262	0.207892851641333	-0.0694518807521452	-0.302226180444814	-0.833927324053294	-0.045431429247006	0.246104009883917	0.220329954879556	-0.194294815161489	Polyomaviridae	Anubis baboon polyomavirus
HQ420898.1	0.380729448503549	0.18269229751619	-1.10159814000781	0.511973981781801	-0.0159575739029762	0.112366523072563	-1.11091590140185	0.264236151043547	0.356143810225275	0.672651629328385	0.360645202460216	0.734655433479005	0.199122642013601	-0.0649174766813385	0.270229907237998	0.0717626693000913	-0.0276749584428483	0.13224779829844	-0.369594528517677	0.945607703181372	-0.365871442474959	0.58207422139633	-0.336427664582477	0.141432790929296	-0.0800879113226919	-0.756330919033137	0.0976107966264223	0.529071299829111	-0.246395463720005	-0.531156057025363	Poxviridae	Cowpox virus
MF468141.1	-0.329159664118438	0.166072675946706	-0.2688167584278	-0.026205070347394	-0.217591435072627	-0.356605546520108	-0.625934281777462	-0.295128035543647	0.413594082409175	0.31150311546827	-0.215914857265243	0.374065718222538	-0.32373259173411	0.141432790929296	0.0398402645317911	0.217851096811131	-0.545824106814198	0.790772037862	-0.873027143742234	0.710172748279662	-0.0528949484321255	-0.077041035763828	-0.220950447162541	0.630405471482323	-0.351074440546879	0.00719550140420377	0.3928669162308	0.176322772640463	0.0786098346963665	0.063502942306158	dsDNA viruses	Macacine betaherpesvirus 3
AB767298.1	0.856786546288081	0.461528559472877	0.331131922217202	0.751892138404309	-2.64385618977472	0.474046599319306	-0.508403405589552	0.601221085584946	-0.0469210473874926	1.13158948432814	0.771463058365651	-3.17136841831198	-0.0923401721467106	-0.965784284662087	0.147957881387101	0.258217389536018	0.0214797274104514	0.277389698810864	-0.520769438793664	0.678071905112638	-0.823677227359537	-0.197599959885161	0.397255345594427	-0.182786075741673	-0.0755200076409777	0.197865391353738	-0.846843211938579	0.158337027167101	0.292781749227846	-0.41888982477445	Polyomaviridae	Chlorocebus pygerythrus polyomavirus 1
EF535993.1	0.695102985640479	0.134878054343112	0.231432408447965	0.40381306161659	-2.19759995988516	0.572404647390332	0.126972856257766	0.387362540835996	0.293958979028694	0.32883646422954	0.928275561611935	-2.69899774396719	-0.821126041830205	-0.0513991525066443	-0.0115879742752118	0.309176187478515	0.367371065648529	0.283329168051641	-0.0588936890535686	0.35501626421955	-0.461958546666336	0.00432160595009347	-0.0694518807521452	0.160920188181103	-0.710755714843358	-0.399730246490995	-0.352915787371046	0.192825403552391	-0.0409717810563062	-0.3040061868901	Ortervirales	Simian immunodeficiency virus
HQ603061.1	0.242450073677701	0.0426443374084937	-0.210896782498619	0.347098670622268	-0.706041020971305	0.296310560708092	0.533064921869638	0.37851162325373	0.464668267003444	0.063502942306158	0.409255146684838	-0.756330919033137	-0.00578235259400611	0.12961273813047	0.31150311546827	0.00144197417390632	-0.375197234747053	0.348232419239271	-0.158429362604483	0.191562650700756	-0.101598140007807	-0.430508908041284	0.205392512989685	0.420078115979374	-0.305788392232109	-0.57132159005177	0.0200576523412535	-0.166502663140165	0.196607044094818	-0.345564459154601	Retro	Hepatitis B virus
KR862335.1	0.58111017522555	0.216610068742442	0.285698125958125	0.0786098346963665	-1.47393118833241	0.462575888042204	0.0607391578576785	0.302172799740752	0.325386414659773	0.291603558030565	0.779049552837459	-1.43050890804128	-0.790858602161408	0.261831658752137	0.211635253327149	0.0989584800881688	0.172487515510134	0.364012053558615	-0.139235797371172	0.379620962055708	-0.195946441032647	-0.325539348439741	-0.128156351490682	0.0854246562526777	-0.623709616662948	-0.601649629654035	-0.302226180444814	0.22404027421793	0.0621217119077975	-0.0846703239869906	Ortervirales	Simian immunodeficiency virus
NC_029992.1	-0.401634794676355	0.0426443374084937	-0.0954195650786824	0.238786859587116	-1.02034044828418	0.0299828662157143	-0.584241333477502	0.360645202460216	0.0510240030244669	1.0100636833447	0.13224779829844	0.194087052116302	-0.512513650651464	0.51500591643373	-0.246395463720005	0.235114320376357	-0.756330919033137	0.267835392097615	-0.862496476250065	0.62760683812965	-0.0985055449524251	-0.415037499278844	-0.352915787371046	0.843179890257174	-0.246395463720005	0.0867837661420667	0.489542935642474	0.0440443327060212	-0.182786075741673	0.191562650700756	Riboviria	Free State vervet virus
JQ664502.1	0.191562650700756	0.142740172116082	-0.261880711217424	0.3928669162308	-0.946193556304206	0.244887059123534	0.456280481510725	0.381837083906047	0.541019153133559	0.24731993497982	0.250961573533219	-0.567040592723894	0.034215715337913	-0.0513991525066443	0.289244285156642	0.192825403552391	-0.533242384273829	0.276198865032242	-0.227692025041597	0.221567788538409	-0.327348370671615	-0.226003674888827	0.00288250853312137	0.449957483628003	-0.327348370671615	-0.490050853695689	0.0214797274104514	0.0398402645317911	0.191562650700756	-0.204233052217608	Retro	Hepatitis B virus
KC522236.1	0.673556423990145	0.018634174139051	0.26663664251399	0.477159211186641	-1.49817873457909	0.645240512645265	0.158337027167101	0.222804561045261	0.382943869568991	0.233888060174277	0.765534746362977	-2.05889368905357	-0.364013496254377	0.0579700686373299	0.138814468902282	0.0717626693000913	0.197865391353738	0.269033146455237	-0.189351252217354	0.429749850800216	-0.144010302691519	-0.123433941248279	-0.0908029370083126	0.00719550140420377	-0.875671864997798	-0.524915117051217	-0.360304766600418	0.269033146455237	-0.120294233717712	0.0468402542029724	Retro	Simian immunodeficiency virus
KR862294.1	-0.432454552356253	0.00575926928868495	-0.103146927103293	0.194087052116302	-0.918660372548061	0.00719550140420377	-0.508403405589552	0.396159489073155	0.0412429822318813	0.9701173976055	0.113700499164728	0.205392512989685	-0.41888982477445	0.568518597792544	-0.246395463720005	0.248534836138679	-0.788364746672851	0.167357927738514	-0.77349147019132	0.635986503745623	-0.110915901401851	-0.37894449670026	-0.249822294406943	0.795766947782392	-0.329159664118438	0.155749232677945	0.417920007811965	0.0412429822318813	-0.0724827538015237	0.12961273813047	Riboviria	Free State vervet virus
HQ603076.1	0.265436896049098	0.100304905795685	-0.214240225572989	0.326537348139952	-0.880975896857725	0.367371065648529	0.603121869839996	0.381837083906047	0.506906554580693	-0.00433459026389113	0.415758666522498	-0.862496476250065	0.0551956542421246	0.0827025893302493	0.276198865032242	0.0538064436957938	-0.434402824145775	0.37851162325373	-0.110915901401851	0.134878054343112	-0.176250639691727	-0.340075441597622	0.16349873228288	0.492622328574446	-0.349235440883098	-0.500217879852688	0.0157829972409275	-0.220950447162541	0.146655222119465	-0.432454552356253	Retro	Hepatitis B virus
JF304766.1	0.24731993497982	-0.883635243308215	-0.0831412353002459	1.0100636833447	-1.39213709716876	0.558757430373762	-0.217591435072627	-0.0115879742752118	-0.275786313242642	1.17951105027151	0.718964335759539	-1.26188071121742	-0.483984852996335	-0.977099597889921	-0.560642821525743	0.0758748669751276	0.0881415968690176	0.458382004156013	-1.35107444054688	0.663572335417523	-1	0.0648828515848544	-0.351074440546879	0.543000877402426	-0.407363571393423	0.238786859587116	0.471967787661516	0.0482361856528476	-0.0800879113226919	0.0607391578576785	Papillomaviridae	Saimiri sciureus papillomavirus 2
JX178450.1	0.790772037862	0.233888060174277	0.238786859587116	0.337996463515016	-2.59074485331516	0.636914580355878	0.037030730944967	0.344828496997441	0.306845500314283	0.334568275666133	0.897627674279551	-2.7178567712185	-0.751465163861321	-0.186064929518683	0.169925001442312	0.314986485468515	0.409255146684838	0.121678556588252	-0.129733929604017	0.426533138116673	-0.31114825613412	-0.0276749584428483	-0.0954195650786824	0.0922074380970889	-0.494109070270043	-0.37894449670026	-0.380821783940931	0.134878054343112	-0.148800661406706	-0.107803289534515	Retro	Simian immunodeficiency virus
AF319782.2	0.0717626693000913	0.259423152281415	0.0468402542029724	0.0854246562526777	-0.612637459164004	0.323081789503733	-0.286304185156641	0.119024103142275	0.572404647390332	0.726831217032493	0.150559676575381	-0.207561069935362	-0.15200309344505	-0.186064929518683	-0.0350469470992008	0.443606651475615	-0.126580496565143	0.467801156488407	-0.763660460831626	0.705756782049797	-0.307572801910292	-0.0306192350583921	0.0426443374084937	0.353887836284907	-0.229382353343797	-0.286304185156641	0.137503523749935	0.147957881387101	-0.0320936297098533	-0.077041035763828	Herpesvirales	Callitrichine gammaherpesvirus 3
NC_038391.1	0.158337027167101	0.451013242943973	0.661749599810705	0.216610068742442	-0.862496476250065	-0.899695094204314	0.128293401009818	-0.131313234677865	0.398350370345965	0.77568270173906	-0.150400988848548	-0.121863233373052	-1.01158797427521	0.873419503434857	-1.13606154957603	-0.114035243246029	-0.0247366783215064	0.332278283056929	-0.646112163715093	0.741574847418796	0.449957483628003	-0.274040765490812	-0.486004020632987	0.200378797984026	-1.59946207041627	-0.678071905112638	0.220329954879556	0.37851162325373	-0.144010302691519	0.592636428606577	Circoviridae	Chimpanzee stool avian-like circovirus Chimp17
KC522241.1	0.666302128173095	-0.00868224309980088	0.289244285156642	0.486456955768731	-1.67116353577046	0.632268215499513	0.0962618530584035	0.241230035515445	0.405992359675837	0.209141397838592	0.761285273361619	-1.88363524330822	-0.415037499278844	0.0510240030244669	0.0813396274519388	0.0976107966264223	0.185232254230161	0.284514133244245	-0.150400988848548	0.414676780426886	-0.169744675832317	-0.134477040860036	-0.0938790470029001	-0.0247366783215064	-0.915935735211525	-0.514573172829758	-0.332789087519129	0.259423152281415	-0.112474729258412	0.0607391578576785	Retro	Simian immunodeficiency virus
KR862346.1	0.687956494044482	0.162210036314307	0.277389698810864	0.162210036314307	-1.35475948735473	0.507921464957328	0.0813396274519388	0.304511041809953	0.377401430785794	0.291603558030565	0.759581973233555	-1.40736357139342	-0.763660460831626	0.216610068742442	0.142740172116082	0.10701824988212	0.197865391353738	0.248534836138679	-0.199255376063222	0.385154896884344	-0.295128035543647	-0.251538766995965	-0.0938790470029001	-0.036525876025114	-0.623709616662948	-0.45600928033515	-0.41888982477445	0.228972569760161	0.11503324294624	-0.164884384741782	Ortervirales	Simian immunodeficiency virus
KY786011.1	0.126972856257766	-0.0619024389259069	0.0579700686373299	0.244887059123534	-0.785875194647153	0.496717987935177	-0.174621396107069	0.301002256032814	0.333423733725192	0.925999418556223	0.321928094887362	-0.469929257774916	-0.258425152581204	0.199122642013601	0.334568275666133	0.429749850800216	-0.45205668870965	0.220329954879556	-0.46394709975979	0.7311832415722	-0.00578235259400611	-0.318325858207167	0.0356239097307212	0.220329954879556	-0.150400988848548	-0.706041020971305	-0.0846703239869906	0.250961573533219	0.0328061450832415	-0.0424567992428948	ssRNA viruses -	Ebola virus
EU140838.1	0.757876659747896	-0.168122758808327	-0.253257284222264	1.07519031415522	-2.8059129478837	1.01292617444427	-0.215914857265243	0.358396261956654	0.230203013366421	1.05311133645956	0.489542935642474	-3.12029423371771	0.422233000683048	-0.67116353577046	0.510961919277379	0.42867840994823	-1.2827897009804	0.371837617330421	-0.457989644463391	0.741574847418796	0.408168370708106	0.0565835283663675	-0.106249498279434	-0.0634091701760615	-0.617056130431009	-1.73216460790238	-0.666576266274808	0.491596594410448	-0.156820109742826	0.187767747046025	Riboviria	Simian hepatitis A virus
KY628978.1	-0.823677227359537	0.144046369616707	0.0214797274104514	-2.68965987938785	0.0922074380970889	-2.70839644196944	-0.675765437729469	-0.617056130431009	0.444667066841908	-2.21759143507263	-2.21089678249862	0.723340120251171	-0.518701058452435	1.1196881745192	-1.58207999218803	-0.450084446378045	-2.08926733809709	1.25459404303314	-2	1.22835695420105	0.36513259345253	-2.35107444054688	-1.35845397091248	0.630405471482323	-2.5649048483799	-0.136061549576028	1.16992500144231	-1.45008444637804	-1.34373246520571	0.975996957616443	dsDNA viruses	Macacine alphaherpesvirus 1
KY785944.1	0.12565110166152	-0.0603972796439563	0.0676387168753633	0.253384235800074	-0.778432211461591	0.49364733397521	-0.176250639691727	0.298658315564515	0.344828496997441	0.918386234446348	0.345964030342872	-0.450084446378045	-0.258425152581204	0.205392512989685	0.335711910320462	0.43616183931445	-0.450084446378045	0.22404027421793	-0.45205668870965	0.726831217032493	0.00288250853312137	-0.305788392232109	0.0243196791954129	0.220329954879556	-0.156820109742826	-0.722610301189136	-0.077041035763828	0.227741075839128	0.0214797274104514	-0.0394882898809755	ssRNA viruses -	Ebola virus
NC_030200.1	0.508935661864395	-0.0908029370083126	-0.678071905112638	0.397255345594427	-0.0892673380970874	0.456280481510725	-0.655171503002559	0.2904244038653	0.186500557644495	0.908428650168787	0.339137384919585	0.158337027167101	0.155749232677945	-0.545824106814198	0.250961573533219	0.381837083906047	-0.272297327162762	0.13224779829844	-0.648371670897218	0.922958964236172	-0.426625473554056	-0.0394882898809755	0.220329954879556	-0.0101343771337132	-0.0101343771337132	-0.415037499278844	-0.150400988848548	0.205392512989685	0.160920188181103	-0.793356776016605	Herpesvirales	Macaca nemestrina herpesvirus 7
NC_026509.1	-0.614845103115656	0.0922074380970889	-0.077041035763828	0.142740172116082	-0.821126041830205	-0.0923401721467106	-0.756330919033137	0.250961573533219	0.242450073677701	0.925999418556223	0.0648828515848544	0.260627908126699	-0.343732465205711	0.624802765252947	-0.343732465205711	0.26663664251399	-0.766111939825723	0.343692069179019	-0.763660460831626	0.584000383285773	-0.128156351490682	-0.614845103115656	-0.46394709975979	0.916094422938358	-0.558516520417355	0.111031312388744	0.483364360713349	-0.103146927103293	-0.226003674888827	0.385154896884344	Riboviria	DeBrazza
KY785953.1	0.128293401009818	-0.0543922968186278	0.0731347046302154	0.248534836138679	-0.778432211461591	0.495695162624069	-0.168122758808327	0.289244285156642	0.335711910320462	0.93432777831537	0.326537348139952	-0.465938397578882	-0.251538766995965	0.211635253327149	0.336854639125465	0.439357178474257	-0.442222328605074	0.22404027421793	-0.461958546666336	0.708407983483596	-0.00144341686966872	-0.312939311660108	0.034215715337913	0.207892851641333	-0.147202107181229	-0.706041020971305	-0.0740005814437769	0.244887059123534	0.018634174139051	-0.0409717810563062	ssRNA viruses -	Ebola virus
MH215556.1	0.800744623936777	-0.358453970912476	-0.424687669312563	1.09963185001446	-1.34739878240348	0.36289064266586	-0.31114825613412	0.43189034828618	-0.244685095954902	1.05797006863733	0.989865622866287	-1.13606154957603	-0.577766999316952	-1.0086822430998	0.359521170427595	0.27500704749987	-0.0409717810563062	-0.0130430374755989	-0.194294815161489	0.732052073300289	-0.689659879387849	0.350497247084133	-0.413115187147815	0.0854246562526777	-0.533242384273829	-0.248107861595691	-0.036525876025114	0.550900664647523	-0.144010302691519	-0.182786075741673	ssDNA viruses	Chimpanzee parv4
MN091929.1	0.657182660128423	-0.846843211938579	-0.639354797539784	0.923719678749389	-0.785875194647153	0.15704371014558	-0.330973234490369	0.573374526445944	0.0894981508391026	1.1525079483649	-0.0588936890535686	-0.22431729826094	-0.358453970912476	-0.751465163861321	0.524063675777211	0.49467161164755	-0.828793172581858	0.166072675946706	-0.249822294406943	0.562669826102702	-0.554273296650016	0.0426443374084937	0.119024103142275	0.348232419239271	-0.258425152581204	0.0962618530584035	0.415758666522498	0.381837083906047	0.0243196791954129	-0.41888982477445	Parvoviridae	Primate bocaparvovirus 3
KR862293.1	-0.446148031818874	-0.0174170530774094	-0.106249498279434	0.202887833470143	-0.929610672108602	0.0328061450832415	-0.535331732996556	0.409255146684838	0.0799753767205959	0.974529312483882	0.128293401009818	0.204140716780225	-0.424687669312563	0.584962500721156	-0.267079617891743	0.238786859587116	-0.841662972832899	0.20163386116965	-0.790858602161408	0.654435540845399	-0.128156351490682	-0.469929257774916	-0.239566125329888	0.820485342986379	-0.364013496254377	0.172487515510134	0.466757615726171	-0.0218043703183484	-0.0619024389259069	0.147957881387101	Riboviria	Free State vervet virus
KY471121.1	0.147957881387101	-0.0619024389259069	0.0579700686373299	0.24731993497982	-0.783389931257558	0.49364733397521	-0.184424571137427	0.295135249000818	0.324234562270531	0.922958964236172	0.333423733725192	-0.457989644463391	-0.248107861595691	0.200378797984026	0.324234562270531	0.438292851579147	-0.471928835421265	0.220329954879556	-0.461958546666336	0.714575238851626	-0.0101343771337132	-0.300448367476911	0.034215715337913	0.222804561045261	-0.147202107181229	-0.708396441969435	-0.0649174766813385	0.242450073677701	0.0271540515037266	-0.0320936297098533	ssRNA viruses -	Zaire ebolavirus
KY785972.1	0.140124223909071	-0.0543922968186278	0.0662614422687213	0.255802836602718	-0.77595972578207	0.500802053057158	-0.156820109742826	0.298658315564515	0.336854639125465	0.923719678749389	0.336854639125465	-0.450084446378045	-0.254977850962736	0.202887833470143	0.324234562270531	0.429749850800216	-0.450084446378045	0.207892851641333	-0.46394709975979	0.729444006833663	-0.00723156923107586	-0.31114825613412	0.0398402645317911	0.219091058246197	-0.147202107181229	-0.703689439291908	-0.0694518807521452	0.237563718317676	0.0313951962755343	-0.0409717810563062	ssRNA viruses -	Ebola virus
AY330911.1	0.238786859587116	0.130930869826449	-0.220950447162541	0.321928094887362	-0.650634722405787	0.31150311546827	0.522055749160964	0.464668267003444	0.549915553621955	0.0648828515848544	0.347098670622268	-0.910501849160897	0.0717626693000913	-0.0694518807521452	0.216610068742442	0.137503523749935	-0.413115187147815	0.323081789503733	-0.0954195650786824	0.136191386287144	-0.227692025041597	-0.327348370671615	0.227741075839128	0.412510571249805	-0.274040765490812	-0.448114896528275	0.00288250853312137	-0.289827251720338	0.279768421593595	-0.500217879852688	Retro	Hepatitis B virus
HQ385746.1	0.849599011151452	0.479230561206336	-0.101598140007807	0.969380764941608	-3.35107444054688	0.202887833470143	-0.403541860441014	0.500802053057158	0.217851096811131	0.889862881365179	0.607862902831235	-2.01741705307741	0.326537348139952	-1.03800632257974	0.257010618206024	0.228972569760161	-0.0938790470029001	0.0758748669751276	-0.38458370273713	0.738119288782576	-0.668868077782798	0.0524158941511385	0.209141397838592	-0.0528949484321255	-0.237863830098888	0.191562650700756	-0.859875776090929	0.136191386287144	0.217851096811131	0.137503523749935	Polyomaviridae	Pan troglodytes verus polyomavirus 1a
KY471093.1	0.150559676575381	-0.0484122051852459	0.0731347046302154	0.242450073677701	-0.788364746672851	0.506906554580693	-0.168122758808327	0.295135249000818	0.344828496997441	0.925999418556223	0.335711910320462	-0.465938397578882	-0.261880711217424	0.205392512989685	0.318461465167583	0.43616183931445	-0.45205668870965	0.227741075839128	-0.465938397578882	0.709290635723358	-0.00868224309980088	-0.312939311660108	0.0412429822318813	0.225274929869569	-0.15360697914764	-0.706041020971305	-0.0709665213541436	0.246104009883917	0.0299828662157143	-0.0335695326937018	ssRNA viruses -	Zaire ebolavirus
NC_025897.1	0.68885174386588	0.601221085584946	0.185232254230161	1.10299399332333	-4.7178567712185	0.197865391353738	-0.0513991525066443	0.155749232677945	0.31150311546827	1.02998286621571	0.611644543373662	-3.7178567712185	-0.227692025041597	-1.79085860216141	0.37851162325373	0.411426245726465	-0.279283757478869	0.380729448503549	-0.490050853695689	0.767231037023876	-0.352915787371046	0.0621217119077975	0.173767067736706	-0.0969617298870879	-0.321928094887362	-0.816037165157405	-0.0679388286565756	0.206643223983395	0.15704371014558	-0.0350469470992008	Polyomaviridae	Yellow baboon polyomavirus 2
MF540570.1	0.252173413202027	-0.172993990361023	0.212880566344385	0.215367972203479	-1.19099722506091	0.560714954474479	-0.0543922968186278	0.341416524478722	0.42867840994823	0.911499848861108	0.441483479582645	-0.907792561902911	-0.248107861595691	0.13224779829844	0.504874589398464	0.364012053558615	-0.305788392232109	0.130930869826449	-0.533242384273829	0.725959234509188	-0.139235797371172	-0.186064929518683	0.0100636833446975	0.146655222119465	-0.0380063225797449	-0.659722595233746	-0.160040412510468	0.402722176845605	-0.0528949484321255	-0.0291463456595165	ssRNA viruses -	Reston ebolavirus
KX689265.1	-0.341902794648628	0.15704371014558	-0.260151897300673	-0.0573916638883367	-0.197599959885161	-0.382701517159154	-0.652901329377732	-0.321928094887362	0.422233000683048	0.293958979028694	-0.227692025041597	0.367371065648529	-0.314732593483158	0.169925001442312	0.0384361816561079	0.207892851641333	-0.552156355637915	0.805705184838511	-0.880975896857725	0.733788168625182	-0.0144995696951151	-0.126580496565143	-0.24297675349254	0.63876894441695	-0.351074440546879	-0.00288827932482651	0.409255146684838	0.160920188181103	0.0840642647884745	0.0922074380970889	Herpesvirales	Cynomolgus cytomegalovirus
NC_016447.1	-0.668868077782798	0.197865391353738	-0.106249498279434	-0.818579359719858	0.0593552776164212	-1.15200309344505	-0.698997743967186	-0.492078535042672	0.470927257475127	-0.413115187147815	-0.87038726186953	0.642470537315822	-0.334607228958109	0.480265122054463	-0.520769438793664	0.295135249000818	-0.736965594166206	0.997111720675174	-1.37706964907982	0.771463058365651	0.160920188181103	-0.279283757478869	-0.386468347082073	0.769771739249448	-0.823677227359537	0.037030730944967	0.836732080459136	-0.300448367476911	-0.134477040860036	0.475084882948783	Herpesvirales	Aotine betaherpesvirus 1
HQ603065.1	0.259423152281415	0.168642035558839	-0.217591435072627	0.261831658752137	-0.659722595233746	0.273814244587037	0.578214165472454	0.420078115979374	0.53605290024021	-0.00723156923107586	0.32883646422954	-0.766111939825723	0.0745054363636298	-0.0232697793228472	0.308011314552178	0.101650076094435	-0.448114896528275	0.345964030342872	-0.0938790470029001	0.206643223983395	-0.231074664436249	-0.307572801910292	0.227741075839128	0.461528559472877	-0.307572801910292	-0.512513650651464	-0.0424567992428948	-0.0619024389259069	0.206643223983395	-0.543719518489275	Retro	Hepatitis B virus
MG837559.1	0.508935661864395	0.40381306161659	0.154453592679872	0.583037623796664	-1.2688167584278	0.14535138557262	-0.177881725270655	0.0398402645317911	0.530070742225084	0.904580434921318	0.0881415968690176	-0.99136969485656	-0.189351252217354	-0.946193556304206	0.0482361856528476	0.291603558030565	-0.150400988848548	0.401630466584741	-0.821126041830205	0.867896463992655	-0.514573172829758	0.124328135002202	-0.134477040860036	0.316145742293356	-0.403541860441014	-0.156820109742826	-0.0276749584428483	0.465713319595964	-0.0320936297098533	0.305678743242287	Papillomaviridae	Macaca mulatta papillomavirus 4
KR862310.1	-0.422752464406849	-0.0394882898809755	-0.131313234677865	0.195347598322219	-0.841662972832899	-0.0528949484321255	-0.682695931638085	0.387362540835996	0.00575926928868495	0.926758531986465	0.200378797984026	0.312665173558394	-0.522840788813359	0.537047519404657	-0.145605322246899	0.312665173558394	-0.85464861442738	0.200378797984026	-0.816037165157405	0.657182660128423	-0.0985055449524251	-0.434402824145775	-0.392137097168765	0.847195186589395	-0.334607228958109	0.16478627814334	0.518031492602169	0.00863030514344006	-0.13764780046798	0.205392512989685	Riboviria	Free State vervet virus
KY785982.1	0.136191386287144	-0.0573916638883367	0.0607391578576785	0.24000896473507	-0.783389931257558	0.49467161164755	-0.164884384741782	0.304511041809953	0.336854639125465	0.926758531986465	0.348232419239271	-0.469929257774916	-0.260151897300673	0.196607044094818	0.321928094887362	0.42867840994823	-0.446148031818874	0.216610068742442	-0.46394709975979	0.717210299019596	-0.0144995696951151	-0.3040061868901	0.0398402645317911	0.221567788538409	-0.15360697914764	-0.706041020971305	-0.0755200076409777	0.24731993497982	0.034215715337913	-0.0424567992428948	ssRNA viruses -	Ebola virus
JN827246.1	0.659924558402378	-0.0573916638883367	-0.63486740654747	0.553851968181126	-0.0174170530774094	0.842375488206288	0.0143552929770701	0.58111017522555	0.172487515510134	0.855989697308481	0.544979883255804	0.250961573533219	0.332278283056929	-0.977099597889921	-0.325539348439741	-0.0649174766813385	0.101650076094435	-0.0394882898809755	-0.432454552356253	0.835924074254375	-0.277533975528909	0.377401430785794	-0.156820109742826	-0.502259911390907	-0.514573172829758	-1.49005085369569	-0.0634091701760615	0.621993231666123	-0.369594528517677	-0.974262438586392	Riboviria	Rotavirus A
AY611495.1	0.926758531986465	0.0356239097307212	0.255802836602718	0.424384671538097	-1.97143084780323	0.684369929013007	0.0229004021100788	0.280956313831056	0.43722773891291	0.147957881387101	0.896853072896707	-2.20423305221761	-0.352915787371046	-0.150400988848548	0.323081789503733	0.187767747046025	0.334568275666133	0.351628329102782	-0.0831412353002459	0.491596594410448	-0.286304185156641	-0.291592016516404	-0.140825544133565	-0.0831412353002459	-1.02914634565952	-0.535331732996556	-0.351074440546879	0.185232254230161	-0.0634091701760615	0.0496307677246004	Ortervirales	Simian immunodeficiency virus
LC386200.1	0.216610068742442	-0.42081985187285	-0.573466861883327	0.962734090595803	0.0328061450832415	-0.232768962976124	-0.256700472111743	0.553851968181126	0.22650852980868	0.856786546288081	-0.41888982477445	0.669933835668961	0.130930869826449	-0.397828209246621	0.00719550140420377	0.144046369616707	-0.556393348524385	0.14535138557262	-0.617056130431009	0.751892138404309	-0.49817873457909	0.495695162624069	-0.0528949484321255	0.367371065648529	-0.101598140007807	-0.277533975528909	0.696884090855455	0.389566811762726	0.0299828662157143	-1.05289494843213	Unassigned Viruses	Chlorocebus cynosuros associated smacovirus
NC_012532.1	-0.189351252217354	0.483364360713349	0.100304905795685	0.242450073677701	-1.44222232860507	0.479230561206336	-0.274040765490812	0.0962618530584035	0.343692069179019	0.759581973233555	0.519038609600059	-0.788364746672851	-0.336427664582477	0.65901117119815	-0.41888982477445	0.289244285156642	-0.628162382669579	0.952333566369686	-0.120294233717712	0.451013242943973	0.237563718317676	-0.940644722383579	-0.120294233717712	0.863938450423972	-0.77595972578207	-0.599462070416271	0.267835392097615	-0.270555993166337	-0.236163541109049	-0.0588936890535686	Riboviria	Zika virus
MH469677.1	0.0827025893302493	0.566571640626761	-0.0619024389259069	0.22404027421793	-1.05289494843213	0.100304905795685	-0.195946441032647	-0.0954195650786824	0.606915941825205	0.871843648509318	-0.156820109742826	-0.831357964441161	-0.325539348439741	-1.02620507034739	-0.659722595233746	0.207892851641333	-0.204233052217608	0.827006009638977	-1.54371951848927	0.643394453479892	-1.13289427049735	-0.148800661406706	-0.104697378666693	0.878136766626948	-0.630393929968162	0.15704371014558	0.243669080966863	0.348232419239271	0.0271540515037266	0.280956313831056	dsDNA viruses	Macaca fuscata papillomavirus 2
NC_025896.1	0.656267534794289	0.680774425492461	0.381837083906047	1.03421571533791	-3.50635266602479	0.20163386116965	-0.160040412510468	0.191562650700756	0.500802053057158	0.857582955384148	0.634128557525041	-3.02326977932285	-0.163267919540864	-1.12973392960402	0.253384235800074	0.344828496997441	-0.510457064357526	0.525066592078211	-0.295128035543647	0.777367109450413	-0.352915787371046	0.177598929327733	0.0482361856528476	0.0468402542029724	-0.405451450449646	-0.929610672108602	-0.145605322246899	0.301002256032814	0.0989584800881688	-0.0513991525066443	Polyomaviridae	Chlorocebus pygerythrus polyomavirus 2
JN091691.1	0.717210299019596	0.183962834842595	0.0799753767205959	0.50182126542091	-1.95455702923883	0.65901117119815	0.175045486110914	0.458382004156013	0.222804561045261	0.325386414659773	0.9701173976055	-2.41888982477445	-0.526992432083826	-0.263611599296539	0.22404027421793	0.267835392097615	0.371837617330421	0.12961273813047	-0.166502663140165	0.298658315564515	-0.432454552356253	0.0593552776164212	-0.0923401721467106	0.105678077894537	-0.516635639286651	-0.492078535042672	-0.341902794648628	0.138814468902282	-0.0409717810563062	-0.340075441597622	Ortervirales	Simian immunodeficiency virus
JQ688675.1	0.682573297347578	-0.0291463456595165	-0.67116353577046	0.560714954474479	-0.0679388286565756	0.843179890257174	0.0565835283663675	0.545968369105293	0.155749232677945	0.909965066757969	0.550900664647523	0.24000896473507	0.34255474547732	-0.907792561902911	-0.320125852253377	-0.0588936890535686	0.0962618530584035	-0.0394882898809755	-0.492078535042672	0.886745224742109	-0.244685095954902	0.367371065648529	-0.156820109742826	-0.522840788813359	-0.49817873457909	-1.46992925777492	-0.036525876025114	0.633198686374004	-0.390245037827557	-1.01158797427521	Riboviria	Rotavirus A
AB823657.1	0.22650852980868	0.155749232677945	-0.199255376063222	0.273814244587037	-0.878321443411748	0.326537348139952	0.594548549550354	0.358396261956654	0.423309237242387	0.0621217119077975	0.35501626421955	-0.682695931638085	0.0157829972409275	0.147957881387101	0.282143228781498	-0.0484122051852459	-0.524915117051217	0.525066592078211	-0.260151897300673	0.0468402542029724	-0.00144341686966872	-0.535331732996556	0.232660756790275	0.442545456105304	-0.358453970912476	-0.508403405589552	-0.0439433475875971	-0.189351252217354	0.304511041809953	-0.619270551496451	Retro	Hepatitis B virus
GQ404849.1	0.448900951145128	-0.261880711217424	-0.274040765490812	0.420078115979374	-0.37894449670026	0.217851096811131	0.108357178090419	0.465713319595964	0.0745054363636298	0.447843644362086	0.178873958169795	0.495695162624069	-0.687334826441606	-0.036525876025114	-0.182786075741673	0.530070742225084	-0.45600928033515	-0.320125852253377	-0.110915901401851	0.306845500314283	-0.715485866755755	0.710172748279662	-0.140825544133565	0.0271540515037266	-0.15360697914764	-0.0588936890535686	0.128293401009818	0.235114320376357	-0.0232697793228472	-0.479954975960182	Circoviridae	Cyclovirus Chimp11
KF703446.1	-0.0709665213541436	0.222804561045261	-0.100051013810328	-0.234465253637023	0.0114956388378294	-0.121863233373052	-0.584241333477502	-0.160040412510468	0.485426827170242	0.232660756790275	-0.0335695326937018	0.379620962055708	-0.347398782403481	0.00575926928868495	-0.00578235259400611	0.534061602421118	-0.156820109742826	0.613531652917927	-0.780908941753803	0.758729568457863	-0.145605322246899	-0.156820109742826	-0.0144995696951151	0.280956313831056	-0.50635266602479	-0.277533975528909	0.34255474547732	-0.0218043703183484	0.0881415968690176	0.22404027421793	Herpesvirales	Retroperitoneal fibromatosis-associated herpesvirus
LC386195.1	-0.168122758808327	0.00432160595009347	-0.405451450449646	0.718087583960517	0.176322772640463	-0.592919224549499	-0.617056130431009	0.265436896049098	0.319617934200161	0.601221085584946	-0.298672742587059	0.634128557525041	0.12565110166152	0.674460651560259	0.0285691521967709	-0.00433459026389113	-0.288064643021079	-0.0649174766813385	-0.652901329377732	0.663572335417523	0.609754962172443	0.166072675946706	-0.701341684435485	0.578214165472454	-0.380821783940931	-0.689659879387849	0.399444564589458	0.277389698810864	-0.729770092762002	0.507921464957328	Unassigned Viruses	Chlorocebus cynosuros associated smacovirus
KY786000.1	0.142740172116082	-0.0543922968186278	0.0607391578576785	0.257010618206024	-0.788364746672851	0.498761465671852	-0.15360697914764	0.298658315564515	0.333423733725192	0.923719678749389	0.32883646422954	-0.45600928033515	-0.251538766995965	0.200378797984026	0.332278283056929	0.426533138116673	-0.461958546666336	0.225274929869569	-0.469929257774916	0.711935356978922	-0.0101343771337132	-0.305788392232109	0.0271540515037266	0.219091058246197	-0.158429362604483	-0.696657605512669	-0.0755200076409777	0.238786859587116	0.0243196791954129	-0.036525876025114	ssRNA viruses -	Ebola virus
JQ664504.1	0.236339539168374	0.16349873228288	-0.134477040860036	0.372952097911829	-0.974262438586392	0.295135249000818	0.478195257939166	0.43189034828618	0.532067552289031	0.293958979028694	0.27500704749987	-0.694321256757713	0.00719550140420377	-0.128156351490682	0.254594043033141	0.255802836602718	-0.612637459164004	0.2904244038653	-0.182786075741673	0.192825403552391	-0.434402824145775	-0.181149439104566	0.0648828515848544	0.391767719955997	-0.394031641158542	-0.397828209246621	-0.0409717810563062	0.0799753767205959	0.232660756790275	-0.241270431542137	Retro	Hepatitis B virus
MN017133.1	-0.57132159005177	0.243669080966863	0.196607044094818	-0.641603738043346	-0.729770092762002	-1.63935479753978	-0.539519529959989	-0.253257284222264	0.568518597792544	-0.516635639286651	-0.545824106814198	0.415758666522498	-0.492078535042672	0.978195629681652	-0.603840510926845	-0.564904848379903	-1.71311885221184	1.0621217119078	-1.19759995988516	0.989139007368233	0.233888060174277	-0.839079811818897	-1.28982725172034	0.808179083771471	-1.02034044828418	0.0313951962755343	0.784922701562861	-0.110915901401851	-0.360304766600418	0.93432777831537	Adenoviridae	Squirrel monkey adenovirus
KU043400.1	-0.261880711217424	-0.483984852996335	-0.267079617891743	0.7311832415722	-1.18114943910457	0.237563718317676	-0.502259911390907	-0.0877333719335504	-0.0174170530774094	1.3912178076029	-0.168122758808327	-0.0755200076409777	-0.648371670897218	0.758729568457863	-0.0954195650786824	0.485426827170242	-2.84684321193858	-0.0115879742752118	-1.08926733809709	0.860764202628828	0.094911647025467	-0.526992432083826	-0.646112163715093	1.01077983875324	-0.00723156923107586	-0.0350469470992008	0.416839741912829	0.180147861158429	-0.0513991525066443	0.470927257475127	Unassigned Viruses	unidentified circular ssDNA virus
NC_038559.1	0.834306702962908	-1.10159814000781	0.0758748669751276	1.2147465226824	-2.38082178394093	0.442545456105304	-0.336427664582477	0.207892851641333	-0.65744525452268	1.16735792773851	0.842375488206288	-2.38835545662634	-0.685013514531485	-1.08314123530025	0.18269229751619	0.385154896884344	-0.15360697914764	0.386259141133346	-0.785875194647153	0.787432464516868	-0.508403405589552	-0.077041035763828	0.241230035515445	-0.0862010350493039	-0.490050853695689	-0.0335695326937018	-0.0985055449524251	-0.0619024389259069	0.271425676092934	-0.254977850962736	Polyomaviridae	Saimiri sciureus polyomavirus 1
KY785942.1	0.13224779829844	-0.0740005814437769	0.0690146779151805	0.238786859587116	-0.790858602161408	0.49467161164755	-0.163267919540864	0.31034012061215	0.329984649758421	0.935082523318661	0.323081789503733	-0.457989644463391	-0.251538766995965	0.20163386116965	0.32883646422954	0.422233000683048	-0.45600928033515	0.236339539168374	-0.461958546666336	0.707524790899608	0.00144197417390632	-0.29689930039584	0.034215715337913	0.217851096811131	-0.156820109742826	-0.720231578406405	-0.0846703239869906	0.238786859587116	0.0200576523412535	-0.0380063225797449	ssRNA viruses -	Ebola virus
MF538786.2	-0.142417044615852	0.482332020747376	0.244887059123534	0.253384235800074	-1.5649048483799	0.370722275148167	-0.263611599296539	0.0579700686373299	0.337996463515016	0.929790997718597	0.232660756790275	-1.17462139610707	-0.217591435072627	0.504874589398464	-0.295128035543647	0.375178479589612	-0.99136969485656	0.930548119247855	-0.286304185156641	0.465713319595964	0.387362540835996	-1.29335894269059	-0.0350469470992008	0.891419186846079	-0.79836613883035	-0.504304837375931	0.199122642013601	0.00575926928868495	-0.234465253637023	0.0989584800881688	ssRNA viruses +	Yellow fever virus
NC_015879.1	0.899948986189672	-0.156820109742826	-1.08314123530025	0.902266569083071	-0.258425152581204	0.708407983483596	-0.479954975960182	0.0962618530584035	-0.0528949484321255	1.04684025420297	0.204140716780225	-0.197599959885161	0.018634174139051	-0.795859283219775	0.248534836138679	0.0772429989324604	-0.171368418311981	0.376290383337052	-0.849440323424619	0.791605724704552	0.26663664251399	0.531069492725954	-0.256700472111743	-0.364013496254377	-0.0785636691937021	-0.810966175609983	-0.805912947883698	0.592636428606577	-0.336427664582477	-0.438307278601691	Riboviria	Baboon orthoreovirus
AY588945.1	0.718087583960517	0.037030730944967	0.280956313831056	0.464668267003444	-1.62148837674627	0.645240512645265	0.0827025893302493	0.246104009883917	0.408168370708106	0.260627908126699	0.776525151421912	-2.11403524324603	-0.362157939675895	0.070389327891398	0.112366523072563	0.0593552776164212	0.183962834842595	0.323081789503733	-0.148800661406706	0.439357178474257	-0.136061549576028	-0.15360697914764	-0.100051013810328	-0.0101343771337132	-0.878321443411748	-0.569179503480228	-0.358453970912476	0.264236151043547	-0.117161344232749	0.0786098346963665	Ortervirales	Simian immunodeficiency virus
KY785938.1	0.133563525741106	-0.045431429247006	0.0593552776164212	0.246104009883917	-0.790858602161408	0.497740088609093	-0.168122758808327	0.303342394487331	0.325386414659773	0.91456452349394	0.332278283056929	-0.459972730742493	-0.251538766995965	0.210388864445403	0.323081789503733	0.42867840994823	-0.454031630894707	0.231432408447965	-0.457989644463391	0.712815854437372	-0.0247366783215064	-0.291592016516404	0.0356239097307212	0.210388864445403	-0.145605322246899	-0.701341684435485	-0.0846703239869906	0.237563718317676	0.0299828662157143	-0.0350469470992008	ssRNA viruses -	Ebola virus
KY471105.1	0.140124223909071	-0.0513991525066443	0.063502942306158	0.253384235800074	-0.780908941753803	0.49364733397521	-0.171368418311981	0.301002256032814	0.323081789503733	0.903809558578697	0.333423733725192	-0.454031630894707	-0.260151897300673	0.187767747046025	0.317304068361915	0.430820496519772	-0.442222328605074	0.216610068742442	-0.450084446378045	0.711935356978922	-0.00144341686966872	-0.295128035543647	0.0328061450832415	0.219091058246197	-0.142417044615852	-0.717856771218502	-0.0740005814437769	0.24000896473507	0.0143552929770701	-0.0380063225797449	ssRNA viruses -	Zaire ebolavirus
AY611487.1	0.710172748279662	0.0854246562526777	0.261831658752137	0.451013242943973	-1.62148837674627	0.648925559453121	0.0976107966264223	0.253384235800074	0.421155960662223	0.238786859587116	0.765534746362977	-2.10780328953451	-0.365871442474959	0.0468402542029724	0.0908534304511135	0.0662614422687213	0.175045486110914	0.318461465167583	-0.15521264992094	0.422233000683048	-0.142417044615852	-0.15200309344505	-0.107803289534515	-0.0306192350583921	-0.85464861442738	-0.577766999316952	-0.380821783940931	0.252173413202027	-0.118726938570751	0.0840642647884745	Ortervirales	Simian immunodeficiency virus
KJ566591.2	-0.727379545337008	0.175045486110914	-0.0291463456595165	-2.2584251525812	0.0772429989324604	-2.54793176977619	-0.713118852211838	-0.590744853315162	0.415758666522498	-1.98279070996778	-2.04097178105631	0.74931972457408	-0.454031630894707	1.03210084316702	-1.40736357139342	-0.291592016516404	-2.07096652135414	1.2103888644454	-1.74178261046398	1.27441076931784	0.293958979028694	-2.11403524324603	-1.12343394124828	0.565597175854225	-2.46593839757888	-0.115597447016313	1.15704371014558	-1.35107444054688	-1.1456053222469	0.93432777831537	dsDNA viruses	Macacine alphaherpesvirus 1
KY786007.1	0.144046369616707	-0.0499049058263139	0.0510240030244669	0.257010618206024	-0.795859283219775	0.498761465671852	-0.171368418311981	0.304511041809953	0.336854639125465	0.920674411041618	0.331131922217202	-0.459972730742493	-0.263611599296539	0.211635253327149	0.316145742293356	0.438292851579147	-0.45600928033515	0.221567788538409	-0.467932447710969	0.722466024471091	-0.00578235259400611	-0.3040061868901	0.0257375614136083	0.215367972203479	-0.158429362604483	-0.722610301189136	-0.0724827538015237	0.238786859587116	0.0257375614136083	-0.0513991525066443	ssRNA viruses -	Ebola virus
MF468145.1	-0.325539348439741	0.166072675946706	-0.275786313242642	-0.0101343771337132	-0.210896782498619	-0.343732465205711	-0.632628934351471	-0.295128035543647	0.414676780426886	0.319617934200161	-0.210896782498619	0.376290383337052	-0.325539348439741	0.138814468902282	0.0510240030244669	0.217851096811131	-0.539519529959989	0.786596361890807	-0.880975896857725	0.718087583960517	-0.0469210473874926	-0.077041035763828	-0.222632890549587	0.626672752605993	-0.330973234490369	-0.00868224309980088	0.389566811762726	0.173767067736706	0.0867837661420667	0.0593552776164212	dsDNA viruses	Macacine betaherpesvirus 3
KR862299.1	-0.424687669312563	-0.026205070347394	-0.0664273617389761	0.231432408447965	-0.929610672108602	0.0384361816561079	-0.514573172829758	0.402722176845605	-0.00288827932482651	0.961252884058208	0.176322772640463	0.225274929869569	-0.403541860441014	0.49467161164755	-0.298672742587059	0.285698125958125	-0.751465163861321	0.222804561045261	-0.793356776016605	0.610700062134764	-0.0724827538015237	-0.407363571393423	-0.234465253637023	0.793271654498083	-0.329159664118438	0.168642035558839	0.510961919277379	-0.0306192350583921	-0.0938790470029001	0.0524158941511385	Riboviria	Free State vervet virus
KX689263.1	-0.341902794648628	0.16478627814334	-0.258425152581204	-0.0588936890535686	-0.189351252217354	-0.382701517159154	-0.643856189774725	-0.318325858207167	0.424384671538097	0.292781749227846	-0.232768962976124	0.36289064266586	-0.312939311660108	0.169925001442312	0.0356239097307212	0.211635253327149	-0.558516520417355	0.804879608254673	-0.888968687611256	0.7311832415722	-0.0159575739029762	-0.117161344232749	-0.241270431542137	0.643394453479892	-0.351074440546879	0	0.405992359675837	0.160920188181103	0.0881415968690176	0.0935601761623378	dsDNA viruses	Cynomolgus cytomegalovirus
KR862358.1	0.561692721398309	0.252173413202027	0.336854639125465	0.175045486110914	-1.2688167584278	0.411426245726465	0.142740172116082	0.289244285156642	0.445726703349984	0.255802836602718	0.659924558402378	-1.26188071121742	-0.783389931257558	0.126972856257766	-0.0664273617389761	0.24000896473507	0.235114320376357	0.250961573533219	-0.279283757478869	0.368489000645104	-0.112474729258412	-0.177881725270655	-0.202571917847687	0.10701824988212	-0.852042118612899	-0.407363571393423	-0.321928094887362	0.194087052116302	0.0285691521967709	0.0579700686373299	Ortervirales	Simian immunodeficiency virus
NC_015886.1	0.339137384919585	-0.351074440546879	0.228972569760161	0.788268082866837	-0.263611599296539	0.263034405833794	-1.13606154957603	0.12565110166152	0.119024103142275	1.23695175858808	0.186500557644495	-0.394031641158542	-0.0755200076409777	-0.0831412353002459	-0.0499049058263139	0.244887059123534	-0.971430847803229	0.738983954700512	-0.823677227359537	0.77568270173906	0.349365277594213	0.301002256032814	-0.744197163397282	0.260627908126699	-0.109358756036556	-0.86775220170156	-0.142417044615852	0.52707033551266	0.160920188181103	-0.329159664118438	Riboviria	Baboon orthoreovirus
KC522238.1	0.675364312749146	-0.00868224309980088	0.237563718317676	0.485426827170242	-1.50225991139091	0.659924558402378	0.126972856257766	0.231432408447965	0.389566811762726	0.233888060174277	0.764685852522134	-1.98850436116217	-0.356605546520108	0.063502942306158	0.116364756691785	0.0922074380970889	0.194087052116302	0.265436896049098	-0.177881725270655	0.415758666522498	-0.169744675832317	-0.123433941248279	-0.0969617298870879	-0.0174170530774094	-0.905088352974533	-0.514573172829758	-0.358453970912476	0.273814244587037	-0.115597447016313	0.0538064436957938	Retro	Simian immunodeficiency virus
KC522242.1	0.712815854437372	-0.00288827932482651	0.296310560708092	0.498761465671852	-1.66657626627481	0.636914580355878	0.130930869826449	0.241230035515445	0.37851162325373	0.255802836602718	0.784085142734757	-1.97709959788992	-0.415037499278844	0.0454429707611671	0.12961273813047	0.0854246562526777	0.190298791626595	0.227741075839128	-0.145605322246899	0.43616183931445	-0.164884384741782	-0.142417044615852	-0.0755200076409777	-0.0380063225797449	-0.891642821909581	-0.522840788813359	-0.367731784500487	0.232660756790275	-0.120294233717712	0.0356239097307212	Retro	Simian immunodeficiency virus
KX689269.1	-0.314732593483158	0.149259365499623	-0.272297327162762	-0.0188780102056894	-0.200912693925996	-0.338250400189295	-0.641603738043346	-0.300448367476911	0.418999465431266	0.32077347694587	-0.214240225572989	0.36289064266586	-0.320125852253377	0.130930869826449	0.0621217119077975	0.210388864445403	-0.537424111957796	0.789937868980195	-0.875671864997798	0.729444006833663	-0.045431429247006	-0.0923401721467106	-0.229382353343797	0.620117165028684	-0.330973234490369	0.00144197417390632	0.393965275660243	0.186500557644495	0.0867837661420667	0.0524158941511385	Herpesvirales	Macacine betaherpesvirus 3
KR862295.1	-0.442222328605074	0.0157829972409275	-0.106249498279434	0.189033824390017	-0.957355662591506	0.034215715337913	-0.502259911390907	0.412510571249805	0.0854246562526777	0.963474123974886	0.158337027167101	0.18269229751619	-0.41888982477445	0.54399071966485	-0.234465253637023	0.24731993497982	-0.756330919033137	0.219091058246197	-0.79836613883035	0.648925559453121	-0.123433941248279	-0.428565884123491	-0.239566125329888	0.809002774939086	-0.347398782403481	0.155749232677945	0.440420720756767	0.00288250853312137	-0.0954195650786824	0.12565110166152	Riboviria	Free State vervet virus
KY471109.1	0.13224779829844	-0.0513991525066443	0.063502942306158	0.252173413202027	-0.77595972578207	0.488515008957812	-0.171368418311981	0.317304068361915	0.331131922217202	0.929790997718597	0.329984649758421	-0.467932447710969	-0.253257284222264	0.202887833470143	0.321928094887362	0.422233000683048	-0.467932447710969	0.233888060174277	-0.461958546666336	0.717210299019596	-0.0174170530774094	-0.288064643021079	0.0299828662157143	0.230203013366421	-0.176250639691727	-0.717856771218502	-0.0831412353002459	0.24731993497982	0.0313951962755343	-0.0394882898809755	ssRNA viruses -	Zaire ebolavirus
AY600249.1	0.709290635723358	0.0593552776164212	0.288063200325316	0.470927257475127	-1.63039392996816	0.633198686374004	0.105678077894537	0.242450073677701	0.407080775450501	0.241230035515445	0.751892138404309	-2.13289427049735	-0.390245037827557	0.0565835283663675	0.0989584800881688	0.0510240030244669	0.18269229751619	0.333423733725192	-0.144010302691519	0.415758666522498	-0.147202107181229	-0.148800661406706	-0.0985055449524251	0.00144197417390632	-0.83650126771712	-0.547931769776189	-0.377069649079823	0.260627908126699	-0.121863233373052	0.0827025893302493	Ortervirales	Simian immunodeficiency virus
KY471103.1	0.141432790929296	-0.0694518807521452	0.0524158941511385	0.260627908126699	-0.771027430239839	0.495695162624069	-0.176250639691727	0.295135249000818	0.347098670622268	0.922958964236172	0.324234562270531	-0.45205668870965	-0.260151897300673	0.202887833470143	0.331131922217202	0.424384671538097	-0.459972730742493	0.222804561045261	-0.454031630894707	0.720716242521131	-0.0101343771337132	-0.300448367476911	0.0412429822318813	0.216610068742442	-0.15521264992094	-0.720231578406405	-0.0694518807521452	0.233888060174277	0.0356239097307212	-0.0588936890535686	ssRNA viruses -	Zaire ebolavirus
KT895940.1	-0.341902794648628	-0.00723156923107586	-0.101598140007807	0.31150311546827	-0.910501849160897	0.117695042669755	-0.434402824145775	0.372952097911829	0.244887059123534	1.02290040211008	-0.0969617298870879	-0.0335695326937018	-0.275786313242642	0.303342394487331	-0.214240225572989	0.331131922217202	-0.821126041830205	0.297484915710575	-1.13606154957603	0.534061602421118	-0.077041035763828	-0.232768962976124	-0.434402824145775	0.824564212089827	-0.330973234490369	0.0758748669751276	0.374065718222538	0.0894981508391026	-0.128156351490682	0.227741075839128	ssRNA viruses +	Kafue kinda chacma baboon virus
JQ688679.1	-0.77595972578207	0	-0.826232932263294	1.09491164702547	-1.05589120089205	0.561692721398309	-0.994240730711315	-0.260151897300673	0.483364360713349	1.35445216057956	0.169925001442312	-0.668868077782798	1.18903382439002	-0.793356776016605	-0.251538766995965	0.158337027167101	-0.461958546666336	0.754459973625479	-0.490050853695689	0.997111720675174	-0.367731784500487	-0.00433459026389113	-0.00868224309980088	-0.45600928033515	-0.943416471633633	-0.957355662591506	-0.220950447162541	0.432959407276106	0.273814244587037	-0.701341684435485	Riboviria	Rotavirus A
HQ603058.1	0.252173413202027	0.147957881387101	-0.3040061868901	0.360645202460216	-0.582079992188035	0.197865391353738	0.58207422139633	0.390667685559667	0.508935661864395	-0.0409717810563062	0.38404980679516	-0.788364746672851	0.0772429989324604	0.0412429822318813	0.360645202460216	0.0114956388378294	-0.492078535042672	0.389566811762726	-0.0543922968186278	0.16349873228288	-0.163267919540864	-0.367731784500487	0.167357927738514	0.530070742225084	-0.380821783940931	-0.508403405589552	-0.0862010350493039	-0.0276749584428483	0.238786859587116	-0.612637459164004	Retro	Hepatitis B virus
MF468143.1	-0.312939311660108	0.160920188181103	-0.282789700980404	-0.00144341686966872	-0.210896782498619	-0.330973234490369	-0.632628934351471	-0.298672742587059	0.412510571249805	0.324234562270531	-0.197599959885161	0.372952097911829	-0.321928094887362	0.136191386287144	0.0538064436957938	0.219091058246197	-0.539519529959989	0.779890039340047	-0.87038726186953	0.710172748279662	-0.0543922968186278	-0.0679388286565756	-0.210896782498619	0.617298482840846	-0.332789087519129	-0.0130430374755989	0.385154896884344	0.181420640280142	0.0827025893302493	0.0496307677246004	dsDNA viruses	Macacine betaherpesvirus 3
GQ351273.1	-0.0831412353002459	0.12565110166152	0.155749232677945	0.0976107966264223	-0.227692025041597	-0.780908941753803	0.0538064436957938	0.117695042669755	0.264236151043547	0.498761465671852	-0.756330919033137	0.10969486482593	-0.325539348439741	0.475084882948783	0.401630466584741	0.402722176845605	-0.552156355637915	0.335711910320462	-0.288064643021079	0.414676780426886	0.442545456105304	0.388465097283154	-0.340075441597622	0.647084212628954	-0.0755200076409777	-0.367731784500487	0.0648828515848544	0.551885103471725	-0.469929257774916	0.0496307677246004	Smacoviridae	Chimpanzee associated porprismacovirus 2
KR297253.1	-0.537424111957796	0.191562650700756	-0.192645077942396	-0.448114896528275	-0.00578235259400611	-1.07400058144378	-0.736965594166206	-0.488026018218199	0.438292851579147	-0.282789700980404	-0.473931188332412	0.599317793698226	-0.352915787371046	0.424384671538097	-0.0892673380970874	0.0172092900322231	-0.666576266274808	0.998556583130331	-0.918660372548061	0.774839759827326	0.0976107966264223	-0.309359421384307	-0.352915787371046	0.70310069960416	-0.535331732996556	-0.0174170530774094	0.641546029087524	0.0731347046302154	0.134878054343112	0.187767747046025	Herpesvirales	Mandrillus leucophaeus cytomegalovirus
JN880449.1	-0.595096877854869	0.244887059123534	0.100304905795685	-0.83650126771712	-0.338250400189295	-2.15842936260448	-0.844250767322055	-0.44418384493836	0.651683180632109	-0.902389203373578	-0.785875194647153	0.464668267003444	-0.668868077782798	0.173767067736706	-0.539519529959989	0.664482840364683	-1.28630418515664	1.202260983562	-1.63039392996816	0.935836873684025	-0.265344566520995	-0.413115187147815	-0.426625473554056	0.720716242521131	-1.24810786159569	0.207892851641333	0.938850337006064	-0.756330919033137	0.16478627814334	0.804053558967353	Adenoviridae	Simian adenovirus A1163
NC_013439.1	0.959028218943694	0.298658315564515	0.647084212628954	0.843179890257174	-3.52284078881336	0.200378797984026	-0.179514657013621	0.415758666522498	0.332278283056929	1.12498976997866	0.540027269257507	-3.55639334852439	-0.691988685447822	-0.910501849160897	0.332278283056929	0.404903122145131	-0.22431729826094	0.316145742293356	-0.109358756036556	0.726831217032493	-0.813499442355505	-0.0232697793228472	0.259423152281415	-0.0755200076409777	-0.741782610463982	0.150559676575381	-0.500217879852688	0.492622328574446	0.158337027167101	-0.446148031818874	Polyomaviridae	Bornean orang-utan polyomavirus
DQ435829.1	0.661749599810705	0.584962500721156	0.36513259345253	1.11036324336042	-4.75633091903314	0.169925001442312	-0.0862010350493039	0.158337027167101	0.359521170427595	0.997111720675174	0.632268215499513	-2.89969509420431	-0.200912693925996	-1.27578631324264	0.228972569760161	0.368489000645104	-0.312939311660108	0.402722176845605	-0.42081985187285	0.789103217501381	-0.467932447710969	0.10701824988212	0.197865391353738	-0.0877333719335504	-0.369594528517677	-0.659722595233746	-0.161653263478769	0.250961573533219	0.154453592679872	-0.0634091701760615	dsDNA viruses	Simian virus 12
JQ688673.1	0.445726703349984	-1.09850554495243	-2.02914634565952	0.425459304765355	0.380729448503549	1.0447438212244	-0.675765437729469	0.0214797274104514	0.253384235800074	0.850399396770255	0.523060061795249	0.353887836284907	0.899948986189672	-0.828793172581858	-0.295128035543647	-0.0218043703183484	0.301002256032814	0.451013242943973	-0.471928835421265	0.73638840070346	-0.0908029370083126	-0.244685095954902	0.0607391578576785	-0.360304766600418	-1.52699243208383	-1.75633091903314	0.134878054343112	0.250961573533219	-0.281035664240461	-0.295128035543647	Riboviria	Rotavirus A
AF382829.1	0.704871964456353	-0.0350469470992008	-0.0846703239869906	0.326537348139952	-1.17462139610707	0.773996325111173	0.277389698810864	0.130930869826449	0.181420640280142	0.349365277594213	0.687060688339892	-2.19759995988516	-0.272297327162762	-0.205896101440252	0.144046369616707	-0.166502663140165	0.265436896049098	0.350497247084133	-0.320125852253377	0.298658315564515	-0.139235797371172	-0.312939311660108	0.0468402542029724	-0.0862010350493039	-0.504304837375931	-0.543719518489275	-0.492078535042672	0.396159489073155	-0.118726938570751	-0.158429362604483	Ortervirales	Simian immunodeficiency virus
HQ241818.1	-0.291592016516404	0.298658315564515	0.0440443327060212	-0.0985055449524251	-0.554273296650016	-0.929610672108602	-0.579921884020626	-0.182786075741673	0.602171790753379	0.0100636833446975	-0.112474729258412	0.29983076182237	-0.577766999316952	-0.129733929604017	0.00288250853312137	0.531069492725954	-0.558516520417355	0.918386234446348	-0.823677227359537	0.817213924258327	-0.258425152581204	-0.454031630894707	-0.0709665213541436	0.618238655595455	-0.680382065799839	0.0579700686373299	0.729444006833663	-0.207561069935362	0.162210036314307	0.335711910320462	Adenoviridae	Simian adenovirus 48
KC522244.1	0.661749599810705	-0.00433459026389113	0.255802836602718	0.510961919277379	-1.61705613043101	0.633198686374004	0.120351940365222	0.24731993497982	0.417920007811965	0.232660756790275	0.761285273361619	-2.00578235259401	-0.369594528517677	0.0648828515848544	0.108357178090419	0.0799753767205959	0.209141397838592	0.284514133244245	-0.163267919540864	0.418999465431266	-0.179514657013621	-0.144010302691519	-0.0816137655536521	-0.00433459026389113	-0.873027143742234	-0.556393348524385	-0.29689930039584	0.22404027421793	-0.100051013810328	0.0440443327060212	Retro	Simian immunodeficiency virus
JN827247.1	0.758729568457863	-1.59074485331516	-2.41119543298445	1.02076886509457	-0.0649174766813385	1.2732174731035	-0.687334826441606	0.669026765509631	-0.256700472111743	1.14469902515414	0.707524790899608	-0.0892673380970874	0.884402552983687	-0.897006006676674	-0.577766999316952	0.192825403552391	-0.101598140007807	-0.0831412353002459	0.0690146779151805	0.703986603863431	-0.329159664118438	0.385154896884344	-0.101598140007807	-0.862496476250065	-0.87038726186953	-1.55639334852439	-0.67116353577046	0.381837083906047	-0.231074664436249	-1.07704103576383	Riboviria	Rotavirus A
HQ603070.1	0.250961573533219	0.195347598322219	-0.194294815161489	0.237563718317676	-0.617056130431009	0.314986485468515	0.589763486984977	0.427606172781899	0.563646269484064	0.0229004021100788	0.333423733725192	-0.780908941753803	0.0538064436957938	0.0243196791954129	0.313826296390398	0.105678077894537	-0.603840510926845	0.375178479589612	-0.142417044615852	0.151858816727005	-0.263611599296539	-0.345564459154601	0.272620454662992	0.462575888042204	-0.275786313242642	-0.56277226108709	-0.0709665213541436	0	0.279768421593595	-0.664288089679538	Retro	Hepatitis B virus
KY785941.1	0.136191386287144	-0.0649174766813385	0.0607391578576785	0.253384235800074	-0.780908941753803	0.488515008957812	-0.172993990361023	0.295135249000818	0.347098670622268	0.919912088677308	0.335711910320462	-0.46394709975979	-0.261880711217424	0.199122642013601	0.331131922217202	0.42867840994823	-0.457989644463391	0.220329954879556	-0.471928835421265	0.715454127115718	-0.0203404482841755	-0.305788392232109	0.0398402645317911	0.22650852980868	-0.156820109742826	-0.713118852211838	-0.0755200076409777	0.252173413202027	0.0285691521967709	-0.045431429247006	ssRNA viruses -	Ebola virus
NC_026765.1	-0.0985055449524251	0.195347598322219	0.204140716780225	-0.253257284222264	-0.739372091873301	-0.673462651860048	-0.0543922968186278	0.217851096811131	0.236339539168374	-0.219269963523624	0.500802053057158	-0.220950447162541	-0.241270431542137	0.539034702970754	0.173767067736706	0.0621217119077975	-0.222632890549587	0.155749232677945	0.0454429707611671	0.54794331129035	-0.207561069935362	-0.790858602161408	-0.345564459154601	0.521050736900963	-0.251538766995965	0.0579700686373299	0.357270475679559	-0.316528107144772	0.189033824390017	0.197865391353738	Anelloviridae	Simian torque teno virus 34
GQ351275.1	-0.0380063225797449	-0.045431429247006	-0.0724827538015237	0.559736524432983	0.158337027167101	-0.632628934351471	0.0313951962755343	0.0593552776164212	0.261831658752137	0.232660756790275	-0.277533975528909	0.192825403552391	0.219091058246197	0.196607044094818	0.105678077894537	-0.0664273617389761	-0.0862010350493039	0.423309237242387	-0.367731784500487	0.2904244038653	0.235114320376357	0.309176187478515	-0.0619024389259069	0.318461465167583	-0.3040061868901	-0.41119543298445	0.252173413202027	0.153156788061421	-0.0558912008920451	-0.288064643021079	Smacoviridae	Chimpanzee stool associated circular ssDNA virus
AB823661.1	0.253384235800074	0.102993993323326	-0.187707155126729	0.366252263699564	-0.785875194647153	0.302172799740752	0.583037623796664	0.309176187478515	0.429749850800216	0.0867837661420667	0.399444564589458	-0.753895990116083	0.0143552929770701	0.094911647025467	0.265436896049098	-0.0276749584428483	-0.416962376203336	0.459431618637297	-0.215914857265243	0.12961273813047	-0.0785636691937021	-0.471928835421265	0.181420640280142	0.465713319595964	-0.416962376203336	-0.422752464406849	-0.0923401721467106	-0.171368418311981	0.358396261956654	-0.715485866755755	Retro	Hepatitis B virus
MF198449.1	-0.31114825613412	0.439357178474257	0.0157829972409275	-0.163267919540864	-0.643856189774725	-1.31114825613412	-0.547931769776189	-0.15521264992094	0.593592805864596	-0.128156351490682	-0.200912693925996	0.40381306161659	-0.545824106814198	0.180147861158429	-0.109358756036556	0.277389698810864	-0.687334826441606	1.02573756141361	-0.831357964441161	0.774839759827326	-0.0740005814437769	-0.22431729826094	-0.32373259173411	0.703986603863431	-0.706041020971305	0	0.660837367696284	-0.026205070347394	0.136191386287144	0.314986485468515	Adenoviridae	Rhesus adenovirus 55
KR862317.1	0.12300395405482	0.285698125958125	-0.171368418311981	0.344828496997441	-0.473931188332412	0.284514133244245	-0.237863830098888	-0.0469210473874926	0.43189034828618	0.639695233399582	-0.101598140007807	-0.158429362604483	-0.436353730515936	0.159629185821228	-0.430508908041284	-0.0908029370083126	-0.518701058452435	0.679874147746623	-0.727379545337008	0.644317778337577	-0.0923401721467106	-0.42081985187285	-0.13764780046798	0.728573602559365	-0.351074440546879	-0.345564459154601	0.350497247084133	0.187767747046025	-0.0664273617389761	-0.00433459026389113	Riboviria	GB virus C
KP861980.1	-0.182786075741673	0.552868871011303	0.231432408447965	-0.424687669312563	-0.701341684435485	-0.192645077942396	-0.289827251720338	-0.150400988848548	0.651683180632109	0.687060688339892	-0.352915787371046	-0.298672742587059	-0.586405917590825	-0.577766999316952	-1.23446525363702	0.236339539168374	0.34255474547732	0.830255324167683	-1.69899774396719	0.740711733399101	-0.833927324053294	-0.0528949484321255	-0.45205668870965	0.745022149037264	-0.771027430239839	-0.00723156923107586	0.440420720756767	0.474046599319306	-0.703689439291908	0.639695233399582	Papillomaviridae	Alouatta guariba papillomavirus 1
JQ688683.1	0	-2.35845397091248	-0.595096877854869	0.519038609600059	0.230203013366421	0.896853072896707	-1.13923579737117	-0.45600928033515	0.169925001442312	0.54794331129035	0.200378797984026	-0.158429362604483	1.26363540356833	-0.526992432083826	0.866314561377047	0.0172092900322231	-0.823677227359537	0.754459973625479	-0.541617995843987	0.84799690655495	0.535057594894842	-0.0649174766813385	-0.0800879113226919	-1.05289494843213	0.187767747046025	-1.42662547355406	-0.0877333719335504	0.411426245726465	-0.132894270497345	0.0468402542029724	Riboviria	Rotavirus A
HQ603063.1	0.263034405833794	0.155749232677945	-0.239566125329888	0.279768421593595	-0.617056130431009	0.253384235800074	0.550900664647523	0.441483479582645	0.519038609600059	0.00432160595009347	0.339137384919585	-0.761213140412883	0.0922074380970889	0.0384361816561079	0.347098670622268	0.0648828515848544	-0.479954975960182	0.353887836284907	-0.106249498279434	0.177598929327733	-0.166502663140165	-0.334607228958109	0.187767747046025	0.475084882948783	-0.318325858207167	-0.514573172829758	-0.0439433475875971	-0.036525876025114	0.216610068742442	-0.526992432083826	Retro	Hepatitis B virus
HQ603069.1	0.219091058246197	0.12565110166152	-0.237863830098888	0.270229907237998	-0.617056130431009	0.259423152281415	0.584962500721156	0.420078115979374	0.560714954474479	-0.0130430374755989	0.276198865032242	-0.717856771218502	0.094911647025467	0.10701824988212	0.291603558030565	0.037030730944967	-0.518701058452435	0.380729448503549	-0.145605322246899	0.177598929327733	-0.214240225572989	-0.334607228958109	0.196607044094818	0.492622328574446	-0.336427664582477	-0.541617995843987	0.0468402542029724	-0.134477040860036	0.236339539168374	-0.584241333477502	Retro	Hepatitis B virus
KP004991.1	0.766383141001298	0.0731347046302154	0.356143810225275	0.43189034828618	-1.8520421186129	0.584962500721156	0.283329168051641	0.286881147788162	0.32883646422954	0.331131922217202	0.845590408847855	-2.93236128312464	-0.732164607902385	0.0100636833446975	0.141432790929296	0.187767747046025	0.337996463515016	0.280956313831056	-0.373327247394007	0.327687364176047	-0.22431729826094	-0.0831412353002459	-0.103146927103293	0.153156788061421	-0.490050853695689	-0.793356776016605	-0.282789700980404	0.11503324294624	-0.0499049058263139	-0.121863233373052	Ortervirales	Simian immunodeficiency virus
JF304767.1	0.393965275660243	-1.31832585820717	-0.209227962138	1.07519031415522	-1.48196850739783	0.809002774939086	-0.179514657013621	-0.0188780102056894	-0.424687669312563	1.2097652659741	0.766383141001298	-1.06793882865658	-0.494109070270043	-0.962969269055033	-0.37894449670026	0.142740172116082	0.120351940365222	0.269033146455237	-1.19429481516149	0.670840335881562	-0.778432211461591	0.0854246562526777	-0.316528107144772	0.409255146684838	-0.309359421384307	0.217851096811131	0.420078115979374	-0.0203404482841755	-0.163267919540864	-0.00723156923107586	Papillomaviridae	Saimiri sciureus papillomavirus 3
KY798004.1	0.250961573533219	-0.156820109742826	0.178873958169795	0.22650852980868	-1.12973392960402	0.529071299829111	-0.0877333719335504	0.339137384919585	0.424384671538097	0.919149363287674	0.449957483628003	-0.926865295369785	-0.2688167584278	0.0976107966264223	0.511973981781801	0.367371065648529	-0.309359421384307	0.155749232677945	-0.556393348524385	0.7311832415722	-0.15360697914764	-0.190997225060914	-0.0188780102056894	0.154453592679872	-0.0394882898809755	-0.67116353577046	-0.139235797371172	0.418999465431266	-0.0380063225797449	-0.0320936297098533	ssRNA viruses -	Reston ebolavirus
HQ385747.1	0.837539634379403	0.522055749160964	-0.120294233717712	0.996388746447621	-3.17136841831198	0.154453592679872	-0.407363571393423	0.559736524432983	0.250961573533219	0.890641243963444	0.610700062134764	-2.0350469470992	0.323081789503733	-1.12029423371771	0.252173413202027	0.258217389536018	-0.0588936890535686	0.0229004021100788	-0.375197234747053	0.718964335759539	-0.768567591552035	0.0840642647884745	0.249748715083569	-0.139235797371172	-0.171368418311981	0.197865391353738	-0.880975896857725	0.13224779829844	0.219091058246197	0.11503324294624	Polyomaviridae	Pan troglodytes verus polyomavirus 1b
FJ007373.1	0.183962834842595	0.26663664251399	-0.109358756036556	0.313826296390398	-1.88363524330822	0.608809242675524	-0.481968507397831	0.333423733725192	0.205392512989685	1.11370049916473	0.375178479589612	-0.520769438793664	-0.45205668870965	0.183962834842595	-0.454031630894707	0.298658315564515	-0.518701058452435	0.636914580355878	-0.67116353577046	0.528071164578735	-0.174621396107069	-0.288064643021079	-0.386468347082073	0.880489626687819	-0.161653263478769	-0.504304837375931	0.353887836284907	0.0648828515848544	-0.168122758808327	0.0482361856528476	Riboviria	Enterovirus J
KY861728.1	-0.158429362604483	0.468843942974637	0.257010618206024	0.276198865032242	-1.58207999218803	0.385154896884344	-0.272297327162762	0.0867837661420667	0.333423733725192	0.929033478645856	0.260627908126699	-1.07704103576383	-0.200912693925996	0.506906554580693	-0.300448367476911	0.401630466584741	-0.98564470702293	0.916858764699754	-0.260151897300673	0.491596594410448	0.367371065648529	-1.30044836747691	-0.0439433475875971	0.886745224742109	-0.852042118612899	-0.467932447710969	0.215367972203479	-0.0101343771337132	-0.220950447162541	0.0922074380970889	ssRNA viruses +	Yellow fever virus
KY471122.1	0.142740172116082	-0.0664273617389761	0.0496307677246004	0.269033146455237	-0.780908941753803	0.503857532577429	-0.169744675832317	0.302172799740752	0.332278283056929	0.915329676013009	0.32883646422954	-0.434402824145775	-0.249822294406943	0.202887833470143	0.319617934200161	0.440420720756767	-0.454031630894707	0.214124805352847	-0.461958546666336	0.722466024471091	-0.0130430374755989	-0.316528107144772	0.037030730944967	0.219091058246197	-0.166502663140165	-0.696657605512669	-0.0709665213541436	0.22404027421793	0.0214797274104514	-0.0424567992428948	ssRNA viruses -	Zaire ebolavirus
HQ603077.1	0.265436896049098	0.138814468902282	-0.275786313242642	0.352758525040637	-0.768567591552035	0.317304068361915	0.62854031926276	0.391767719955997	0.517023672064581	0.0299828662157143	0.35501626421955	-0.826232932263294	0.0799753767205959	0.034215715337913	0.309176187478515	0.0579700686373299	-0.416962376203336	0.34255474547732	-0.142417044615852	0.13224779829844	-0.158429362604483	-0.325539348439741	0.167357927738514	0.484395962502666	-0.362157939675895	-0.492078535042672	-0.0291463456595165	-0.168122758808327	0.227741075839128	-0.520769438793664	Retro	Hepatitis B virus
KY786014.1	0.147957881387101	-0.0724827538015237	0.0551956542421246	0.260627908126699	-0.77595972578207	0.504874589398464	-0.172993990361023	0.301002256032814	0.329984649758421	0.916858764699754	0.329984649758421	-0.448114896528275	-0.263611599296539	0.206643223983395	0.329984649758421	0.43189034828618	-0.45600928033515	0.225274929869569	-0.461958546666336	0.724213686757358	-0.00578235259400611	-0.302226180444814	0.0257375614136083	0.216610068742442	-0.160040412510468	-0.717856771218502	-0.0785636691937021	0.243669080966863	0.0229004021100788	-0.0306192350583921	ssRNA viruses -	Ebola virus
NC_014480.2	-0.026205070347394	-0.0528949484321255	-0.0188780102056894	-0.209227962138	-0.558516520417355	-0.232768962976124	0.00719550140420377	0.16478627814334	0	0.01292617444427	0.400537929583729	0.100304905795685	-0.810966175609983	0.277389698810864	-0.486004020632987	0.35501626421955	0.486456955768731	0.204140716780225	0.192825403552391	0.438292851579147	-0.722610301189136	-0.369594528517677	-0.158429362604483	0.561692721398309	-0.338250400189295	-0.15521264992094	0.682573297347578	-0.932361283124637	-0.169744675832317	-0.232768962976124	Anelloviridae	Torque teno virus 2
KY471099.1	0.137503523749935	-0.0469210473874926	0.0745054363636298	0.263034405833794	-0.780908941753803	0.49467161164755	-0.168122758808327	0.297484915710575	0.340277404766254	0.938850337006064	0.324234562270531	-0.448114896528275	-0.256700472111743	0.210388864445403	0.335711910320462	0.42867840994823	-0.454031630894707	0.216610068742442	-0.459972730742493	0.712815854437372	-0.0159575739029762	-0.316528107144772	0.0271540515037266	0.219091058246197	-0.150400988848548	-0.713118852211838	-0.0694518807521452	0.237563718317676	0.018634174139051	-0.0499049058263139	ssRNA viruses -	Zaire ebolavirus
AY523865.1	0.50182126542091	0.358396261956654	0.351628329102782	0.0827025893302493	-2.08926733809709	0.70310069960416	0.246104009883917	0.202887833470143	0.473007567916174	0.189033824390017	0.806530289259566	-2.2584251525812	-0.329159664118438	0.0510240030244669	-0.227692025041597	0.137503523749935	0.444667066841908	0.222804561045261	-0.29689930039584	0.390667685559667	-0.212567535483132	-0.199255376063222	-0.147202107181229	0.0731347046302154	-0.87038726186953	-0.768567591552035	-0.293358942690592	0.117695042669755	-0.15521264992094	0.12565110166152	Ortervirales	Simian immunodeficiency virus
KY786012.1	0.144046369616707	-0.0588936890535686	0.0579700686373299	0.24731993497982	-0.780908941753803	0.498761465671852	-0.164884384741782	0.31034012061215	0.327687364176047	0.929033478645856	0.334568275666133	-0.46394709975979	-0.260151897300673	0.20163386116965	0.329984649758421	0.42867840994823	-0.45600928033515	0.219091058246197	-0.471928835421265	0.726831217032493	0.00719550140420377	-0.302226180444814	0.0398402645317911	0.214124805352847	-0.147202107181229	-0.710755714843358	-0.0619024389259069	0.238786859587116	0.0313951962755343	-0.0394882898809755	ssRNA viruses -	Ebola virus
KR862363.1	0.498761465671852	0.200378797984026	0.292781749227846	0.146655222119465	-1.54371951848927	0.475084882948783	0.214124805352847	0.317304068361915	0.305678743242287	0.273814244587037	0.789103217501381	-1.38082178394093	-0.619270551496451	0.221567788538409	-0.00433459026389113	0.172487515510134	0.20163386116965	0.238786859587116	-0.239566125329888	0.374065718222538	-0.142417044615852	-0.239566125329888	-0.209227962138	0.144046369616707	-0.793356776016605	-0.426625473554056	-0.249822294406943	0.167357927738514	0.0593552776164212	-0.0588936890535686	Ortervirales	Simian immunodeficiency virus
AF280799.1	0.147957881387101	0.142740172116082	0.0579700686373299	0.282143228781498	-1.31114825613412	0.522055749160964	-0.121863233373052	0.301002256032814	0.309176187478515	0.972325041557152	0.372952097911829	-0.808437349299244	-0.0291463456595165	0.257010618206024	0.205392512989685	0.173767067736706	-0.00288827932482651	0.319617934200161	-0.446148031818874	0.558757430373762	0.104336659814736	-0.256700472111743	-0.0115879742752118	0.368489000645104	-0.358453970912476	-0.367731784500487	-0.291592016516404	0.257010618206024	-0.219269963523624	-0.0174170530774094	ssRNA viruses -	Mumps rubulavirus
AB823656.1	0.255802836602718	0.171206827418142	-0.181149439104566	0.340277404766254	-0.902389203373578	0.326537348139952	0.481298941547565	0.323081789503733	0.440420720756767	0.0565835283663675	0.418999465431266	-0.790858602161408	0.0257375614136083	-0.0130430374755989	0.333423733725192	0.111031312388744	-0.469929257774916	0.492622328574446	-0.0484122051852459	0.146655222119465	-0.181149439104566	-0.416962376203336	0.309176187478515	0.364012053558615	-0.360304766600418	-0.446148031818874	-0.0709665213541436	-0.212567535483132	0.280956313831056	-0.440263475567017	Retro	Hepatitis B virus
JF262779.1	0.0976107966264223	0.528071164578735	0.261831658752137	0.153156788061421	-1.11403524324603	0.569491091958716	-0.139235797371172	0.289244285156642	0.405992359675837	0.533064921869638	0.605968358841458	-1.11716134423275	-0.0649174766813385	0.483364360713349	-0.316528107144772	0.305678743242287	-0.189351252217354	0.896853072896707	-0.0513991525066443	0.389566811762726	0.232660756790275	-0.926865295369785	0.108357178090419	0.568518597792544	-0.982790709967777	-0.86775220170156	-0.0174170530774094	-0.321928094887362	-0.0877333719335504	-0.321928094887362	Riboviria	Dengue virus 4
KY471095.1	0.137503523749935	-0.0679388286565756	0.0551956542421246	0.253384235800074	-0.77349147019132	0.500802053057158	-0.164884384741782	0.304511041809953	0.334568275666133	0.910732661902913	0.340277404766254	-0.45205668870965	-0.261880711217424	0.199122642013601	0.325386414659773	0.42867840994823	-0.45600928033515	0.22404027421793	-0.465938397578882	0.724213686757358	-0.00868224309980088	-0.305788392232109	0.034215715337913	0.219091058246197	-0.140825544133565	-0.701341684435485	-0.077041035763828	0.255802836602718	0.0328061450832415	-0.045431429247006	ssRNA viruses -	Zaire ebolavirus
AF498266.1	0.212880566344385	0.142740172116082	-0.202571917847687	0.286881147788162	-0.918660372548061	0.345964030342872	0.58014548442338	0.462575888042204	0.585923976958601	0.0786098346963665	0.249748715083569	-0.77349147019132	0.105678077894537	-0.0985055449524251	0.235114320376357	0.155749232677945	-0.369594528517677	0.255802836602718	-0.249822294406943	0.0731347046302154	-0.265344566520995	-0.300448367476911	0.175045486110914	0.416839741912829	-0.327348370671615	-0.362157939675895	0.00575926928868495	-0.0908029370083126	0.178873958169795	-0.329159664118438	Retro	Hepatitis B virus
KM371110.1	-0.184424571137427	0.16349873228288	-0.176250639691727	0.340277404766254	-0.965784284662087	0.11503324294624	-0.648371670897218	0.298658315564515	0.0621217119077975	1.01292617444427	0.117695042669755	0.146655222119465	-0.329159664118438	0.333423733725192	-0.202571917847687	0.236339539168374	-0.753895990116083	0.233888060174277	-0.691988685447822	0.642470537315822	-0.0679388286565756	-0.309359421384307	-0.316528107144772	0.709290635723358	-0.246395463720005	-0.0424567992428948	0.344828496997441	0.154453592679872	-0.156820109742826	0.313826296390398	ssRNA viruses +	Simian hemorrhagic fever virus
KC522228.1	0.699551632523089	0.0257375614136083	0.237563718317676	0.490570130446201	-1.51870105845243	0.635057829725214	0.155749232677945	0.238786859587116	0.400537929583729	0.231432408447965	0.751035176667862	-2.02914634565952	-0.360304766600418	0.0894981508391026	0.126972856257766	0.0758748669751276	0.205392512989685	0.24731993497982	-0.166502663140165	0.417920007811965	-0.163267919540864	-0.120294233717712	-0.0923401721467106	-0.00144341686966872	-0.859875776090929	-0.496142467422571	-0.37145968073724	0.265436896049098	-0.118726938570751	0.0412429822318813	Retro	Simian immunodeficiency virus
AB823662.1	0.271425676092934	0.151858816727005	-0.236163541109049	0.304511041809953	-0.808437349299244	0.326537348139952	0.496717987935177	0.36289064266586	0.458382004156013	0.0271540515037266	0.475084882948783	-0.929610672108602	0.112366523072563	0.018634174139051	0.412510571249805	0.063502942306158	-0.390245037827557	0.371837617330421	-0.0130430374755989	0.102993993323326	-0.202571917847687	-0.45600928033515	0.215367972203479	0.490570130446201	-0.22431729826094	-0.518701058452435	-0.0938790470029001	-0.236163541109049	0.207892851641333	-0.467932447710969	Retro	Hepatitis B virus
KR862316.1	0.130930869826449	0.280956313831056	-0.145605322246899	0.36513259345253	-0.479954975960182	0.269033146455237	-0.215914857265243	-0.0816137655536521	0.444667066841908	0.610700062134764	-0.220950447162541	-0.136061549576028	-0.434402824145775	0.15704371014558	-0.46394709975979	-0.142417044615852	-0.567040592723894	0.718964335759539	-0.86775220170156	0.650764559116902	-0.0528949484321255	-0.422752464406849	-0.114035243246029	0.732920382108257	-0.347398782403481	-0.338250400189295	0.370722275148167	0.175045486110914	-0.134477040860036	0.0593552776164212	Riboviria	GB virus C
KT447550.1	-0.298672742587059	0.0356239097307212	-0.0144995696951151	0.29983076182237	-0.968604803724466	0.0894981508391026	-0.614845103115656	0.418999465431266	0.233888060174277	1.06970216663007	-0.136061549576028	0.0454429707611671	-0.332789087519129	0.304511041809953	-0.222632890549587	0.3928669162308	-1.01158797427521	0.285698125958125	-1.19759995988516	0.602171790753379	0.0114956388378294	-0.295128035543647	-0.514573172829758	0.828631581688019	-0.307572801910292	0.153156788061421	0.400537929583729	0.130930869826449	-0.107803289534515	0.301002256032814	Riboviria	Kafue kinda chacma baboon virus
MH745749.1	0.986228880227399	0.246104009883917	-0.226003674888827	0.829443681366591	-1.17462139610707	0.441483479582645	-0.560642821525743	0.427606172781899	0.277389698810864	1.06626144226872	0.538041453333664	-0.793356776016605	-0.158429362604483	-1.46992925777492	0.222804561045261	0.296310560708092	-0.0558912008920451	-0.00433459026389113	-0.248107861595691	0.903038270112912	-1.06190243892591	0.337996463515016	-0.0634091701760615	-0.179514657013621	-0.0203404482841755	-0.63486740654747	-0.409278229990159	0.477159211186641	0.0607391578576785	-0.318325858207167	Papillomaviridae	Macaca mulatta papillomavirus 7
KY785971.1	0.134878054343112	-0.0528949484321255	0.0717626693000913	0.269033146455237	-0.790858602161408	0.487486349348536	-0.161653263478769	0.2904244038653	0.326537348139952	0.930548119247855	0.332278283056929	-0.450084446378045	-0.258425152581204	0.205392512989685	0.325386414659773	0.429749850800216	-0.46394709975979	0.228972569760161	-0.459972730742493	0.720716242521131	-0.00868224309980088	-0.293358942690592	0.0313951962755343	0.221567788538409	-0.161653263478769	-0.703689439291908	-0.0679388286565756	0.231432408447965	0.0271540515037266	-0.0543922968186278	ssRNA viruses -	Ebola virus
KY786006.1	0.136191386287144	-0.0573916638883367	0.0593552776164212	0.264236151043547	-0.783389931257558	0.496717987935177	-0.176250639691727	0.296310560708092	0.329984649758421	0.93432777831537	0.326537348139952	-0.450084446378045	-0.260151897300673	0.187767747046025	0.323081789503733	0.432959407276106	-0.457989644463391	0.232660756790275	-0.461958546666336	0.716332480287987	-0.0188780102056894	-0.288064643021079	0.0229004021100788	0.22650852980868	-0.15360697914764	-0.708396441969435	-0.077041035763828	0.249748715083569	0.0214797274104514	-0.0469210473874926	ssRNA viruses -	Ebola virus
KR862304.1	-0.314732593483158	-0.00868224309980088	-0.0740005814437769	0.255802836602718	-0.833927324053294	0.0214797274104514	-0.610433188237274	0.398350370345965	0.034215715337913	1.03421571533791	0.0662614422687213	0.141432790929296	-0.475936324222789	0.485426827170242	-0.231074664436249	0.289244285156642	-0.703689439291908	0.178873958169795	-0.666576266274808	0.621993231666123	-0.100051013810328	-0.358453970912476	-0.101598140007807	0.739848102699327	-0.347398782403481	0.144046369616707	0.393965275660243	0.0593552776164212	-0.107803289534515	0.11503324294624	Riboviria	Free State vervet virus
KR862340.1	0.551885103471725	0.186500557644495	0.303342394487331	0.0524158941511385	-1.45008444637804	0.49467161164755	0.0922074380970889	0.295135249000818	0.345964030342872	0.347098670622268	0.73725410432433	-1.85725982788392	-0.652901329377732	0.333423733725192	0.177598929327733	0.0356239097307212	0.186500557644495	0.348232419239271	-0.176250639691727	0.36513259345253	-0.163267919540864	-0.424687669312563	-0.125006361067033	0.101650076094435	-0.687334826441606	-0.461958546666336	-0.465938397578882	0.269033146455237	0.0799753767205959	-0.0664273617389761	Ortervirales	Simian immunodeficiency virus
KJ469640.1	0.01292617444427	0.0482361856528476	-0.0831412353002459	0.10969486482593	-0.341902794648628	0.168642035558839	-0.741782610463982	-0.0603972796439563	0.241230035515445	0.546956178141411	0.49467161164755	0.305678743242287	-0.533242384273829	0.270229907237998	-0.552156355637915	0.35501626421955	-0.2688167584278	0.608809242675524	-0.918660372548061	0.587845009254278	-0.120294233717712	0.171206827418142	-0.547931769776189	0.549915553621955	-0.45600928033515	0.0468402542029724	0.432959407276106	-0.0115879742752118	0.0214797274104514	-0.0350469470992008	Riboviria	Madariaga virus
MF370535.1	-0.136061549576028	0.471967787661516	0.231432408447965	0.261831658752137	-1.53951952995999	0.380729448503549	-0.265344566520995	0.0758748669751276	0.333423733725192	0.935836873684025	0.241230035515445	-1.15521264992094	-0.210896782498619	0.51500591643373	-0.265344566520995	0.37851162325373	-0.997117491466879	0.921436330806298	-0.274040765490812	0.477159211186641	0.371837617330421	-1.30757280191029	-0.0144995696951151	0.886745224742109	-0.788364746672851	-0.496142467422571	0.217851096811131	-0.0188780102056894	-0.229382353343797	0.100304905795685	ssRNA viruses +	Yellow fever virus
LC386199.1	0.316145742293356	-0.00578235259400611	-0.49817873457909	0.863145542989399	-0.440263475567017	-0.327348370671615	-0.128156351490682	0.348232419239271	0.113700499164728	0.73638840070346	0.0772429989324604	0.593592805864596	-0.0484122051852459	-0.0862010350493039	0.190298791626595	0.16349873228288	-0.440263475567017	-0.136061549576028	-0.514573172829758	0.855989697308481	-0.436353730515936	0.51500591643373	-0.222632890549587	0.237563718317676	0.102993993323326	-0.664288089679538	0.43722773891291	0.490570130446201	0.0299828662157143	-0.533242384273829	Unassigned Viruses	Chlorocebus cynosuros associated smacovirus
KY628976.1	-0.72499295250013	0.18269229751619	-0.0291463456595165	-2.27229732716276	0.0786098346963665	-2.70839644196944	-0.710755714843358	-0.606034724339757	0.410341104614087	-2.05289494843213	-2.07096652135414	0.745882688902259	-0.450084446378045	1.05172011644733	-1.48196850739783	-0.446148031818874	-2.22431729826094	1.22712493444993	-1.8520421186129	1.29219277390189	0.329984649758421	-2.32192809488736	-1.31114825613412	0.569491091958716	-2.57346686188333	-0.126580496565143	1.15962918582123	-1.27229732716276	-1.23786383009889	0.956056652412403	dsDNA viruses	Macacine alphaherpesvirus 1
KX689264.1	-0.340075441597622	0.16478627814334	-0.260151897300673	-0.0558912008920451	-0.194294815161489	-0.382701517159154	-0.648371670897218	-0.318325858207167	0.421155960662223	0.296310560708092	-0.232768962976124	0.36513259345253	-0.31114825613412	0.169925001442312	0.037030730944967	0.211635253327149	-0.556393348524385	0.804053558967353	-0.888968687611256	0.730313886293776	-0.0115879742752118	-0.125006361067033	-0.237863830098888	0.642470537315822	-0.351074440546879	-0.00723156923107586	0.408168370708106	0.159629185821228	0.0894981508391026	0.0962618530584035	dsDNA viruses	Cynomolgus cytomegalovirus
NC_021168.1	-0.166502663140165	0.343692069179019	-0.0954195650786824	0.151858816727005	-0.554273296650016	-1.05889368905357	-0.610433188237274	-0.150400988848548	0.513995979367013	-0.00578235259400611	0.0854246562526777	0.415758666522498	-0.522840788813359	-0.282789700980404	0.0881415968690176	0.537047519404657	-0.409278229990159	0.791605724704552	-0.713118852211838	0.794935662803536	-0.341902794648628	-0.0846703239869906	-0.0469210473874926	0.508935661864395	-0.65744525452268	0.138814468902282	0.621993231666123	-0.181149439104566	0.252173413202027	0.212880566344385	Adenoviridae	Simian mastadenovirus C
GQ404851.1	0.12300395405482	0.40381306161659	0.646162657157894	0.199122642013601	-0.859875776090929	-0.873027143742234	0.144046369616707	-0.120294233717712	0.370722275148167	0.786596361890807	-0.164884384741782	-0.15521264992094	-0.997117491466879	0.937344392150232	-1.10469737866669	-0.15200309344505	-0.0247366783215064	0.364012053558615	-0.62148837674627	0.760433874670112	0.43616183931445	-0.284545872884282	-0.45600928033515	0.205392512989685	-1.58207999218803	-0.703689439291908	0.24000896473507	0.376290383337052	-0.161653263478769	0.589763486984977	Circoviridae	Chimpanzee stool avian-like circovirus Chimp17
KC522220.1	0.707524790899608	0.0313951962755343	0.216610068742442	0.491596594410448	-1.64385618977472	0.659924558402378	0.094911647025467	0.221567788538409	0.3928669162308	0.24000896473507	0.758729568457863	-1.96015973546821	-0.397828209246621	0.0593552776164212	0.160920188181103	0.0772429989324604	0.196607044094818	0.273814244587037	-0.131313234677865	0.434027674663597	-0.164884384741782	-0.136061549576028	-0.0724827538015237	-0.0409717810563062	-0.841662972832899	-0.57132159005177	-0.367731784500487	0.259423152281415	-0.129733929604017	0.063502942306158	Retro	Simian immunodeficiency virus
NC_015882.1	0.372952097911829	-0.330973234490369	-0.471928835421265	0.517023672064581	-0.632628934351471	0.357270475679559	-1.73216460790238	-0.349235440883098	0.385154896884344	1.08406426478847	0.0157829972409275	0.128293401009818	0.113700499164728	-0.0649174766813385	0.807354922057604	0.034215715337913	-0.857259827883918	0.677169938818245	-0.982790709967777	1.17376706773671	0.212880566344385	-0.0320936297098533	-0.442222328605074	0.140124223909071	-0.172993990361023	-0.492078535042672	-0.199255376063222	0.802400040114839	0.034215715337913	0.191562650700756	Riboviria	Baboon orthoreovirus
KY785945.1	0.150559676575381	-0.0603972796439563	0.0524158941511385	0.257010618206024	-0.77595972578207	0.495695162624069	-0.184424571137427	0.301002256032814	0.347098670622268	0.909197062991687	0.337996463515016	-0.454031630894707	-0.253257284222264	0.20163386116965	0.31150311546827	0.442545456105304	-0.459972730742493	0.219091058246197	-0.461958546666336	0.719840555064268	-0.0232697793228472	-0.3040061868901	0.0229004021100788	0.205392512989685	-0.148800661406706	-0.722610301189136	-0.0709665213541436	0.244887059123534	0.0285691521967709	-0.0247366783215064	ssRNA viruses -	Ebola virus
KY471091.1	0.133563525741106	-0.0679388286565756	0.0648828515848544	0.242450073677701	-0.778432211461591	0.495695162624069	-0.169744675832317	0.304511041809953	0.331131922217202	0.926758531986465	0.313826296390398	-0.45600928033515	-0.267079617891743	0.205392512989685	0.329984649758421	0.415758666522498	-0.45600928033515	0.212880566344385	-0.473931188332412	0.719840555064268	-0.00433459026389113	-0.295128035543647	0.0398402645317911	0.219091058246197	-0.150400988848548	-0.701341684435485	-0.0724827538015237	0.257010618206024	0.0200576523412535	-0.0320936297098533	ssRNA viruses -	Zaire ebolavirus
FJ424864.1	0.734655433479005	0.140124223909071	0.0524158941511385	0.481298941547565	-2.21759143507263	0.612588406698718	0.282143228781498	0.313826296390398	0.317304068361915	0.379620962055708	0.831066510605073	-2.49005085369569	-0.894321922105463	0.0813396274519388	0.155749232677945	0.10969486482593	0.350497247084133	0.286881147788162	-0.288064643021079	0.359521170427595	-0.284545872884282	-0.0664273617389761	-0.0218043703183484	0.189033824390017	-0.639354797539784	-0.696657605512669	-0.321928094887362	0.209141397838592	-0.0785636691937021	-0.237863830098888	Ortervirales	Simian immunodeficiency virus
AF533768.1	-0.720231578406405	0.186500557644495	-0.0306192350583921	-2.38835545662634	0.0786098346963665	-2.61705613043101	-0.703689439291908	-0.595096877854869	0.411426245726465	-2.13923579737117	-2.00578235259401	0.745882688902259	-0.434402824145775	1.0496307677246	-1.49410907027004	-0.450084446378045	-2.0350469470992	1.23327453899093	-1.87302714374223	1.28451413324425	0.333423733725192	-2.38082178394093	-1.33278908751913	0.571434115876509	-2.53951952995999	-0.128156351490682	1.14990966753492	-1.35845397091248	-1.22095044716254	0.953078952612507	Herpesvirales	Macacine alphaherpesvirus 1
MF198460.1	-0.31114825613412	0.441483479582645	0.037030730944967	-0.106249498279434	-0.720231578406405	-1.20423305221761	-0.49817873457909	-0.0954195650786824	0.583037623796664	-0.045431429247006	-0.169744675832317	0.410341104614087	-0.512513650651464	0.094911647025467	-0.107803289534515	0.336854639125465	-0.608232280044003	0.955312803444705	-0.785875194647153	0.75702324650746	-0.0954195650786824	-0.220950447162541	-0.275786313242642	0.704871964456353	-0.736965594166206	0.0328061450832415	0.666302128173095	-0.0188780102056894	0.0976107966264223	0.264236151043547	Adenoviridae	Rhesus adenovirus 66
KC522253.1	0.842375488206288	0.037030730944967	0.258217389536018	0.446785562143122	-1.87302714374223	0.645240512645265	-0.0276749584428483	0.296310560708092	0.491596594410448	0.144046369616707	0.873419503434857	-2.01158797427521	-0.32373259173411	-0.168122758808327	0.319617934200161	0.200378797984026	0.364012053558615	0.270229907237998	-0.15200309344505	0.497740088609093	-0.330973234490369	-0.260151897300673	-0.13764780046798	-0.115597447016313	-1.0350469470992	-0.541617995843987	-0.3040061868901	0.141432790929296	-0.0439433475875971	0.105678077894537	Retro	Simian immunodeficiency virus
NC_026319.1	-0.214240225572989	0.0496307677246004	0.286881147788162	0.217851096811131	-0.329159664118438	-0.761213140412883	-0.293358942690592	-0.136061549576028	0.0758748669751276	0.725959234509188	-0.494109070270043	0.293958979028694	-0.839079811818897	0.942608336111663	-0.902389203373578	-0.364013496254377	-0.582079992188035	0.632268215499513	-0.79836613883035	0.574343753920013	0.3928669162308	-0.0588936890535686	-0.841662972832899	0.86235219953202	-0.416962376203336	-0.529072742524873	0.824564212089827	-0.00433459026389113	-0.768567591552035	0.687956494044482	Smacoviridae	Gorilla associated porprismacovirus 1
MH916803.1	-0.215914857265243	0.473007567916174	0.0827025893302493	0.255802836602718	-1.28982725172034	0.415758666522498	-0.163267919540864	0.0745054363636298	0.305678743242287	0.750177705593057	0.439357178474257	-0.682695931638085	-0.281035664240461	0.587845009254278	-0.413115187147815	0.306845500314283	-0.610433188237274	0.92523990548741	-0.2688167584278	0.458382004156013	0.221567788538409	-0.965784284662087	-0.026205070347394	0.861558419572029	-0.875671864997798	-0.488026018218199	0.305678743242287	-0.263611599296539	-0.161653263478769	-0.120294233717712	ssRNA viruses +	Zika virus
KR862302.1	-0.394031641158542	-0.0101343771337132	-0.0469210473874926	0.267835392097615	-0.849440323424619	0.0621217119077975	-0.62148837674627	0.364012053558615	-0.0101343771337132	0.973060172804084	0.167357927738514	0.180147861158429	-0.479954975960182	0.499782120147312	-0.330973234490369	0.222804561045261	-0.768567591552035	0.180147861158429	-0.734563103950902	0.598365205323645	0.0100636833446975	-0.358453970912476	-0.365871442474959	0.805705184838511	-0.325539348439741	0.155749232677945	0.421155960662223	0.094911647025467	-0.22431729826094	0.219091058246197	Riboviria	Free State vervet virus
KP265674.2	-0.261880711217424	0.259423152281415	-0.0923401721467106	-0.790858602161408	0.321928094887362	-0.701341684435485	-0.531156057025363	-0.234465253637023	0.552868871011303	-0.432454552356253	-0.569179503480228	0.725086724630227	-0.246395463720005	0.250961573533219	-0.215914857265243	0.489542935642474	-0.077041035763828	0.710172748279662	-0.971430847803229	0.645240512645265	-0.0409717810563062	-0.182786075741673	0.119024103142275	0.415758666522498	-0.77349147019132	-0.184424571137427	0.603121869839996	-0.187707155126729	0.070389327891398	0.154453592679872	Herpesvirales	Macaca nemestrina rhadinovirus 2
GQ351272.1	-0.22431729826094	-0.109358756036556	-0.0174170530774094	0.351628329102782	0.337996463515016	-0.63486740654747	-0.275786313242642	0.337996463515016	0.207892851641333	0.596458139558986	-0.422752464406849	0.510961919277379	0.0243196791954129	0.405992359675837	0.15704371014558	0.0745054363636298	-0.614845103115656	0.29983076182237	-0.617056130431009	0.524063675777211	0.2904244038653	0.348232419239271	-0.227692025041597	0.264236151043547	-0.120294233717712	-0.741782610463982	0.683471892855227	0.461528559472877	-0.293358942690592	-0.260151897300673	Smacoviridae	Chimpanzee associated porprismacovirus 1
AY599201.1	0.726831217032493	0.0648828515848544	0.296310560708092	0.441483479582645	-1.68038206579984	0.634128557525041	0.0867837661420667	0.233888060174277	0.402722176845605	0.270229907237998	0.757876659747896	-2.10780328953451	-0.37894449670026	0.063502942306158	0.0827025893302493	0.0565835283663675	0.181420640280142	0.314986485468515	-0.15360697914764	0.411426245726465	-0.142417044615852	-0.145605322246899	-0.0831412353002459	-0.0130430374755989	-0.862496476250065	-0.558516520417355	-0.392137097168765	0.26663664251399	-0.107803289534515	0.0648828515848544	Ortervirales	Simian immunodeficiency virus
KR862323.1	0.136191386287144	0.302172799740752	-0.164884384741782	0.374065718222538	-0.514573172829758	0.29983076182237	-0.199255376063222	-0.0409717810563062	0.456280481510725	0.626672752605993	-0.103146927103293	-0.171368418311981	-0.403541860441014	0.159629185821228	-0.413115187147815	-0.100051013810328	-0.465938397578882	0.669933835668961	-0.768567591552035	0.668119124686432	-0.0709665213541436	-0.545824106814198	-0.184424571137427	0.738119288782576	-0.415037499278844	-0.295128035543647	0.356143810225275	0.20163386116965	-0.150400988848548	0.0299828662157143	Riboviria	GB virus C
MF370546.1	-0.15360697914764	0.511973981781801	0.241230035515445	0.243669080966863	-1.56064282152574	0.377401430785794	-0.277533975528909	0.0745054363636298	0.317304068361915	0.929790997718597	0.264236151043547	-1.15200309344505	-0.209227962138	0.512985334813676	-0.307572801910292	0.390667685559667	-1.01741705307741	0.939602720356044	-0.293358942690592	0.474046599319306	0.382943869568991	-1.29335894269059	-0.0335695326937018	0.896078055397064	-0.753895990116083	-0.512513650651464	0.216610068742442	-0.0350469470992008	-0.209227962138	0.104336659814736	ssRNA viruses +	Yellow fever virus
JX159987.1	0.57918014812715	0.558757430373762	0.561692721398309	0.640620928035698	-3.25153876699596	0.216610068742442	-0.279283757478869	0.189033824390017	0.484395962502666	1.06901467791518	0.252173413202027	-2.95455702923883	-0.579921884020626	-0.732164607902385	-0.0380063225797449	0.516015147003665	-0.416962376203336	0.475084882948783	-0.63486740654747	0.760433874670112	-0.608232280044003	0.0565835283663675	0.237563718317676	0.36289064266586	-0.951763814347152	0.138814468902282	-0.15521264992094	0.485426827170242	-0.136061549576028	0.29983076182237	Polyomaviridae	Ateles paniscus polyomavirus 1
KR862339.1	0.62760683812965	0.283329168051641	0.334568275666133	0.0243196791954129	-1.41119543298445	0.511973981781801	0.104336659814736	0.327687364176047	0.351628329102782	0.272620454662992	0.774839759827326	-1.72737954533701	-0.599462070416271	0.205392512989685	0.206643223983395	0.172487515510134	0.10969486482593	0.324234562270531	-0.125006361067033	0.36289064266586	-0.168122758808327	-0.204233052217608	-0.140825544133565	-0.0101343771337132	-0.537424111957796	-0.713118852211838	-0.41888982477445	0.255802836602718	0.0786098346963665	-0.0969617298870879	Ortervirales	Simian immunodeficiency virus
MF198454.1	-0.329159664118438	0.454175893185802	0.0243196791954129	-0.161653263478769	-0.715485866755755	-1.28982725172034	-0.492078535042672	-0.148800661406706	0.618238655595455	-0.121863233373052	-0.150400988848548	0.36289064266586	-0.514573172829758	0.0840642647884745	-0.0755200076409777	0.337996463515016	-0.610433188237274	1.0036022366802	-0.793356776016605	0.759581973233555	-0.0694518807521452	-0.232768962976124	-0.373327247394007	0.725959234509188	-0.766111939825723	0.0157829972409275	0.668119124686432	-0.00578235259400611	0.0908534304511135	0.303342394487331	Adenoviridae	Rhesus adenovirus 60
AY611486.1	0.712815854437372	0.0758748669751276	0.271425676092934	0.470927257475127	-1.62148837674627	0.650764559116902	0.0962618530584035	0.253384235800074	0.402722176845605	0.246104009883917	0.755314904045098	-2.07096652135414	-0.360304766600418	0.0565835283663675	0.070389327891398	0.0854246562526777	0.178873958169795	0.332278283056929	-0.15200309344505	0.415758666522498	-0.131313234677865	-0.147202107181229	-0.0985055449524251	-0.00288827932482651	-0.880975896857725	-0.57132159005177	-0.358453970912476	0.243669080966863	-0.129733929604017	0.0731347046302154	Ortervirales	Simian immunodeficiency virus
KC522237.1	0.686164326061359	0.0143552929770701	0.225274929869569	0.470927257475127	-1.46195854666634	0.635057829725214	0.142740172116082	0.24000896473507	0.385154896884344	0.219091058246197	0.766383141001298	-2.02914634565952	-0.352915787371046	0.0827025893302493	0.12300395405482	0.0908534304511135	0.200378797984026	0.270229907237998	-0.174621396107069	0.418999465431266	-0.142417044615852	-0.106249498279434	-0.100051013810328	-0.00578235259400611	-0.862496476250065	-0.524915117051217	-0.367731784500487	0.255802836602718	-0.114035243246029	0.0565835283663675	Retro	Simian immunodeficiency virus
NC_025892.1	0.652601217596519	0.60502015306241	0.54399071966485	1.05797006863733	-5.10780328953452	0.00863030514344006	-0.220950447162541	0.232660756790275	0.386259141133346	1.00432160595009	0.612588406698718	-3.32192809488736	-0.286304185156641	-1.05289494843213	0.286881147788162	0.340277404766254	-0.272297327162762	0.343692069179019	-0.358453970912476	0.813935070481317	-0.390245037827557	0.0412429822318813	0.117695042669755	-0.026205070347394	-0.356605546520108	-0.662003536484984	-0.174621396107069	0.302172799740752	0.140124223909071	0.0468402542029724	Polyomaviridae	Cercopithecus erythrotis polyomavirus 1
FJ798099.1	0.195347598322219	0.159629185821228	-0.181149439104566	0.344828496997441	-0.965784284662087	0.386259141133346	0.504874589398464	0.499782120147312	0.585923976958601	0.265436896049098	0.318461465167583	-0.662003536484984	0.070389327891398	-0.0862010350493039	0.270229907237998	0.199122642013601	-0.641603738043346	0.24731993497982	-0.205896101440252	0.192825403552391	-0.496142467422571	-0.212567535483132	0.102993993323326	0.420078115979374	-0.330973234490369	-0.496142467422571	-0.0634091701760615	0.0908534304511135	0.257010618206024	-0.298672742587059	Retro	Hepatitis B virus
FJ888592.1	0.40381306161659	0.291603558030565	0.219091058246197	0.511973981781801	-2.59946207041627	0.719840555064268	-0.209227962138	0.464668267003444	0.475084882948783	1.10902617649837	0.451013242943973	-1.8059129478837	0.0328061450832415	-0.0130430374755989	-0.689659879387849	0.334568275666133	-0.403541860441014	0.358396261956654	-0.905088352974533	0.765534746362977	-0.214240225572989	0.248534836138679	-0.172993990361023	0.468843942974637	-0.0908029370083126	-0.63486740654747	-0.0694518807521452	0.29983076182237	-0.121863233373052	-0.145605322246899	Riboviria	Human parechovirus 6
JN880454.1	-0.610433188237274	0.233888060174277	0.0894981508391026	-0.831357964441161	-0.316528107144772	-2.32192809488736	-0.846843211938579	-0.471928835421265	0.635986503745623	-0.932361283124637	-0.800877357986399	0.475084882948783	-0.703689439291908	0.308011314552178	-0.617056130431009	0.533064921869638	-1.32192809488736	1.21598915414672	-1.55639334852439	0.950841637549149	-0.139235797371172	-0.459972730742493	-0.595096877854869	0.722466024471091	-1.2688167584278	0.171206827418142	0.932817102741851	-0.701341684435485	0.0962618530584035	0.843983844048327	Adenoviridae	Simian adenovirus A1312
AY607703.1	0.718087583960517	0.0772429989324604	0.282143228781498	0.447843644362086	-1.58640591759082	0.647084212628954	0.0989584800881688	0.238786859587116	0.422233000683048	0.233888060174277	0.75702324650746	-2.0350469470992	-0.373327247394007	0.0621217119077975	0.0854246562526777	0.0593552776164212	0.183962834842595	0.321928094887362	-0.147202107181229	0.422233000683048	-0.128156351490682	-0.147202107181229	-0.107803289534515	-0.0115879742752118	-0.862496476250065	-0.567040592723894	-0.369594528517677	0.252173413202027	-0.107803289534515	0.0745054363636298	Ortervirales	Simian immunodeficiency virus
KY785955.1	0.141432790929296	-0.0558912008920451	0.063502942306158	0.265436896049098	-0.77595972578207	0.491596594410448	-0.166502663140165	0.298658315564515	0.333423733725192	0.925999418556223	0.324234562270531	-0.45205668870965	-0.260151897300673	0.192825403552391	0.331131922217202	0.445726703349984	-0.457989644463391	0.225274929869569	-0.46394709975979	0.717210299019596	-0.0130430374755989	-0.302226180444814	0.0426443374084937	0.220329954879556	-0.144010302691519	-0.727379545337008	-0.0724827538015237	0.24000896473507	0.0313951962755343	-0.0439433475875971	ssRNA viruses -	Ebola virus
AY330912.1	0.254594043033141	0.14535138557262	-0.274040765490812	0.261831658752137	-0.849440323424619	0.445726703349984	0.500802053057158	0.449957483628003	0.506906554580693	0.119024103142275	0.334568275666133	-0.862496476250065	0.0648828515848544	-0.0558912008920451	0.279768421593595	0.171206827418142	-0.533242384273829	0.336854639125465	-0.0439433475875971	0.147957881387101	-0.330973234490369	-0.392137097168765	0.263034405833794	0.444667066841908	-0.289827251720338	-0.407363571393423	-0.184424571137427	-0.0816137655536521	0.171206827418142	-0.37145968073724	Retro	Hepatitis B virus
KY785998.1	0.15704371014558	-0.0558912008920451	0.0607391578576785	0.259423152281415	-0.788364746672851	0.487486349348536	-0.171368418311981	0.301002256032814	0.348232419239271	0.926758531986465	0.327687364176047	-0.471928835421265	-0.256700472111743	0.197865391353738	0.327687364176047	0.440420720756767	-0.457989644463391	0.215367972203479	-0.467932447710969	0.716332480287987	-0.0174170530774094	-0.295128035543647	0.037030730944967	0.219091058246197	-0.148800661406706	-0.703689439291908	-0.077041035763828	0.246104009883917	0.0271540515037266	-0.0409717810563062	ssRNA viruses -	Ebola virus
KY798009.1	0.253384235800074	-0.15521264992094	0.166072675946706	0.202887833470143	-1.07400058144378	0.523060061795249	-0.0892673380970874	0.29983076182237	0.446785562143122	0.903809558578697	0.43189034828618	-0.899695094204314	-0.275786313242642	0.128293401009818	0.513995979367013	0.360645202460216	-0.270555993166337	0.120351940365222	-0.586405917590825	0.725959234509188	-0.161653263478769	-0.160040412510468	-0.00578235259400611	0.159629185821228	-0.026205070347394	-0.685013514531485	-0.172993990361023	0.42867840994823	-0.045431429247006	-0.0130430374755989	ssRNA viruses -	Reston ebolavirus
KR862329.1	0.141432790929296	0.313826296390398	-0.232768962976124	0.364012053558615	-0.500217879852688	0.269033146455237	-0.187707155126729	-0.0724827538015237	0.418999465431266	0.62760683812965	-0.0877333719335504	-0.131313234677865	-0.428565884123491	0.137503523749935	-0.321928094887362	-0.0320936297098533	-0.715485866755755	0.690640578615693	-0.715485866755755	0.644317778337577	-0.0679388286565756	-0.436353730515936	-0.15200309344505	0.726831217032493	-0.407363571393423	-0.343732465205711	0.318461465167583	0.197865391353738	-0.0291463456595165	-0.00578235259400611	Riboviria	GB virus C
AY330914.1	0.207892851641333	0.0524158941511385	-0.284545872884282	0.277389698810864	-0.67116353577046	0.348232419239271	0.629473196786948	0.424384671538097	0.575312330687437	-0.0350469470992008	0.298658315564515	-0.72499295250013	0.0426443374084937	0.070389327891398	0.349365277594213	0.108357178090419	-0.612637459164004	0.405992359675837	-0.109358756036556	0.160920188181103	-0.212567535483132	-0.369594528517677	0.160920188181103	0.489542935642474	-0.409278229990159	-0.479954975960182	0.116364756691785	-0.182786075741673	0.202887833470143	-0.680382065799839	Retro	Hepatitis B virus
MG969551.1	-0.318325858207167	0.413594082409175	0.0384361816561079	-0.131313234677865	-0.67116353577046	-1.15842936260448	-0.567040592723894	-0.195946441032647	0.569491091958716	-0.0755200076409777	-0.0649174766813385	0.368489000645104	-0.529072742524873	0.166072675946706	-0.0985055449524251	0.357270475679559	-0.601649629654035	0.906890595608518	-0.72499295250013	0.810648747782646	-0.0634091701760615	-0.284545872884282	-0.281035664240461	0.619178216059069	-0.680382065799839	0.0172092900322231	0.591679416935737	-0.100051013810328	0.183962834842595	0.371837617330421	Adenoviridae	Simian adenovirus 2
KR862347.1	0.684369929013007	0.222804561045261	0.377401430785794	0.0894981508391026	-1.37706964907982	0.504874589398464	0.102993993323326	0.318461465167583	0.298658315564515	0.293958979028694	0.72159139877538	-1.38835545662634	-0.72499295250013	0.168642035558839	0.113700499164728	0.155749232677945	0.214124805352847	0.252173413202027	-0.160040412510468	0.356143810225275	-0.181149439104566	-0.330973234490369	-0.0740005814437769	-0.0188780102056894	-0.722610301189136	-0.44418384493836	-0.428565884123491	0.254594043033141	0.0579700686373299	-0.0877333719335504	Ortervirales	Simian immunodeficiency virus
MF198452.1	-0.289827251720338	0.430820496519772	0.037030730944967	-0.0634091701760615	-0.680382065799839	-1.3621579396759	-0.500217879852688	-0.189351252217354	0.575312330687437	-0.0908029370083126	-0.156820109742826	0.416839741912829	-0.564904848379903	0.140124223909071	-0.0908029370083126	0.279768421593595	-0.639354797539784	0.981852653289741	-0.880975896857725	0.804879608254673	-0.0573916638883367	-0.222632890549587	-0.341902794648628	0.716332480287987	-0.771027430239839	0.0524158941511385	0.646162657157894	0.00432160595009347	0.162210036314307	0.298658315564515	Adenoviridae	Rhesus adenovirus 58
EU280806.2	0.711935356978922	0.0662614422687213	0.269033146455237	0.468843942974637	-1.63935479753978	0.650764559116902	0.102993993323326	0.242450073677701	0.404903122145131	0.270229907237998	0.757876659747896	-2.04692104738749	-0.336427664582477	0.0662614422687213	0.0717626693000913	0.0565835283663675	0.180147861158429	0.31150311546827	-0.142417044615852	0.435095151620097	-0.136061549576028	-0.158429362604483	-0.0923401721467106	-0.00433459026389113	-0.849440323424619	-0.541617995843987	-0.358453970912476	0.264236151043547	-0.120294233717712	0.0867837661420667	Retro	Simian immunodeficiency virus
MH932584.1	-0.144010302691519	0.271425676092934	-0.00723156923107586	-0.166502663140165	-0.336427664582477	-0.103146927103293	-0.475936324222789	-0.184424571137427	0.63876894441695	0.214124805352847	-0.0969617298870879	0.153156788061421	-0.189351252217354	0.280956313831056	-0.0679388286565756	0.15704371014558	-0.214240225572989	0.771463058365651	-0.732164607902385	0.782408564927373	0.0827025893302493	-0.219269963523624	-0.277533975528909	0.412510571249805	-0.364013496254377	-0.461958546666336	0.321928094887362	0.0200576523412535	-0.0558912008920451	0.344828496997441	Herpesvirales	Colobine gammaherpesvirus 1
KR862333.1	0.517023672064581	0.264236151043547	0.387362540835996	0.0935601761623378	-1.42275246440685	0.42867840994823	0.120351940365222	0.278579550458423	0.306845500314283	0.298658315564515	0.751892138404309	-1.52699243208383	-0.756330919033137	0.305678743242287	0.130930869826449	0.0143552929770701	0.236339539168374	0.334568275666133	-0.187707155126729	0.343692069179019	-0.103146927103293	-0.347398782403481	-0.181149439104566	0.151858816727005	-0.734563103950902	-0.358453970912476	-0.438307278601691	0.285698125958125	0.0648828515848544	-0.109358756036556	Ortervirales	Simian immunodeficiency virus
JN880452.1	-0.533242384273829	0.291603558030565	0.0214797274104514	-0.722610301189136	-0.275786313242642	-2.22431729826094	-0.85464861442738	-0.41119543298445	0.656267534794289	-0.763660460831626	-0.710755714843358	0.455228571117139	-0.682695931638085	-0.0232697793228472	-0.369594528517677	0.70310069960416	-1.05589120089205	1.14339341869319	-1.49817873457909	0.889084098598149	-0.349235440883098	-0.382701517159154	-0.284545872884282	0.669026765509631	-1.12343394124828	0.205392512989685	0.882056070968626	-0.547931769776189	0.296310560708092	0.701327257412941	Adenoviridae	Simian adenovirus A1285
EU155827.1	0.255802836602718	0.12565110166152	-0.248107861595691	0.370722275148167	-0.921390165303633	0.413594082409175	0.492622328574446	0.43616183931445	0.559736524432983	0	0.360645202460216	-0.910501849160897	0.0976107966264223	0.0257375614136083	0.352758525040637	0.0114956388378294	-0.42081985187285	0.407080775450501	-0.0188780102056894	0.0813396274519388	-0.265344566520995	-0.388355456626338	0.277389698810864	0.491596594410448	-0.194294815161489	-0.608232280044003	0.00144197417390632	-0.209227962138	0.0935601761623378	-0.37145968073724	Retro	Hepatitis B virus
KR862350.1	0.636914580355878	0.200378797984026	0.304511041809953	0.0172092900322231	-1.30757280191029	0.498761465671852	0.144046369616707	0.339137384919585	0.329984649758421	0.306845500314283	0.795766947782392	-1.66200353648498	-0.813499442355505	0.26663664251399	0.136191386287144	0.0524158941511385	0.259423152281415	0.219091058246197	-0.163267919540864	0.360645202460216	-0.29689930039584	-0.440263475567017	-0.0862010350493039	0.155749232677945	-0.465938397578882	-0.575615328461903	-0.349235440883098	0.158337027167101	0.124328135002202	-0.248107861595691	Ortervirales	Simian immunodeficiency virus
AF290978.1	-0.390245037827557	0.351628329102782	0.0813396274519388	-0.0484122051852459	-0.575615328461903	-0.373327247394007	-0.0573916638883367	0.0607391578576785	0.489542935642474	0.219091058246197	-0.164884384741782	0.204140716780225	-0.369594528517677	0.576280257621355	-0.550042516371997	0.0813396274519388	-0.496142467422571	0.65901117119815	-1.24127043154214	0.469885976274464	0.124328135002202	-0.236163541109049	-0.436353730515936	0.9061209529971	-0.821126041830205	-0.00144341686966872	0.489542935642474	-0.126580496565143	-0.253257284222264	0.22404027421793	Riboviria	Hepatitis C virus subtype 1a
AY599198.1	0.702214251010441	0.0772429989324604	0.298658315564515	0.467801156488407	-1.67576543772947	0.630405471482323	0.0786098346963665	0.237563718317676	0.371837617330421	0.26663664251399	0.790772037862	-2.09541956507868	-0.392137097168765	0.0593552776164212	0.0867837661420667	0.0772429989324604	0.192825403552391	0.335711910320462	-0.128156351490682	0.408168370708106	-0.120294233717712	-0.168122758808327	-0.109358756036556	-0.00723156923107586	-0.83650126771712	-0.569179503480228	-0.365871442474959	0.260627908126699	-0.106249498279434	0.0440443327060212	Ortervirales	Simian immunodeficiency virus
KY785981.1	0.140124223909071	-0.0573916638883367	0.0690146779151805	0.254594043033141	-0.77595972578207	0.49467161164755	-0.174621396107069	0.288063200325316	0.333423733725192	0.926758531986465	0.323081789503733	-0.450084446378045	-0.249822294406943	0.195347598322219	0.326537348139952	0.425459304765355	-0.465938397578882	0.219091058246197	-0.459972730742493	0.720716242521131	0.00719550140420377	-0.305788392232109	0.0398402645317911	0.217851096811131	-0.148800661406706	-0.717856771218502	-0.0619024389259069	0.24731993497982	0.0214797274104514	-0.036525876025114	ssRNA viruses -	Ebola virus
AY611493.1	0.711054321812066	0.0717626693000913	0.296310560708092	0.425459304765355	-1.63935479753978	0.654435540845399	0.100304905795685	0.233888060174277	0.415758666522498	0.230203013366421	0.761285273361619	-2.06491747668134	-0.41119543298445	0.0813396274519388	0.0962618530584035	0.0565835283663675	0.20163386116965	0.309176187478515	-0.177881725270655	0.435095151620097	-0.15200309344505	-0.140825544133565	-0.106249498279434	-0.0188780102056894	-0.823677227359537	-0.550042516371997	-0.365871442474959	0.231432408447965	-0.107803289534515	0.0786098346963665	Ortervirales	Simian immunodeficiency virus
JQ688682.1	0.358396261956654	-0.865121945656888	-1	0.292781749227846	0.401630466584741	0.957543200757105	-2.79585928321977	-0.687334826441606	0.29983076182237	0.592636428606577	0.683471892855227	-0.390245037827557	-0.753895990116083	-0.407363571393423	-0.184424571137427	0.382943869568991	-0.231074664436249	1.38128337250378	-1.2276920250416	0.789103217501381	0.167357927738514	-0.190997225060914	0.0894981508391026	-0.120294233717712	-0.490050853695689	-0.826232932263294	-0.516635639286651	-0.107803289534515	0.171206827418142	-0.685013514531485	Riboviria	Rotavirus A
KY785997.1	0.137503523749935	-0.0603972796439563	0.0662614422687213	0.249748715083569	-0.788364746672851	0.484395962502666	-0.169744675832317	0.31034012061215	0.324234562270531	0.928275561611935	0.331131922217202	-0.450084446378045	-0.256700472111743	0.183962834842595	0.314986485468515	0.422233000683048	-0.457989644463391	0.221567788538409	-0.473931188332412	0.715454127115718	-0.00868224309980088	-0.302226180444814	0.0412429822318813	0.216610068742442	-0.161653263478769	-0.722610301189136	-0.0724827538015237	0.250961573533219	0.0214797274104514	-0.0409717810563062	ssRNA viruses -	Ebola virus
KY471123.1	0.12961273813047	-0.0469210473874926	0.0538064436957938	0.24731993497982	-0.778432211461591	0.499782120147312	-0.176250639691727	0.303342394487331	0.344828496997441	0.940354711533293	0.329984649758421	-0.436353730515936	-0.277533975528909	0.187767747046025	0.308011314552178	0.427606172781899	-0.45205668870965	0.22650852980868	-0.457989644463391	0.710172748279662	-0.00578235259400611	-0.307572801910292	0.0271540515037266	0.217851096811131	-0.161653263478769	-0.706041020971305	-0.0755200076409777	0.243669080966863	0.0243196791954129	-0.0409717810563062	ssRNA viruses -	Zaire ebolavirus
NC_028105.1	-0.405451450449646	0.336854639125465	-0.00433459026389113	-0.3040061868901	-0.438307278601691	-1.58640591759082	-0.821126041830205	-0.343732465205711	0.61635769699669	-0.471928835421265	-0.307572801910292	0.400537929583729	-0.552156355637915	-0.0218043703183484	-0.15360697914764	0.554834395894193	-0.915935735211525	1.06488285158485	-1.01449956969512	0.863938450423972	-0.248107861595691	-0.205896101440252	-0.284545872884282	0.623866861852698	-0.816037165157405	0.126972856257766	0.735522177296537	-0.388355456626338	0.216610068742442	0.651683180632109	Adenoviridae	Simian adenovirus 16
HQ385748.1	0.675364312749146	0.442545456105304	0.10969486482593	0.758729568457863	-2.36587144247496	0.367371065648529	-0.436353730515936	0.438292851579147	0.31150311546827	0.852797892818771	0.592636428606577	-1.76121314041288	0.0538064436957938	-0.968604803724466	0.254594043033141	0.388465097283154	-0.209227962138	0.146655222119465	-0.461958546666336	0.692427198089708	-0.608232280044003	0.185232254230161	0.14535138557262	-0.026205070347394	-0.148800661406706	0.102993993323326	-0.63710935733414	0.205392512989685	0.11503324294624	0.186500557644495	Polyomaviridae	Pan troglodytes polyomavirus 3
NC_019856.1	0.819668183496456	0.340277404766254	0.100304905795685	1.07244885006969	-1.79085860216141	0.12961273813047	-0.174621396107069	0.368489000645104	0.0538064436957938	1.15639661659767	0.741574847418796	-2.19099722506091	-0.101598140007807	-1.1456053222469	0.094911647025467	0.485426827170242	-0.293358942690592	0.175045486110914	-0.282789700980404	0.84639302085236	-0.751465163861321	0.133563525741106	0.12300395405482	-0.0558912008920451	-0.415037499278844	-0.601649629654035	-0.15521264992094	0.167357927738514	0.2904244038653	-0.648371670897218	Polyomaviridae	Pan troglodytes polyomavirus 5
KR862324.1	0.137503523749935	0.280956313831056	-0.219269963523624	0.350497247084133	-0.483984852996335	0.271425676092934	-0.231074664436249	-0.0573916638883367	0.444667066841908	0.635057829725214	-0.0831412353002459	-0.148800661406706	-0.422752464406849	0.133563525741106	-0.397828209246621	-0.0877333719335504	-0.512513650651464	0.702214251010441	-0.691988685447822	0.631337144127481	-0.0846703239869906	-0.518701058452435	-0.147202107181229	0.725959234509188	-0.41888982477445	-0.316528107144772	0.370722275148167	0.166072675946706	-0.140825544133565	0.0313951962755343	Riboviria	GB virus C
DQ120516.1	-0.307572801910292	0.0745054363636298	-0.184424571137427	-0.0499049058263139	-0.182786075741673	-0.284545872884282	-0.508403405589552	-0.237863830098888	0.332278283056929	0.332278283056929	-0.192645077942396	0.312665173558394	-0.314732593483158	0.186500557644495	0.0510240030244669	0.212880566344385	-0.479954975960182	0.738119288782576	-0.771027430239839	0.624802765252947	-0.00723156923107586	-0.142417044615852	-0.174621396107069	0.577247535593151	-0.300448367476911	-0.0218043703183484	0.350497247084133	0.185232254230161	0.0935601761623378	0.00863030514344006	Herpesvirales	Macacine betaherpesvirus 3
AY607704.1	0.687956494044482	0.0565835283663675	0.285698125958125	0.443606651475615	-1.62593428177746	0.657182660128423	0.0881415968690176	0.238786859587116	0.393965275660243	0.241230035515445	0.756169328139299	-2.02326977932285	-0.343732465205711	0.0662614422687213	0.0894981508391026	0.0676387168753633	0.192825403552391	0.327687364176047	-0.161653263478769	0.423309237242387	-0.128156351490682	-0.174621396107069	-0.0985055449524251	-0.00578235259400611	-0.831357964441161	-0.56277226108709	-0.369594528517677	0.22404027421793	-0.104697378666693	0.0579700686373299	Ortervirales	Simian immunodeficiency virus
GQ227670.1	0.209141397838592	0.305678743242287	0.00575926928868495	0.191562650700756	-1.36959452851768	0.449957483628003	-0.258425152581204	-0.112474729258412	0.538041453333664	0.787432464516868	-0.0469210473874926	-0.691988685447822	-0.382701517159154	-0.951763814347152	-0.560642821525743	0.167357927738514	-0.0985055449524251	0.877351626449262	-1.31114825613412	0.648005179810493	-0.897006006676674	-0.320125852253377	0.00575926928868495	0.805705184838511	-0.488026018218199	0.173767067736706	0.418999465431266	0.252173413202027	-0.316528107144772	0.305678743242287	Papillomaviridae	Macaca fascicularis papillomavirus 11
JN827248.1	1.16542962042419	-0.706041020971305	-0.219269963523624	0.491596594410448	-0.666576266274808	0.606915941825205	0.0157829972409275	-0.394031641158542	-0.332789087519129	1.10902617649837	-0.397828209246621	-1.52699243208383	-0.0394882898809755	-0.965784284662087	0.360645202460216	0.231432408447965	-0.628162382669579	0.476122419880152	-0.450084446378045	0.833497336859835	-0.140825544133565	0.293958979028694	0.0593552776164212	0.0214797274104514	-0.128156351490682	-0.375197234747053	-0.00578235259400611	0.556797246592743	-0.181149439104566	-0.529072742524873	Riboviria	Rotavirus A
AY611492.1	0.723340120251171	0.0538064436957938	0.276198865032242	0.489542935642474	-1.65290132937773	0.665392771041891	0.102993993323326	0.248534836138679	0.395062799517578	0.250961573533219	0.763836458890951	-2.07096652135414	-0.380821783940931	0.0593552776164212	0.0935601761623378	0.0662614422687213	0.190298791626595	0.317304068361915	-0.150400988848548	0.426533138116673	-0.147202107181229	-0.174621396107069	-0.101598140007807	-0.0335695326937018	-0.878321443411748	-0.577766999316952	-0.377069649079823	0.263034405833794	-0.107803289534515	0.0854246562526777	Ortervirales	Simian immunodeficiency virus
NC_019857.1	0.794935662803536	0.614474282837701	0.341416524478722	1.02573756141361	-3.29335894269059	0.313826296390398	-0.0892673380970874	0.480265122054463	0.49364733397521	0.902266569083071	0.674460651560259	-2.88896868761126	-0.0320936297098533	-1.11091590140185	0.285698125958125	0.381837083906047	-0.436353730515936	0.248534836138679	-0.325539348439741	0.717210299019596	-0.878321443411748	-0.0306192350583921	0.359521170427595	-0.354759487354735	-0.399730246490995	-0.685013514531485	-0.87038726186953	0.231432408447965	0.405992359675837	-0.29689930039584	Polyomaviridae	Pan troglodytes polyomavirus 6
KY786013.1	0.140124223909071	-0.0558912008920451	0.0551956542421246	0.252173413202027	-0.788364746672851	0.498761465671852	-0.176250639691727	0.291603558030565	0.326537348139952	0.929790997718597	0.333423733725192	-0.457989644463391	-0.261880711217424	0.206643223983395	0.332278283056929	0.42867840994823	-0.465938397578882	0.22650852980868	-0.461958546666336	0.72159139877538	-0.00144341686966872	-0.3040061868901	0.037030730944967	0.22404027421793	-0.158429362604483	-0.708396441969435	-0.0740005814437769	0.250961573533219	0.0271540515037266	-0.0499049058263139	ssRNA viruses -	Ebola virus
MF468142.1	-0.336427664582477	0.153156788061421	-0.272297327162762	-0.0218043703183484	-0.194294815161489	-0.345564459154601	-0.632628934351471	-0.29689930039584	0.413594082409175	0.31150311546827	-0.210896782498619	0.369606070031838	-0.316528107144772	0.142740172116082	0.0426443374084937	0.216610068742442	-0.539519529959989	0.785759774427011	-0.878321443411748	0.712815854437372	-0.0484122051852459	-0.0785636691937021	-0.214240225572989	0.625738061908648	-0.330973234490369	-0.00144341686966872	0.393965275660243	0.172487515510134	0.0813396274519388	0.0593552776164212	dsDNA viruses	Macacine betaherpesvirus 3
KU043413.1	0.273814244587037	-0.522840788813359	-0.800877357986399	0.558757430373762	-0.717856771218502	0.800744623936777	0.00719550140420377	0.630405471482323	-0.129733929604017	0.899175630480513	0.235114320376357	0.0922074380970889	0.401630466584741	0.438292851579147	0.577247535593151	0.509949146304311	-2.21759143507263	-0.156820109742826	0.210388864445403	0.297484915710575	0.248534836138679	-0.800877357986399	0.230203013366421	0.340277404766254	-0.282789700980404	-1.29335894269059	0.219091058246197	0.144046369616707	-0.115597447016313	-0.260151897300673	Unassigned Viruses	unidentified circular ssDNA virus
HQ603078.1	0.264236151043547	0.12565110166152	-0.258425152581204	0.350497247084133	-0.771027430239839	0.31034012061215	0.640620928035698	0.423309237242387	0.503857532577429	0.018634174139051	0.372952097911829	-0.841662972832899	0.0607391578576785	0.0229004021100788	0.324234562270531	0.0786098346963665	-0.428565884123491	0.352758525040637	-0.164884384741782	0.130930869826449	-0.187707155126729	-0.377069649079823	0.206643223983395	0.485426827170242	-0.338250400189295	-0.479954975960182	-0.0394882898809755	-0.156820109742826	0.215367972203479	-0.514573172829758	Retro	Hepatitis B virus
NC_019855.1	0.898401859992193	0.393965275660243	0.489542935642474	0.7982579326445	-1.79585928321977	-0.144010302691519	-0.24297675349254	0.282143228781498	0.305678743242287	0.888304895208487	0.518031492602169	-1.88363524330822	-0.195946441032647	-1.07400058144378	0.516015147003665	0.457331625485014	-0.239566125329888	0.456280481510725	-0.077041035763828	0.796597754048306	-0.0954195650786824	-0.0247366783215064	0.130930869826449	-0.103146927103293	-0.471928835421265	-0.504304837375931	-0.274040765490812	0.278579550458423	0.151858816727005	-0.114035243246029	Polyomaviridae	Pan troglodytes polyomavirus 4
KY786019.1	0.121678556588252	-0.0603972796439563	0.0510240030244669	0.261831658752137	-0.783389931257558	0.505890929729957	-0.179514657013621	0.29983076182237	0.345964030342872	0.926758531986465	0.326537348139952	-0.457989644463391	-0.248107861595691	0.204140716780225	0.32883646422954	0.429749850800216	-0.469929257774916	0.222804561045261	-0.461958546666336	0.718964335759539	-0.0144995696951151	-0.3040061868901	0.0412429822318813	0.228972569760161	-0.142417044615852	-0.703689439291908	-0.0619024389259069	0.235114320376357	0.0172092900322231	-0.036525876025114	ssRNA viruses -	Ebola virus
NC_006560.1	-0.756330919033137	0.155749232677945	0.00432160595009347	-2.93236128312464	0.063502942306158	-3.45798964446339	-0.662003536484984	-0.62148837674627	0.427606172781899	-2.94341647163363	-2.63486740654747	0.747602230274943	-0.545824106814198	1.17696099208944	-1.8008773579864	-0.823677227359537	-2.94341647163363	1.24061962931176	-2.11403524324603	1.36960607003184	0.377401430785794	-2.48196850739783	-1.7809089417538	0.51500591643373	-2.94341647163363	-0.129733929604017	1.23756371831768	-1.71311885221184	-1.57346686188333	1.0071955014042	Herpesvirales	Cercopithecine alphaherpesvirus 2
KM110935.1	-0.293358942690592	0.101650076094435	0.00575926928868495	0.31034012061215	-1.04692104738749	0.116364756691785	-0.475936324222789	0.379620962055708	0.0229004021100788	1.13619138628714	0.12961273813047	0.0607391578576785	-0.520769438793664	0.395062799517578	-0.395928676331139	0.402722176845605	-0.948975996975533	0.358396261956654	-0.940644722383579	0.557777671394926	-0.104697378666693	-0.300448367476911	-0.215914857265243	0.799087306074004	-0.531156057025363	0.0908534304511135	0.332278283056929	0.147957881387101	-0.0709665213541436	0.113700499164728	Riboviria	Mikumi yellow baboon virus 1
NC_030466.1	-0.300448367476911	0.336854639125465	-0.531156057025363	0.568518597792544	-0.937878288092203	-0.0664273617389761	-0.526992432083826	0.43189034828618	-0.291592016516404	0.665392771041891	0.544979883255804	0.632268215499513	0.0551956542421246	0.215367972203479	0.286881147788162	0.12961273813047	-0.818579359719858	-0.136061549576028	-0.347398782403481	0.832687516439532	-0.226003674888827	0.219091058246197	-0.682695931638085	0.499782120147312	-0.0499049058263139	-0.320125852253377	0.186500557644495	0.449957483628003	0.0565835283663675	0.0328061450832415	Circoviridae	Chimpanzee faeces associated circular DNA virus 1
MH916802.1	-0.24297675349254	0.492622328574446	0.0717626693000913	0.235114320376357	-1.29689930039584	0.416839741912829	-0.172993990361023	0.070389327891398	0.32077347694587	0.726831217032493	0.439357178474257	-0.664288089679538	-0.282789700980404	0.593592805864596	-0.407363571393423	0.324234562270531	-0.577766999316952	0.926758531986465	-0.272297327162762	0.443606651475615	0.214124805352847	-0.974262438586392	-0.0320936297098533	0.86235219953202	-0.894321922105463	-0.502259911390907	0.302172799740752	-0.270555993166337	-0.163267919540864	-0.100051013810328	ssRNA viruses +	Zika virus
JQ688674.1	0.644317778337577	-0.732164607902385	-0.857259827883918	0.529071299829111	-0.0543922968186278	0.683471892855227	-1.45008444637804	-0.558516520417355	-0.140825544133565	1.02715405150373	0.822934048028371	-0.526992432083826	0.102993993323326	-0.614845103115656	0.313826296390398	0.197865391353738	0.0908534304511135	0.565597175854225	-0.132894270497345	0.889084098598149	-0.200912693925996	0.0690146779151805	-0.103146927103293	-0.552156355637915	-1.44222232860507	-1.94341647163363	-0.768567591552035	0.518031492602169	-0.0499049058263139	-0.529072742524873	Riboviria	Rotavirus A
KM923920.1	-0.0144995696951151	0.063502942306158	0.037030730944967	-0.0469210473874926	-0.00288827932482651	0.18269229751619	-0.65744525452268	-0.244685095954902	0.387362540835996	0.326537348139952	0.412510571249805	0.217851096811131	-0.194294815161489	0.323081789503733	-0.685013514531485	-0.00288827932482651	0.10969486482593	0.762986564880576	-0.722610301189136	0.539034702970754	-0.00723156923107586	-0.0513991525066443	-0.222632890549587	0.321928094887362	-0.696657605512669	-0.249822294406943	0.410341104614087	-0.00868224309980088	-0.120294233717712	0.0356239097307212	ssRNA viruses +	Chikungunya virus
NC_028107.1	-0.177881725270655	0.334568275666133	-0.117161344232749	0.199122642013601	-0.552156355637915	-0.962969269055033	-0.529072742524873	-0.136061549576028	0.482332020747376	0.0214797274104514	0.0621217119077975	0.400537929583729	-0.461958546666336	-0.251538766995965	0.100304905795685	0.469885976274464	-0.450084446378045	0.763836458890951	-0.655171503002559	0.757876659747896	-0.288064643021079	-0.0877333719335504	-0.0543922968186278	0.489542935642474	-0.630393929968162	0.0976107966264223	0.58207422139633	-0.117161344232749	0.248534836138679	0.200378797984026	Adenoviridae	Simian adenovirus 19
KY471102.1	0.146655222119465	-0.0724827538015237	0.0593552776164212	0.242450073677701	-0.783389931257558	0.503857532577429	-0.168122758808327	0.304511041809953	0.329984649758421	0.938097561074093	0.336854639125465	-0.46394709975979	-0.254977850962736	0.197865391353738	0.32883646422954	0.432959407276106	-0.459972730742493	0.235114320376357	-0.446148031818874	0.710172748279662	-0.00868224309980088	-0.300448367476911	0.0299828662157143	0.216610068742442	-0.144010302691519	-0.715485866755755	-0.0740005814437769	0.246104009883917	0.0299828662157143	-0.0350469470992008	ssRNA viruses -	Zaire ebolavirus
AY603959.1	0.710172748279662	0.0565835283663675	0.2904244038653	0.464668267003444	-1.64837167089722	0.658097205351372	0.0881415968690176	0.222804561045261	0.402722176845605	0.257010618206024	0.751892138404309	-2.12658049656514	-0.377069649079823	0.0662614422687213	0.102993993323326	0.0935601761623378	0.176322772640463	0.308011314552178	-0.13764780046798	0.429749850800216	-0.150400988848548	-0.176250639691727	-0.0862010350493039	-0.0159575739029762	-0.841662972832899	-0.531156057025363	-0.386468347082073	0.246104009883917	-0.103146927103293	0.0717626693000913	Ortervirales	Simian immunodeficiency virus
KU587555.1	0.67626740826589	0.16349873228288	0.219091058246197	0.343692069179019	-1.8416629728329	0.975996957616443	-0.526992432083826	0.43616183931445	0.345964030342872	1.09761079662642	0.54399071966485	-1.33642766458248	-0.347398782403481	-0.222632890549587	-0.0619024389259069	0.397255345594427	-0.483984852996335	0.43189034828618	-0.529072742524873	0.62854031926276	-0.321928094887362	-0.0306192350583921	0.0648828515848544	0.349365277594213	-0.161653263478769	-0.547931769776189	-0.107803289534515	0.36513259345253	-0.260151897300673	-0.142417044615852	Riboviria	Enterovirus SEV-gx
HQ603064.1	0.26663664251399	0.133563525741106	-0.249822294406943	0.278579550458423	-0.623709616662948	0.258217389536018	0.534061602421118	0.435095151620097	0.575312330687437	-0.0203404482841755	0.301002256032814	-0.753895990116083	0.0328061450832415	0.0690146779151805	0.302172799740752	0.0799753767205959	-0.545824106814198	0.348232419239271	-0.120294233717712	0.172487515510134	-0.179514657013621	-0.327348370671615	0.200378797984026	0.459431618637297	-0.356605546520108	-0.529072742524873	-0.00433459026389113	-0.0664273617389761	0.233888060174277	-0.603840510926845	Retro	Hepatitis B virus
KC522230.1	0.693319678811575	0.0356239097307212	0.236339539168374	0.499782120147312	-1.44222232860507	0.621993231666123	0.130930869826449	0.22404027421793	0.390667685559667	0.24000896473507	0.778208576398088	-2.06491747668134	-0.375197234747053	0.0731347046302154	0.128293401009818	0.0881415968690176	0.199122642013601	0.278579550458423	-0.166502663140165	0.421155960662223	-0.161653263478769	-0.106249498279434	-0.0938790470029001	-0.00288827932482651	-0.875671864997798	-0.533242384273829	-0.375197234747053	0.27500704749987	-0.118726938570751	0.0524158941511385	Retro	Simian immunodeficiency virus
KC522227.1	0.690640578615693	0.0285691521967709	0.243669080966863	0.475084882948783	-1.53533173299656	0.625738061908648	0.140124223909071	0.242450073677701	0.396159489073155	0.250961573533219	0.770617646656203	-1.99424073071132	-0.392137097168765	0.0813396274519388	0.121678556588252	0.0731347046302154	0.191562650700756	0.246104009883917	-0.179514657013621	0.417920007811965	-0.163267919540864	-0.120294233717712	-0.0634091701760615	0.00288250853312137	-0.85464861442738	-0.537424111957796	-0.394031641158542	0.277389698810864	-0.125006361067033	0.0607391578576785	Retro	Simian immunodeficiency virus
KP233192.1	-0.219269963523624	0.0662614422687213	0.303342394487331	0.238786859587116	-0.358453970912476	-0.788364746672851	-0.309359421384307	-0.0938790470029001	0.10969486482593	0.672651629328385	-0.500217879852688	0.35501626421955	-0.816037165157405	0.869476633965402	-0.940644722383579	-0.0846703239869906	-0.592919224549499	0.608809242675524	-0.77349147019132	0.590721770009841	0.395062799517578	-0.0424567992428948	-0.83650126771712	0.806530289259566	-0.643856189774725	-0.422752464406849	0.811471030529836	-0.104697378666693	-0.713118852211838	0.713695814843359	Smacoviridae	Gorilla smacovirus
KR862362.1	0.520045024039818	0.0579700686373299	0.38404980679516	0.22650852980868	-1.18442457113743	0.422233000683048	0.0894981508391026	0.26663664251399	0.420078115979374	0.348232419239271	0.709290635723358	-1.56917950348023	-0.849440323424619	0.236339539168374	-0.0816137655536521	0.181420640280142	0.204140716780225	0.316145742293356	-0.214240225572989	0.372952097911829	-0.199255376063222	-0.277533975528909	-0.15200309344505	0.130930869826449	-0.823677227359537	-0.375197234747053	-0.289827251720338	0.183962834842595	0.0607391578576785	-0.0573916638883367	Ortervirales	Simian immunodeficiency virus
KY385637.1	-0.77349147019132	0.15704371014558	-0.0484122051852459	-2.37332724739401	0.037030730944967	-2.33642766458248	-0.685013514531485	-0.533242384273829	0.40381306161659	-2.23786383009889	-2.08314123530025	0.741574847418796	-0.336427664582477	1.06901467791518	-2.12029423371771	-0.994240730711315	-1.77102743023984	1.25096157353322	-2.2446850959549	1.36681177312713	0.153156788061421	-2.17788172527066	-1.43050890804128	0.549915553621955	-2.96578428466209	-0.0320936297098533	1.23266075679027	-1.74661576419993	-1.32915966411844	0.932061171343424	Herpesvirales	Ateline alphaherpesvirus 1
KR862334.1	0.608809242675524	0.323081789503733	0.351628329102782	0.0440443327060212	-1.42662547355406	0.43722773891291	0.105678077894537	0.246104009883917	0.298658315564515	0.335711910320462	0.759581973233555	-1.64385618977472	-0.749038426466781	0.220329954879556	0.0412429822318813	0.158337027167101	0.248534836138679	0.296310560708092	-0.126580496565143	0.389566811762726	-0.215914857265243	-0.373327247394007	-0.110915901401851	0.154453592679872	-0.65744525452268	-0.49817873457909	-0.330973234490369	0.189033824390017	0.0690146779151805	-0.121863233373052	Ortervirales	Simian immunodeficiency virus
KR862357.1	0.502839758255931	0.228972569760161	0.337996463515016	0.105678077894537	-1.32192809488736	0.404903122145131	0.142740172116082	0.26663664251399	0.476122419880152	0.207892851641333	0.648005179810493	-1.2446850959549	-0.746615764199926	0.211635253327149	-0.0709665213541436	0.242450073677701	0.282143228781498	0.24731993497982	-0.246395463720005	0.368489000645104	-0.115597447016313	-0.192645077942396	-0.204233052217608	0.124328135002202	-0.813499442355505	-0.459972730742493	-0.258425152581204	0.149259365499623	-0.0335695326937018	0.120351940365222	Ortervirales	Simian immunodeficiency virus
MF198453.1	-0.309359421384307	0.449957483628003	0.0271540515037266	-0.140825544133565	-0.708396441969435	-1.35107444054688	-0.50635266602479	-0.145605322246899	0.593592805864596	-0.0892673380970874	-0.22431729826094	0.386259141133346	-0.564904848379903	0.172487515510134	-0.0938790470029001	0.280956313831056	-0.652901329377732	1.01221108395087	-0.813499442355505	0.794103898559748	-0.0588936890535686	-0.209227962138	-0.289827251720338	0.713695814843359	-0.741782610463982	0.0114956388378294	0.642470537315822	0.00432160595009347	0.0962618530584035	0.318461465167583	Adenoviridae	Rhesus adenovirus 59
JN827250.1	-0.899695094204314	-0.163267919540864	-0.831357964441161	1.11902410314227	-1.05289494843213	0.562669826102702	-0.997117491466879	-0.254977850962736	0.610700062134764	1.40979822782842	0.160920188181103	-0.682695931638085	1.15055967657538	-0.83650126771712	-0.176250639691727	0.10701824988212	-0.450084446378045	0.755314904045098	-0.516635639286651	1.06073915785768	-0.330973234490369	-0.00723156923107586	0.0313951962755343	-0.409278229990159	-0.937878288092203	-0.960159735468209	-0.246395463720005	0.410341104614087	0.257010618206024	-0.734563103950902	Riboviria	Rotavirus A
JN880453.1	-0.614845103115656	0.227741075839128	0.094911647025467	-0.844250767322055	-0.318325858207167	-2.28630418515664	-0.83650126771712	-0.465938397578882	0.639695233399582	-0.960159735468209	-0.800877357986399	0.468843942974637	-0.685013514531485	0.335711910320462	-0.63710935733414	0.510961919277379	-1.35475948735473	1.22897256976016	-1.59509687785487	0.942608336111663	-0.163267919540864	-0.469929257774916	-0.554273296650016	0.716332480287987	-1.2446850959549	0.177598929327733	0.93432777831537	-0.715485866755755	0.140124223909071	0.825378603892931	Adenoviridae	Simian adenovirus A1296
KX601169.1	-0.176250639691727	0.487486349348536	0.101650076094435	0.235114320376357	-1.45008444637804	0.490570130446201	-0.29689930039584	0.104336659814736	0.347098670622268	0.732920382108257	0.49364733397521	-0.805912947883698	-0.327348370671615	0.631337144127481	-0.434402824145775	0.278579550458423	-0.612637459164004	0.921436330806298	-0.0969617298870879	0.438292851579147	0.22650852980868	-0.962969269055033	-0.126580496565143	0.858378925082071	-0.816037165157405	-0.584241333477502	0.276198865032242	-0.258425152581204	-0.256700472111743	-0.0679388286565756	ssRNA viruses +	Zika virus
JX159980.1	0.868686765322135	0.370722275148167	0.465713319595964	0.787432464516868	-1.79585928321977	-0.139235797371172	-0.229382353343797	0.269033146455237	0.304511041809953	0.889862881365179	0.524063675777211	-1.86249647625006	-0.207561069935362	-1.04990490582631	0.507921464957328	0.440420720756767	-0.236163541109049	0.443606651475615	-0.0862010350493039	0.813935070481317	-0.0755200076409777	-0.00433459026389113	0.13224779829844	-0.0740005814437769	-0.467932447710969	-0.494109070270043	-0.275786313242642	0.27500704749987	0.150559676575381	-0.121863233373052	Polyomaviridae	Pan troglodytes polyomavirus 4
GQ351274.1	-0.120294233717712	0.158337027167101	0.194087052116302	0.0894981508391026	-0.261880711217424	-0.899695094204314	0.0243196791954129	0.195347598322219	0.22404027421793	0.413594082409175	-0.715485866755755	0.221567788538409	-0.314732593483158	0.532067552289031	0.409255146684838	0.435095151620097	-0.685013514531485	0.409255146684838	-0.212567535483132	0.319617934200161	0.457331625485014	0.420078115979374	-0.332789087519129	0.625738061908648	-0.161653263478769	-0.338250400189295	0.0593552776164212	0.531069492725954	-0.388355456626338	-0.0188780102056894	Smacoviridae	Chimpanzee stool associated circular ssDNA virus
MG051205.1	0.797428082152313	0.0285691521967709	0.128293401009818	0.954568570752994	-2.25153876699596	0.178873958169795	-0.0232697793228472	0.570462931026041	0.227741075839128	0.933572638261024	0.760433874670112	-1.40736357139342	-0.222632890549587	-0.643856189774725	0.645240512645265	0.111031312388744	-0.0144995696951151	0.236339539168374	-0.0573916638883367	0.62105550329974	-0.367731784500487	0.0731347046302154	-0.0649174766813385	-0.678071905112638	-0.312939311660108	-0.943416471633633	-0.666576266274808	0.503857532577429	0.248534836138679	-0.424687669312563	Ortervirales	Simian foamy virus
KY785936.1	0.124328135002202	-0.0603972796439563	0.0593552776164212	0.261831658752137	-0.771027430239839	0.489542935642474	-0.164884384741782	0.298658315564515	0.344828496997441	0.924479992359022	0.327687364176047	-0.46394709975979	-0.246395463720005	0.195347598322219	0.335711910320462	0.429749850800216	-0.465938397578882	0.221567788538409	-0.465938397578882	0.722466024471091	-0.00433459026389113	-0.312939311660108	0.0299828662157143	0.217851096811131	-0.15360697914764	-0.706041020971305	-0.0588936890535686	0.232660756790275	0.0285691521967709	-0.036525876025114	ssRNA viruses -	Ebola virus
NC_025894.1	0.813114191346289	0.61635769699669	0.219091058246197	1.06143060049775	-3.85725982788392	0.140124223909071	-0.267079617891743	0.352758525040637	0.335711910320462	0.975996957616443	0.6535186707536	-3.21089678249862	-0.195946441032647	-1.34373246520571	0.532067552289031	0.358396261956654	-0.554273296650016	0.372952097911829	-0.0892673380970874	0.689746438493556	-0.865121945656888	0.265436896049098	0.282143228781498	-0.619270551496451	-0.184424571137427	-0.715485866755755	-0.758769964484555	0.341416524478722	0.353887836284907	-0.340075441597622	Polyomaviridae	Yellow baboon polyomavirus 1
KC522249.1	0.67626740826589	0.00719550140420377	0.253384235800074	0.487486349348536	-1.63935479753978	0.620117165028684	0.12300395405482	0.242450073677701	0.426533138116673	0.261831658752137	0.774839759827326	-1.87302714374223	-0.37894449670026	0.0328061450832415	0.0908534304511135	0.119024103142275	0.216610068742442	0.269033146455237	-0.144010302691519	0.429749850800216	-0.187707155126729	-0.13764780046798	-0.0923401721467106	-0.0174170530774094	-0.873027143742234	-0.524915117051217	-0.320125852253377	0.232660756790275	-0.106249498279434	0.0257375614136083	Retro	Simian immunodeficiency virus
MF468144.1	-0.329159664118438	0.154453592679872	-0.279283757478869	-0.0144995696951151	-0.210896782498619	-0.340075441597622	-0.630393929968162	-0.307572801910292	0.408168370708106	0.316145742293356	-0.204233052217608	0.372952097911829	-0.318325858207167	0.14535138557262	0.0482361856528476	0.221567788538409	-0.539519529959989	0.784085142734757	-0.86775220170156	0.713695814843359	-0.0469210473874926	-0.0740005814437769	-0.217591435072627	0.625738061908648	-0.334607228958109	-0.00288827932482651	0.389566811762726	0.176322772640463	0.0854246562526777	0.0496307677246004	dsDNA viruses	Macacine betaherpesvirus 3
KC522243.1	0.6959938131099	0.0717626693000913	0.22650852980868	0.456280481510725	-1.60384051092685	0.635057829725214	0.0854246562526777	0.244887059123534	0.413594082409175	0.228972569760161	0.766383141001298	-1.93236128312464	-0.424687669312563	0.0356239097307212	0.100304905795685	0.108357178090419	0.197865391353738	0.269033146455237	-0.134477040860036	0.416839741912829	-0.15200309344505	-0.176250639691727	-0.100051013810328	-0.00723156923107586	-0.897006006676674	-0.508403405589552	-0.351074440546879	0.244887059123534	-0.126580496565143	0.0648828515848544	Retro	Simian immunodeficiency virus
JN885137.1	-0.156820109742826	0.277389698810864	-0.036525876025114	-0.655171503002559	0.319617934200161	-0.377069649079823	-0.305788392232109	-0.0969617298870879	0.474046599319306	-0.125006361067033	-0.450084446378045	0.569491091958716	-0.164884384741782	-0.0394882898809755	-0.263611599296539	0.58207422139633	-0.0985055449524251	0.567545447643747	-0.875671864997798	0.502839758255931	-0.145605322246899	-0.0816137655536521	0.249748715083569	0.344828496997441	-0.554273296650016	-0.148800661406706	0.513995979367013	-0.125006361067033	0.126972856257766	-0.114035243246029	dsDNA viruses	Macaca fuscata rhadinovirus
KY785975.1	0.140124223909071	-0.0649174766813385	0.0524158941511385	0.249748715083569	-0.783389931257558	0.49467161164755	-0.171368418311981	0.29983076182237	0.341416524478722	0.921436330806298	0.332278283056929	-0.45600928033515	-0.249822294406943	0.186500557644495	0.32883646422954	0.427606172781899	-0.457989644463391	0.235114320376357	-0.459972730742493	0.730313886293776	-0.00288827932482651	-0.302226180444814	0.0468402542029724	0.210388864445403	-0.15200309344505	-0.708396441969435	-0.077041035763828	0.252173413202027	0.0200576523412535	-0.0469210473874926	ssRNA viruses -	Ebola virus
HQ603062.1	0.241230035515445	0.0935601761623378	-0.202571917847687	0.35501626421955	-0.844250767322055	0.242450073677701	0.513995979367013	0.429749850800216	0.452068230223811	0.0229004021100788	0.418999465431266	-0.744197163397282	-0.00433459026389113	0.141432790929296	0.296310560708092	0.0100636833446975	-0.434402824145775	0.377401430785794	-0.0846703239869906	0.195347598322219	-0.171368418311981	-0.401634794676355	0.220329954879556	0.420078115979374	-0.291592016516404	-0.554273296650016	0.00288250853312137	-0.190997225060914	0.214124805352847	-0.320125852253377	Retro	Hepatitis B virus
KR862303.1	-0.407363571393423	0.00863030514344006	-0.0938790470029001	0.200378797984026	-0.98564470702293	0.0976107966264223	-0.614845103115656	0.400537929583729	0.0510240030244669	0.997111720675174	0.142740172116082	0.168642035558839	-0.401634794676355	0.538041453333664	-0.295128035543647	0.270229907237998	-0.878321443411748	0.230203013366421	-0.744197163397282	0.62854031926276	-0.0513991525066443	-0.494109070270043	-0.329159664118438	0.847195186589395	-0.375197234747053	0.181420640280142	0.429749850800216	0.0426443374084937	-0.160040412510468	0.209141397838592	Riboviria	Free State vervet virus
AY169968.1	0.6959938131099	0.112366523072563	0.200378797984026	0.32077347694587	-2.26534456652099	0.603121869839996	0.221567788538409	0.361768359419153	0.2904244038653	0.359521170427595	0.885183866320351	-2.1456053222469	-0.785875194647153	-0.0619024389259069	0.113700499164728	0.273814244587037	0.423309237242387	0.121678556588252	-0.197599959885161	0.370722275148167	-0.356605546520108	-0.134477040860036	-0.0409717810563062	0.159629185821228	-0.535331732996556	-0.488026018218199	-0.194294815161489	0.104336659814736	-0.0724827538015237	-0.265344566520995	Ortervirales	Simian immunodeficiency virus
KP296855.1	-0.307572801910292	0.252173413202027	0.228972569760161	-0.392137097168765	-0.846843211938579	-1.15200309344505	0.192825403552391	-0.0740005814437769	0.12961273813047	-0.284545872884282	0.169925001442312	-0.190997225060914	-0.168122758808327	0.648925559453121	-0.0634091701760615	-0.0709665213541436	-0.467932447710969	0.15704371014558	0.146655222119465	0.533064921869638	0.0676387168753633	-1.05889368905357	-0.722610301189136	0.728573602559365	-0.720231578406405	0.0384361816561079	0.665392771041891	-0.45600928033515	-0.373327247394007	0.43722773891291	Anelloviridae	Simian torque teno virus 33
KY471104.1	0.140124223909071	-0.0679388286565756	0.0607391578576785	0.261831658752137	-0.788364746672851	0.50182126542091	-0.171368418311981	0.309176187478515	0.34255474547732	0.940354711533293	0.32883646422954	-0.459972730742493	-0.258425152581204	0.195347598322219	0.32883646422954	0.434027674663597	-0.459972730742493	0.219091058246197	-0.479954975960182	0.711054321812066	-0.00723156923107586	-0.302226180444814	0.0398402645317911	0.221567788538409	-0.150400988848548	-0.717856771218502	-0.0664273617389761	0.24731993497982	0.0229004021100788	-0.0513991525066443	ssRNA viruses -	Zaire ebolavirus
KM371105.1	-0.184424571137427	0.162210036314307	-0.168122758808327	0.327687364176047	-0.971430847803229	0.112366523072563	-0.650634722405787	0.291603558030565	0.0621217119077975	1.02856915219677	0.111031312388744	0.158337027167101	-0.330973234490369	0.333423733725192	-0.226003674888827	0.235114320376357	-0.736965594166206	0.241230035515445	-0.680382065799839	0.631337144127481	-0.0846703239869906	-0.309359421384307	-0.289827251720338	0.685267406516842	-0.24297675349254	-0.0528949484321255	0.343692069179019	0.150559676575381	-0.160040412510468	0.312665173558394	ssRNA viruses +	Simian hemorrhagic fever virus
JN835460.1	0.700439718141092	0.133563525741106	-0.0130430374755989	0.426533138116673	-2.31473259348316	0.576280257621355	0.185232254230161	0.415758666522498	0.264236151043547	0.271425676092934	0.949348164288563	-2.49005085369569	-0.771027430239839	0.0271540515037266	0.356143810225275	0.151858816727005	0.49467161164755	0.12961273813047	-0.132894270497345	0.34255474547732	-0.334607228958109	-0.110915901401851	-0.0306192350583921	0.120351940365222	-0.592919224549499	-0.619270551496451	-0.390245037827557	0.154453592679872	-0.0908029370083126	-0.226003674888827	Retro	Simian immunodeficiency virus
KR862332.1	0.529071299829111	0.146655222119465	0.344828496997441	0.113700499164728	-1.23786383009889	0.425459304765355	0.102993993323326	0.29983076182237	0.317304068361915	0.331131922217202	0.765534746362977	-1.49005085369569	-0.652901329377732	0.271425676092934	0.10969486482593	0.0772429989324604	0.217851096811131	0.327687364176047	-0.199255376063222	0.364012053558615	-0.147202107181229	-0.37894449670026	-0.15200309344505	0.0745054363636298	-0.715485866755755	-0.473931188332412	-0.314732593483158	0.194087052116302	0.0908534304511135	-0.126580496565143	Ortervirales	Simian immunodeficiency virus
AY607702.1	0.704871964456353	0.0662614422687213	0.296310560708092	0.462575888042204	-1.64837167089722	0.647084212628954	0.0840642647884745	0.243669080966863	0.393965275660243	0.259423152281415	0.762136169901112	-2.07096652135414	-0.369594528517677	0.0621217119077975	0.0922074380970889	0.0827025893302493	0.18269229751619	0.304511041809953	-0.136061549576028	0.410341104614087	-0.145605322246899	-0.177881725270655	-0.107803289534515	-0.0101343771337132	-0.849440323424619	-0.552156355637915	-0.367731784500487	0.259423152281415	-0.112474729258412	0.0662614422687213	Ortervirales	Simian immunodeficiency virus
NC_026663.1	-0.026205070347394	-0.0291463456595165	0.10969486482593	0.0271540515037266	-0.732164607902385	-0.0846703239869906	0.0579700686373299	0.186500557644495	-0.101598140007807	0.112366523072563	0.550900664647523	-0.270555993166337	-0.590744853315162	0.402722176845605	-0.115597447016313	0.0157829972409275	0.216610068742442	0.180147861158429	-0.0528949484321255	0.32883646422954	-0.407363571393423	0.222804561045261	-0.169744675832317	0.350497247084133	-0.199255376063222	0.238786859587116	0.0621217119077975	-0.0740005814437769	0	-0.132894270497345	Anelloviridae	Simian torque teno virus 30
MF198459.1	-0.327348370671615	0.446785562143122	0.0200576523412535	-0.158429362604483	-0.727379545337008	-1.33642766458248	-0.514573172829758	-0.123433941248279	0.587845009254278	-0.115597447016313	-0.161653263478769	0.399444564589458	-0.500217879852688	0.199122642013601	-0.131313234677865	0.257010618206024	-0.648371670897218	1.02005765234125	-0.810966175609983	0.768078435016455	-0.0499049058263139	-0.260151897300673	-0.367731784500487	0.734655433479005	-0.795859283219775	0.0229004021100788	0.658097205351372	-0.00288827932482651	0.124328135002202	0.302172799740752	Adenoviridae	Rhesus adenovirus 65
KY471116.1	0.140124223909071	-0.0558912008920451	0.0551956542421246	0.263034405833794	-0.768567591552035	0.50182126542091	-0.176250639691727	0.284514133244245	0.356143810225275	0.924479992359022	0.335711910320462	-0.446148031818874	-0.263611599296539	0.206643223983395	0.321928094887362	0.430820496519772	-0.45205668870965	0.227741075839128	-0.477944250839036	0.718964335759539	-0.0159575739029762	-0.309359421384307	0.0426443374084937	0.210388864445403	-0.15360697914764	-0.708396441969435	-0.0724827538015237	0.243669080966863	0.0299828662157143	-0.0394882898809755	ssRNA viruses -	Zaire ebolavirus
AY330913.1	0.258217389536018	0.0962618530584035	-0.286304185156641	0.349365277594213	-0.771027430239839	0.318461465167583	0.601221085584946	0.445726703349984	0.565597175854225	-0.00868224309980088	0.356143810225275	-0.849440323424619	0.117695042669755	0.124328135002202	0.358396261956654	0.070389327891398	-0.50635266602479	0.361768359419153	-0.150400988848548	0.134878054343112	-0.169744675832317	-0.44418384493836	0.162210036314307	0.510961919277379	-0.382701517159154	-0.539519529959989	-0.0101343771337132	-0.13764780046798	0.225274929869569	-0.469929257774916	Retro	Hepatitis B virus
AY587015.1	0.697773819555186	0.0717626693000913	0.303342394487331	0.444667066841908	-1.63935479753978	0.640620928035698	0.0908534304511135	0.228972569760161	0.397255345594427	0.246104009883917	0.762986564880576	-2.13289427049735	-0.405451450449646	0.0565835283663675	0.0758748669751276	0.0565835283663675	0.187767747046025	0.316145742293356	-0.129733929604017	0.42867840994823	-0.132894270497345	-0.164884384741782	-0.0938790470029001	-0.0232697793228472	-0.857259827883918	-0.554273296650016	-0.365871442474959	0.258217389536018	-0.120294233717712	0.070389327891398	Ortervirales	Simian immunodeficiency virus
KY785966.1	0.151858816727005	-0.0649174766813385	0.0482361856528476	0.243669080966863	-0.780908941753803	0.49467161164755	-0.169744675832317	0.302172799740752	0.326537348139952	0.93432777831537	0.339137384919585	-0.461958546666336	-0.253257284222264	0.191562650700756	0.319617934200161	0.424384671538097	-0.45205668870965	0.220329954879556	-0.450084446378045	0.724213686757358	-0.00288827932482651	-0.295128035543647	0.0328061450832415	0.221567788538409	-0.150400988848548	-0.708396441969435	-0.0755200076409777	0.243669080966863	0.0328061450832415	-0.045431429247006	ssRNA viruses -	Ebola virus
NC_019844.1	0.859969548221026	0.463622456851893	0.357270475679559	0.802400040114839	-2.64385618977472	0.490570130446201	-0.514573172829758	0.609754962172443	-0.0484122051852459	1.14339341869319	0.7982579326445	-3.15842936260448	-0.0409717810563062	-0.988504361162171	0.124328135002202	0.258217389536018	-0.0130430374755989	0.278579550458423	-0.514573172829758	0.683471892855227	-0.844250767322055	-0.209227962138	0.380729448503549	-0.199255376063222	-0.0985055449524251	0.206643223983395	-0.833927324053294	0.16478627814334	0.293958979028694	-0.41119543298445	Polyomaviridae	Chlorocebus pygerythrus polyomavirus 1
FR692334.1	1.0100636833447	0.412510571249805	0.102993993323326	1.07724299893246	-2.21089678249862	0.27500704749987	-0.343732465205711	0.598365205323645	0.102993993323326	0.930548119247855	0.822118274729345	-2.00578235259401	-0.232768962976124	-1.09234017214671	0.451013242943973	0.293958979028694	-0.0694518807521452	0.215367972203479	-0.246395463720005	0.730313886293776	-0.758769964484555	0.00432160595009347	0.393965275660243	-0.416962376203336	-0.164884384741782	-0.0740005814437769	-0.905088352974533	0.0772429989324604	0.345964030342872	-0.77595972578207	Polyomaviridae	Chimpanzee polyomavirus Bob
KU058672.1	-0.286304185156641	-0.15200309344505	-0.158429362604483	0.286881147788162	-0.275786313242642	-0.0130430374755989	-0.286304185156641	0.292781749227846	0.316145742293356	0.255802836602718	0.351628329102782	0.0662614422687213	-0.367731784500487	0.469885976274464	-0.0174170530774094	0.58014548442338	-0.0320936297098533	0.0731347046302154	-0.131313234677865	0.473007567916174	-0.286304185156641	0.176322772640463	-0.15521264992094	0.478195257939166	-0.467932447710969	0.0468402542029724	0.187767747046025	-0.204233052217608	-0.161653263478769	0.101650076094435	Unassigned Viruses	unidentified circular ssDNA virus
MG977447.1	0.614474282837701	0.249748715083569	-0.281035664240461	0.920674411041618	-1.67576543772947	0.449957483628003	-1.10159814000781	0.356143810225275	-0.109358756036556	1.2147465226824	0.282143228781498	-1.09234017214671	-0.446148031818874	-1.14241704461585	-0.104697378666693	0.253384235800074	-0.675765437729469	-0.0679388286565756	-1.38082178394093	0.683471892855227	-0.601649629654035	0.666302128173095	-0.541617995843987	0.190298791626595	0.367371065648529	-0.22431729826094	-0.345564459154601	0.658097205351372	-0.0908029370083126	-0.00288827932482651	ssRNA viruses +	Human coronavirus OC43
NC_015692.1	0.347098670622268	0.192825403552391	-0.0350469470992008	0.364012053558615	-0.899695094204314	0.309176187478515	-0.0649174766813385	0.10701824988212	0.257010618206024	0.835115615258218	0.194087052116302	-0.434402824145775	-0.114035243246029	-0.897006006676674	-0.369594528517677	0.479230561206336	-0.118726938570751	0.149259365499623	-0.67116353577046	0.743299527888257	-1.13923579737117	0.151858816727005	-0.0923401721467106	0.40381306161659	-0.300448367476911	-0.0573916638883367	0.200378797984026	0.334568275666133	-0.0101343771337132	0.141432790929296	Papillomaviridae	Colobus guereza papillomavirus 2
NC_026315.1	0.246104009883917	-0.172993990361023	-0.483984852996335	0.6959938131099	-1.98850436116217	0.841570637395517	-0.399730246490995	0.366252263699564	0.504874589398464	1.175684270731	0.343692069179019	-0.878321443411748	-0.248107861595691	-0.169744675832317	-0.106249498279434	0.590721770009841	-1.10159814000781	0.432959407276106	-0.761213140412883	0.790772037862	-0.0679388286565756	-0.189351252217354	-0.187707155126729	0.496717987935177	-0.351074440546879	-0.793356776016605	0.249748715083569	0.0496307677246004	-0.158429362604483	0.237563718317676	Riboviria	Lesavirus 1
JQ664505.1	0.183962834842595	0.166072675946706	-0.184424571137427	0.359521170427595	-0.905088352974533	0.289244285156642	0.478195257939166	0.468843942974637	0.521050736900963	0.331131922217202	0.312665173558394	-0.682695931638085	0.0593552776164212	-0.107803289534515	0.289244285156642	0.235114320376357	-0.57132159005177	0.235114320376357	-0.197599959885161	0.212880566344385	-0.388355456626338	-0.217591435072627	0.0214797274104514	0.399444564589458	-0.364013496254377	-0.42081985187285	-0.0588936890535686	0.0813396274519388	0.227741075839128	-0.231074664436249	Retro	Hepatitis B virus
MF370941.1	0.640620928035698	-0.655171503002559	-0.883635243308215	1.39506279951758	-2.47393118833241	0.121678556588252	-0.300448367476911	0.707524790899608	-0.115597447016313	1.53953107147415	0.133563525741106	-1.58640591759082	0.144046369616707	-1.200912693926	0.799087306074004	0.379620962055708	-1.70839644196944	-0.606034724339757	-0.962969269055033	1.11503324294624	-0.341902794648628	0.467801156488407	-0.189351252217354	-0.106249498279434	0.138814468902282	-0.788364746672851	-0.771027430239839	0.603121869839996	0.465713319595964	-0.0954195650786824	ssRNA viruses +	Mobovirus A
KM110946.1	-0.312939311660108	0.187767747046025	-0.0543922968186278	0.255802836602718	-0.918660372548061	0.0827025893302493	-0.606034724339757	0.353887836284907	0.0786098346963665	1.12565110166152	0.0676387168753633	0.0271540515037266	-0.490050853695689	0.309176187478515	-0.309359421384307	0.352758525040637	-0.826232932263294	0.32077347694587	-0.988504361162171	0.567545447643747	-0.156820109742826	-0.160040412510468	-0.282789700980404	0.795766947782392	-0.244685095954902	0.0551956542421246	0.272620454662992	0.24731993497982	-0.0664273617389761	0.134878054343112	Riboviria	Southwest baboon virus 1
KY786026.1	0.150559676575381	-0.0649174766813385	0.0579700686373299	0.254594043033141	-0.790858602161408	0.49364733397521	-0.174621396107069	0.289244285156642	0.325386414659773	0.938097561074093	0.331131922217202	-0.45205668870965	-0.260151897300673	0.207892851641333	0.313826296390398	0.43616183931445	-0.450084446378045	0.215367972203479	-0.454031630894707	0.716332480287987	-0.0203404482841755	-0.302226180444814	0.037030730944967	0.220329954879556	-0.15521264992094	-0.717856771218502	-0.0694518807521452	0.254594043033141	0.0356239097307212	-0.0424567992428948	ssRNA viruses -	Ebola virus
NC_038293.1	-0.409278229990159	0.0114956388378294	-0.0985055449524251	0.26663664251399	-0.921390165303633	-0.0203404482841755	-0.659722595233746	0.399444564589458	0.0989584800881688	1.05241589415114	0.0384361816561079	0.22404027421793	-0.533242384273829	0.498761465671852	-0.226003674888827	0.325386414659773	-1.13289427049735	0.272620454662992	-1	0.611644543373662	-0.15521264992094	-0.37145968073724	-0.409278229990159	0.871843648509318	-0.248107861595691	0.094911647025467	0.470927257475127	0.0454429707611671	0.0172092900322231	0.153156788061421	Riboviria	Simian hemorrhagic encephalitis virus
EU155828.1	0.24000896473507	0.0538064436957938	-0.220950447162541	0.344828496997441	-0.790858602161408	0.270229907237998	0.54794331129035	0.37851162325373	0.478195257939166	0.0468402542029724	0.424384671538097	-0.763660460831626	-0.0232697793228472	0.12300395405482	0.2904244038653	0.0214797274104514	-0.409278229990159	0.368489000645104	-0.101598140007807	0.191562650700756	-0.126580496565143	-0.457989644463391	0.219091058246197	0.43189034828618	-0.29689930039584	-0.567040592723894	0.0482361856528476	-0.231074664436249	0.199122642013601	-0.316528107144772	Retro	Hepatitis B virus
JQ776547.1	-0.341902794648628	0.337996463515016	0.0313951962755343	-0.232768962976124	-0.514573172829758	-1.21424022557299	-0.57132159005177	-0.270555993166337	0.620117165028684	-0.184424571137427	-0.214240225572989	0.359521170427595	-0.614845103115656	0.0143552929770701	-0.0709665213541436	0.5489297694764	-0.72499295250013	0.976730220677153	-0.899695094204314	0.840765337323874	-0.125006361067033	-0.490050853695689	-0.140825544133565	0.640620928035698	-0.83650126771712	0.0593552776164212	0.730313886293776	-0.288064643021079	0.20163386116965	0.420078115979374	Adenoviridae	Simian adenovirus 6
MK333800.1	-0.15521264992094	0.481298941547565	0.237563718317676	0.257010618206024	-1.55215635563791	0.385154896884344	-0.265344566520995	0.0717626693000913	0.345964030342872	0.919149363287674	0.236339539168374	-1.14241704461585	-0.212567535483132	0.510961919277379	-0.274040765490812	0.385154896884344	-0.988504361162171	0.930548119247855	-0.3040061868901	0.466757615726171	0.379620962055708	-1.31832585820717	-0.0159575739029762	0.904580434921318	-0.793356776016605	-0.49817873457909	0.220329954879556	-0.0159575739029762	-0.234465253637023	0.10701824988212	Riboviria	Yellow fever virus
KR862348.1	0.687060688339892	0.195347598322219	0.37851162325373	0.0717626693000913	-1.29335894269059	0.522055749160964	0.111031312388744	0.351628329102782	0.341416524478722	0.255802836602718	0.713695814843359	-1.54371951848927	-0.746615764199926	0.22404027421793	0.117695042669755	0.0840642647884745	0.209141397838592	0.303342394487331	-0.168122758808327	0.334568275666133	-0.222632890549587	-0.32373259173411	-0.0588936890535686	-0.00578235259400611	-0.67116353577046	-0.401634794676355	-0.44418384493836	0.267835392097615	0.0676387168753633	-0.114035243246029	Ortervirales	Simian immunodeficiency virus
NC_009951.1	0.84478735007906	-0.535331732996556	0.0976107966264223	1.2732174731035	-2.45008444637804	0.187767747046025	-0.139235797371172	0.202887833470143	-0.486004020632987	1.20789285164133	0.745882688902259	-2.23786383009889	-0.655171503002559	-1.10159814000781	0.142740172116082	0.391767719955997	-0.187707155126729	0.217851096811131	-0.865121945656888	0.777367109450413	-0.617056130431009	0.159629185821228	0.180147861158429	-0.184424571137427	-0.229382353343797	-0.192645077942396	-0.0923401721467106	-0.0800879113226919	0.336854639125465	-0.172993990361023	Polyomaviridae	Squirrel monkey polyomavirus
NC_026316.1	0.32883646422954	-0.358453970912476	-0.227692025041597	0.634128557525041	-1.82623293226329	1.00575926928868	-0.362157939675895	0.380729448503549	0.32077347694587	1.09356017616234	0.682573297347578	-1.31832585820717	-0.0923401721467106	-0.131313234677865	-0.261880711217424	0.416839741912829	-0.494109070270043	0.507921464957328	-0.386468347082073	0.65901117119815	0.00863030514344006	-0.231074664436249	-0.210896782498619	0.159629185821228	-0.675765437729469	-0.891642821909581	-0.0130430374755989	0.16478627814334	-0.320125852253377	0.124328135002202	Riboviria	Lesavirus 2
AY611494.1	0.707524790899608	0.0962618530584035	0.293958979028694	0.447843644362086	-1.58207999218803	0.639695233399582	0.0922074380970889	0.215367972203479	0.407080775450501	0.228972569760161	0.768925335563751	-2.04097178105631	-0.354759487354735	0.0717626693000913	0.102993993323326	0.0908534304511135	0.181420640280142	0.314986485468515	-0.145605322246899	0.429749850800216	-0.132894270497345	-0.174621396107069	-0.109358756036556	-0.0188780102056894	-0.886299500835272	-0.564904848379903	-0.386468347082073	0.264236151043547	-0.120294233717712	0.070389327891398	Ortervirales	Simian immunodeficiency virus
AF038616.1	0.793271654498083	0.452068230223811	-0.407363571393423	1.32481060342048	-Inf	0.037030730944967	0.0840642647884745	0.12961273813047	0.282143228781498	1.24549566281992	0.241230035515445	-3.22431729826094	-0.440263475567017	-3.02326977932285	0.446785562143122	0.451013242943973	-0.413115187147815	0.32883646422954	-0.720231578406405	0.779049552837459	-0.841662972832899	-0.123433941248279	0.35501626421955	0.180147861158429	-0.45205668870965	-0.416962376203336	0.0593552776164212	0.199122642013601	0.289244285156642	-0.15521264992094	dsDNA viruses	Macaca mulatta polyomavirus 1
NC_025112.1	-0.282789700980404	0.0731347046302154	0.0229004021100788	0.295135249000818	-1.0439433475876	0.113700499164728	-0.477944250839036	0.360645202460216	0.112366523072563	1.12300395405482	0.00863030514344006	0.0579700686373299	-0.569179503480228	0.434027674663597	-0.424687669312563	0.36289064266586	-0.954557029238833	0.366252263699564	-0.878321443411748	0.553851968181126	-0.184424571137427	-0.194294815161489	-0.161653263478769	0.751892138404309	-0.500217879852688	0.0731347046302154	0.312665173558394	0.167357927738514	-0.100051013810328	0.166072675946706	Riboviria	Mikumi yellow baboon virus 1
AY077735.1	0.171206827418142	0.195347598322219	-0.231074664436249	0.380729448503549	-0.85464861442738	0.178873958169795	0.51500591643373	0.427606172781899	0.583037623796664	0.138814468902282	0.31150311546827	-0.650634722405787	0.126972856257766	-0.109358756036556	0.361768359419153	0.15704371014558	-0.575615328461903	0.352758525040637	-0.270555993166337	0.259423152281415	-0.260151897300673	-0.169744675832317	-0.00578235259400611	0.367371065648529	-0.428565884123491	-0.446148031818874	-0.045431429247006	0.0648828515848544	0.349365277594213	-0.349235440883098	Retro	Hepatitis B virus
KY785990.1	0.144046369616707	-0.0558912008920451	0.0621217119077975	0.257010618206024	-0.793356776016605	0.509949146304311	-0.174621396107069	0.31150311546827	0.333423733725192	0.935082523318661	0.336854639125465	-0.457989644463391	-0.258425152581204	0.20163386116965	0.324234562270531	0.425459304765355	-0.45600928033515	0.214124805352847	-0.465938397578882	0.718964335759539	-0.00868224309980088	-0.305788392232109	0.037030730944967	0.220329954879556	-0.150400988848548	-0.701341684435485	-0.0588936890535686	0.24000896473507	0.0313951962755343	-0.0528949484321255	ssRNA viruses -	Ebola virus
NC_026317.1	-0.110915901401851	0.192825403552391	-0.0649174766813385	0.874206785877799	-0.971430847803229	-0.639354797539784	-0.215914857265243	0.211635253327149	0.369606070031838	0.75702324650746	-0.582079992188035	0.368489000645104	-0.45205668870965	0.530070742225084	-0.00288827932482651	0.210388864445403	-1.02034044828418	0.3928669162308	-0.894321922105463	0.591679416935737	0.401630466584741	0.53605290024021	-0.479954975960182	0.739848102699327	-0.436353730515936	-0.539519529959989	0.461528559472877	0.159629185821228	-0.974262438586392	0.692427198089708	Smacoviridae	Howler monkey associated porprismacovirus 1
KR704912.1	-0.325539348439741	0.349365277594213	-0.541617995843987	0.513995979367013	-0.915935735211525	-0.0785636691937021	-0.49817873457909	0.425459304765355	-0.284545872884282	0.6535186707536	0.58880456701555	0.645240512645265	0.070389327891398	0.222804561045261	0.292781749227846	0.0989584800881688	-0.813499442355505	-0.114035243246029	-0.341902794648628	0.866314561377047	-0.288064643021079	0.209141397838592	-0.678071905112638	0.532067552289031	-0.0528949484321255	-0.327348370671615	0.22404027421793	0.444667066841908	0.0662614422687213	0.0621217119077975	Circoviridae	Chimpanzee faeces associated circular DNA virus 1
NC_027532.1	0.905350899580958	0.522055749160964	-0.121863233373052	1.20037879798403	-6.05889368905357	0.459431618637297	0.105678077894537	0.396159489073155	0.313826296390398	1.02856915219677	0.687956494044482	-4.41119543298445	-0.125006361067033	-2.53115605702536	0.343692069179019	0.510961919277379	-0.254977850962736	-0.106249498279434	-0.403541860441014	0.752748591407134	-0.888968687611256	0.260627908126699	0.199122642013601	-0.318325858207167	-0.302226180444814	-0.558516520417355	-0.502259911390907	0.236339539168374	0.196607044094818	-0.392137097168765	Polyomaviridae	Pan troglodytes troglodytes polyomavirus 1
KU605777.1	0.333423733725192	0.517023672064581	0.0690146779151805	0.583037623796664	-1.64385618977472	-0.182786075741673	-0.077041035763828	0.903809558578697	0.335711910320462	0.886745224742109	0.84799690655495	-0.577766999316952	-0.430508908041284	-0.340075441597622	0.128293401009818	0.469885976274464	-0.00723156923107586	-0.318325858207167	-0.254977850962736	0.609754962172443	-0.813499442355505	0.273814244587037	-0.231074664436249	0.146655222119465	-0.432454552356253	-0.309359421384307	-0.286304185156641	0.219091058246197	0.271425676092934	-0.220950447162541	Ortervirales	Simian retrovirus 8
KR862322.1	0.12961273813047	0.297484915710575	-0.164884384741782	0.353887836284907	-0.514573172829758	0.295135249000818	-0.204233052217608	-0.0543922968186278	0.449957483628003	0.641546029087524	-0.101598140007807	-0.166502663140165	-0.440263475567017	0.159629185821228	-0.424687669312563	-0.125006361067033	-0.459972730742493	0.679874147746623	-0.77595972578207	0.648925559453121	-0.0740005814437769	-0.520769438793664	-0.164884384741782	0.7311832415722	-0.42081985187285	-0.305788392232109	0.335711910320462	0.211635253327149	-0.139235797371172	0.0551956542421246	Riboviria	GB virus C
KC522252.1	0.686164326061359	-0.00578235259400611	0.260627908126699	0.477159211186641	-1.63039392996816	0.635986503745623	0.10701824988212	0.252173413202027	0.410341104614087	0.273814244587037	0.776525151421912	-1.93236128312464	-0.380821783940931	0.0607391578576785	0.12300395405482	0.108357178090419	0.210388864445403	0.284514133244245	-0.160040412510468	0.452068230223811	-0.176250639691727	-0.13764780046798	-0.0892673380970874	-0.0115879742752118	-0.891642821909581	-0.510457064357526	-0.32373259173411	0.231432408447965	-0.0985055449524251	0.0143552929770701	Retro	Simian immunodeficiency virus
FJ424863.1	0.764685852522134	0.140124223909071	0.133563525741106	0.484395962502666	-2.08926733809709	0.595503660502742	0.255802836602718	0.235114320376357	0.257010618206024	0.36513259345253	0.84639302085236	-2.29335894269059	-0.905088352974533	0.142740172116082	0.134878054343112	0.108357178090419	0.340277404766254	0.246104009883917	-0.321928094887362	0.38404980679516	-0.22431729826094	-0.0923401721467106	-0.036525876025114	0.124328135002202	-0.666576266274808	-0.628162382669579	-0.375197234747053	0.215367972203479	-0.0755200076409777	-0.158429362604483	Ortervirales	Simian immunodeficiency virus
NC_015884.1	1.14990966753492	-1.09234017214671	-0.844250767322055	0.596458139558986	-0.614845103115656	0.921436330806298	-0.120294233717712	0.481298941547565	-0.190997225060914	1.03984026453179	-0.212567535483132	-0.0954195650786824	0.0524158941511385	-0.606034724339757	0.244887059123534	0.187767747046025	-0.72499295250013	0.168642035558839	-0.778432211461591	0.6915341649192	0.136191386287144	0.246104009883917	-0.483984852996335	-0.345564459154601	-0.210896782498619	-0.0755200076409777	-0.666576266274808	0.696884090855455	-0.0800879113226919	-0.0679388286565756	Riboviria	Baboon orthoreovirus
KY785951.1	0.13224779829844	-0.0603972796439563	0.0648828515848544	0.243669080966863	-0.783389931257558	0.505890929729957	-0.172993990361023	0.295135249000818	0.336854639125465	0.916094422938358	0.332278283056929	-0.45600928033515	-0.258425152581204	0.206643223983395	0.332278283056929	0.435095151620097	-0.450084446378045	0.22404027421793	-0.471928835421265	0.72159139877538	-0.0130430374755989	-0.295128035543647	0.0426443374084937	0.215367972203479	-0.158429362604483	-0.685013514531485	-0.0862010350493039	0.242450073677701	0.0313951962755343	-0.0499049058263139	ssRNA viruses -	Ebola virus
KU182919.1	0.711935356978922	0.120351940365222	0.35501626421955	0.034215715337913	-1.40736357139342	0.700439718141092	0.111031312388744	0.191562650700756	0.405992359675837	0.12565110166152	0.793271654498083	-1.86775220170156	-0.539519529959989	0.0840642647884745	0.0935601761623378	0.142740172116082	0.272620454662992	0.280956313831056	-0.248107861595691	0.37851162325373	-0.22431729826094	-0.103146927103293	-0.114035243246029	0.0854246562526777	-0.780908941753803	-0.520769438793664	-0.263611599296539	0.26663664251399	-0.195946441032647	0.0648828515848544	Retro	Simian immunodeficiency virus
HQ385750.1	0.648925559453121	0.325386414659773	0.11503324294624	0.856786546288081	-2.58207999218803	0.314986485468515	-0.409278229990159	0.487486349348536	0.211635253327149	0.851998837112446	0.626672752605993	-1.83135796444116	0.0690146779151805	-1.12343394124828	0.296310560708092	0.376290383337052	-0.289827251720338	0.112366523072563	-0.500217879852688	0.725086724630227	-0.531156057025363	0.216610068742442	0.119024103142275	-0.0247366783215064	-0.190997225060914	0.232660756790275	-0.648371670897218	0.217851096811131	0.102993993323326	0.16478627814334	Polyomaviridae	Pan troglodytes verus polyomavirus 2c
KP233194.1	-0.0130430374755989	0.00719550140420377	-0.279283757478869	0.771463058365651	-0.865121945656888	-0.131313234677865	-0.42081985187285	0.238786859587116	0.12300395405482	0.86235219953202	-0.286304185156641	0.657182660128423	-0.229382353343797	0.830255324167683	0.144046369616707	0.101650076094435	-0.87038726186953	0.277389698810864	-0.788364746672851	0.453122446595813	0.278579550458423	0.260627908126699	-0.215914857265243	0.784922701562861	-0.147202107181229	-0.603840510926845	0.567545447643747	0.104336659814736	-0.727379545337008	0.323081789503733	Smacoviridae	Lemur associated porprismacovirus 1
KY785985.1	0.144046369616707	-0.0573916638883367	0.0621217119077975	0.253384235800074	-0.780908941753803	0.498761465671852	-0.168122758808327	0.301002256032814	0.345964030342872	0.932061171343424	0.331131922217202	-0.448114896528275	-0.256700472111743	0.199122642013601	0.31034012061215	0.43616183931445	-0.467932447710969	0.215367972203479	-0.46394709975979	0.732052073300289	-0.00288827932482651	-0.302226180444814	0.034215715337913	0.219091058246197	-0.158429362604483	-0.706041020971305	-0.0694518807521452	0.237563718317676	0.0243196791954129	-0.0469210473874926	ssRNA viruses -	Ebola virus
KR862309.1	-0.397828209246621	-0.0394882898809755	-0.131313234677865	0.228972569760161	-0.800877357986399	0.0313951962755343	-0.628162382669579	0.360645202460216	0.0229004021100788	0.993493221058416	0.15704371014558	0.22404027421793	-0.500217879852688	0.491596594410448	-0.128156351490682	0.35501626421955	-0.977099597889921	0.150559676575381	-0.865121945656888	0.640620928035698	-0.134477040860036	-0.330973234490369	-0.382701517159154	0.848798181244189	-0.3040061868901	0.117695042669755	0.468843942974637	0.0813396274519388	-0.164884384741782	0.211635253327149	Riboviria	Free State vervet virus
DQ373064.1	0.742437445376266	0.235114320376357	0.324234562270531	0.424384671538097	-2.21089678249862	0.506906554580693	0.194087052116302	0.371837617330421	0.366252263699564	0.269033146455237	0.880489626687819	-2.18442457113743	-0.849440323424619	0.0143552929770701	0.070389327891398	0.2904244038653	0.451013242943973	0.0214797274104514	-0.164884384741782	0.35501626421955	-0.347398782403481	0.034215715337913	-0.0484122051852459	0.0786098346963665	-0.575615328461903	-0.526992432083826	-0.307572801910292	0.112366523072563	-0.0923401721467106	-0.150400988848548	Ortervirales	Simian immunodeficiency virus
KC522232.1	0.666302128173095	0.0299828662157143	0.246104009883917	0.467801156488407	-1.49817873457909	0.635057829725214	0.137503523749935	0.232660756790275	0.399444564589458	0.231432408447965	0.758729568457863	-2.06491747668134	-0.364013496254377	0.0621217119077975	0.12300395405482	0.0881415968690176	0.195347598322219	0.276198865032242	-0.181149439104566	0.429749850800216	-0.15360697914764	-0.110915901401851	-0.0877333719335504	0.00575926928868495	-0.87038726186953	-0.529072742524873	-0.405451450449646	0.280956313831056	-0.109358756036556	0.0257375614136083	Retro	Simian immunodeficiency virus
KR862337.1	0.549915553621955	0.171206827418142	0.379620962055708	0.134878054343112	-1.46992925777492	0.473007567916174	0.0200576523412535	0.331131922217202	0.348232419239271	0.326537348139952	0.783247097378116	-1.79085860216141	-0.703689439291908	0.210388864445403	0.070389327891398	0.154453592679872	0.15704371014558	0.35501626421955	-0.0649174766813385	0.391767719955997	-0.181149439104566	-0.305788392232109	-0.123433941248279	0.01292617444427	-0.632628934351471	-0.479954975960182	-0.267079617891743	0.149259365499623	0.070389327891398	-0.104697378666693	Ortervirales	Simian immunodeficiency virus
EU155823.1	0.284514133244245	0.13224779829844	-0.237863830098888	0.35501626421955	-0.929610672108602	0.413594082409175	0.532067552289031	0.429749850800216	0.526068811667588	0.0384361816561079	0.421155960662223	-0.957355662591506	0.0854246562526777	0.0143552929770701	0.326537348139952	0.0313951962755343	-0.413115187147815	0.389566811762726	-0.00144341686966872	0.0454429707611671	-0.274040765490812	-0.37145968073724	0.308011314552178	0.476122419880152	-0.148800661406706	-0.65744525452268	0.0285691521967709	-0.2688167584278	0.063502942306158	-0.369594528517677	Retro	Hepatitis B virus
KY785961.1	0.137503523749935	-0.0543922968186278	0.0676387168753633	0.261831658752137	-0.778432211461591	0.488515008957812	-0.174621396107069	0.302172799740752	0.350497247084133	0.916094422938358	0.316145742293356	-0.44418384493836	-0.234465253637023	0.204140716780225	0.327687364176047	0.444667066841908	-0.454031630894707	0.217851096811131	-0.465938397578882	0.718087583960517	-0.00144341686966872	-0.312939311660108	0.037030730944967	0.211635253327149	-0.148800661406706	-0.710755714843358	-0.0649174766813385	0.252173413202027	0.0229004021100788	-0.036525876025114	ssRNA viruses -	Ebola virus
MH745747.1	0.831877241191673	0.0538064436957938	-0.325539348439741	0.74931972457408	-0.997117491466879	0.542010355536609	-0.508403405589552	0.27500704749987	0.169925001442312	1.03280614508324	0.445726703349984	-1.04097178105631	-0.0862010350493039	-1.16488438474178	0.278579550458423	0.358396261956654	-0.263611599296539	-0.0144995696951151	-0.413115187147815	0.916858764699754	-0.785875194647153	0.286881147788162	-0.0785636691937021	0.0786098346963665	0.00288250853312137	-0.286304185156641	-0.314732593483158	0.462575888042204	-0.026205070347394	-0.0439433475875971	Papillomaviridae	Macaca mulatta papillomavirus 5
KR862349.1	0.609754962172443	0.318461465167583	0.272620454662992	-0.13764780046798	-1.2446850959549	0.458382004156013	0.13224779829844	0.270229907237998	0.293958979028694	0.212880566344385	0.751035176667862	-1.36959452851768	-0.703689439291908	0.259423152281415	0.112366523072563	0.0496307677246004	0.259423152281415	0.325386414659773	-0.209227962138	0.370722275148167	-0.197599959885161	-0.338250400189295	-0.0800879113226919	0.037030730944967	-0.603840510926845	-0.490050853695689	-0.409278229990159	0.260627908126699	0.0690146779151805	-0.148800661406706	Ortervirales	Simian immunodeficiency virus
KM594023.1	-0.0528949484321255	0.386259141133346	0.252173413202027	0.306845500314283	-1.07400058144378	-0.00144341686966872	0.138814468902282	0.0426443374084937	0.448900951145128	0.388465097283154	0.336854639125465	-0.614845103115656	0.443606651475615	0.517023672064581	0.253384235800074	0.00432160595009347	-0.352915787371046	0.59741198755465	-0.343732465205711	0.817213924258327	0.531069492725954	-0.639354797539784	-0.202571917847687	0.578214165472454	-0.962969269055033	-0.929610672108602	0.364012053558615	0.146655222119465	-0.375197234747053	0.302172799740752	ssRNA viruses -	Rabies lyssavirus
KP233190.1	0.233888060174277	-0.399730246490995	-0.496142467422571	1.00432160595009	-0.209227962138	-0.599462070416271	0.0412429822318813	0.141432790929296	0.366252263699564	0.570462931026041	-0.488026018218199	0.657182660128423	-0.648371670897218	0.542010355536609	0.500802053057158	0.345964030342872	-0.582079992188035	-0.202571917847687	-1.200912693926	0.596458139558986	0.375178479589612	0.602171790753379	-0.749038426466781	0.530070742225084	-0.338250400189295	-0.502259911390907	0.387362540835996	0.261831658752137	-0.31114825613412	0.305678743242287	Smacoviridae	Human associated porprismacovirus 2
KY785994.1	0.142740172116082	-0.0619024389259069	0.0731347046302154	0.259423152281415	-0.783389931257558	0.491596594410448	-0.163267919540864	0.291603558030565	0.344828496997441	0.933572638261024	0.331131922217202	-0.459972730742493	-0.256700472111743	0.20163386116965	0.326537348139952	0.422233000683048	-0.45205668870965	0.233888060174277	-0.461958546666336	0.725086724630227	-0.0203404482841755	-0.3040061868901	0.0257375614136083	0.222804561045261	-0.161653263478769	-0.703689439291908	-0.0785636691937021	0.241230035515445	0.0285691521967709	-0.0232697793228472	ssRNA viruses -	Ebola virus
JQ688680.1	0.635057829725214	-1.73696559416621	-1.70368943929191	0.896853072896707	-1.48600402063299	0.94335876267781	-0.37894449670026	0.171206827418142	0.329984649758421	0.916858764699754	0.714575238851626	-0.0513991525066443	0.162210036314307	-1.21089678249862	0.51500591643373	0.50182126542091	-0.556393348524385	0.674460651560259	-0.828793172581858	0.718964335759539	-0.3040061868901	0.387362540835996	-0.0603972796439563	-0.915935735211525	-1.3621579396759	-0.648371670897218	-0.486004020632987	0.451013242943973	0.12961273813047	-0.57132159005177	Riboviria	Rotavirus A
[truncated: 10,781 more rows]
